# Supplementary material for: Big data and computational biology strategy for personalized prognosis
Source: Oncotarget. 2016 May 24;7(26):40200–20. doi: 10.18632/oncotarget.9571 (PMC5130003; doi:10.18632/oncotarget.9571)
Supplement: Supplementary file 3 [file oncotarget-07-40200-s003.xlsx]

## Sheet: Supplementary Table S2
Supplementary Table S2: Prognostic binary variable vectors (PBVV) for 359 query patients from the testing cohorts (GSE9899 and GSE26712). Risk classification for each variable and patient was determined via the use of the variable parameters trained from the training dataset. The p-values for each variable, represents the statistical significance of stratification between the low and high-risk su…
Comments: Prognostic binary variable vector (PBVV) for query patients in the testing cohort
Comments: Number of classifier variables: 37
Comments: Number of query patients: 359
Variable Index (ith)	Variable name	Variable description	Variable behaviour	P-value (P)	Weight	GSM249819	GSM249928	GSM249980	GSM249769	GSM249837	GSM249942	GSM249905	GSM249900	GSM249850	GSM249855	GSM249937	GSM657687	GSM249776	GSM249987	GSM249807	GSM249736	GSM249766	GSM249800	GSM249754	GSM249812	GSM249898	GSM657667	GSM249920	GSM249904	GSM249857	GSM249756	GSM249785	GSM249732	GSM249881	GSM249934	GSM657533	GSM657574	GSM249960	GSM249738	GSM249793	GSM249866	GSM249981	GSM657541	GSM249789	GSM249796	GSM249833	GSM249749	GSM249777	GSM249774
1	205382_s_at	CFD	oncogenic-like	0.000372094	3.42935	1	1	1	1	1	1	1	1	1	1	1	1	1	1	2	1	1	1	1	1	1	1	1	1	1	1	1	1	1	1	1	1	1	1	1	1	1	1	1	1	1	1	1	1
2	202246_s_at	CDK4	suppressive-like	0.000752073	3.12374	1	1	1	1	1	1	1	1	1	1	1	1	1	1	1	1	1	1	1	1	1	1	1	1	1	2	1	1	1	1	1	1	2	1	1	1	1	1	1	1	1	1	1	1
3	204451_at	FZD1	oncogenic-like	0.000848289	3.07146	1	1	1	1	1	1	2	1	2	1	2	2	1	2	1	2	2	1	1	1	1	1	2	2	2	2	2	2	1	2	2	2	2	1	2	1	1	2	2	2	1	2	1	2
4	201947_s_at	CCT2	oncogenic-like	0.00094639	3.02393	1	1	1	1	1	1	1	2	1	1	1	1	1	1	2	1	1	1	1	2	1	1	1	1	1	1	2	1	2	1	1	1	1	1	1	1	1	1	2	1	1	1	2	1
5	205959_at	MMP13	oncogenic-like	0.00117927	2.92839	1	1	1	1	1	1	1	1	1	1	1	1	1	1	1	1	1	1	1	1	1	1	1	1	1	1	1	1	1	1	1	2	1	1	2	1	1	1	1	1	1	1	1	1
6	201954_at	ARPC1B	oncogenic-like	0.0015679	2.80468	1	1	1	1	1	1	1	1	1	1	1	1	1	1	1	1	1	1	1	1	1	1	1	1	1	1	1	1	1	1	1	1	2	1	1	1	1	1	1	1	1	1	1	1
7	age	age	oncogenic-like	0.00158584	2.79974	1	1	1	1	1	2	1	1	1	2	1	1	1	1	1	2	1	2	2	2	1	1	1	1	1	1	2	2	1	1	1	1	1	1	1	1	2	2	1	2	1	1	2	1
8	201615_x_at	CALD1	oncogenic-like	0.00161227	2.79256	1	2	1	1	1	1	1	1	1	2	2	2	2	2	1	2	2	1	2	2	2	2	2	2	2	1	1	1	2	2	2	2	1	2	1	2	2	2	1	1	2	2	1	1
9	204464_s_at	EDNRA	oncogenic-like	0.00193529	2.71325	1	1	1	1	1	1	1	1	1	1	1	1	1	1	1	1	1	1	1	1	1	1	1	1	1	1	1	1	1	1	1	1	1	1	1	1	1	1	1	1	1	1	1	1
10	208944_at	TGFBR2	oncogenic-like	0.00212516	2.67261	1	1	1	1	2	1	1	1	1	1	1	1	1	1	1	1	1	1	1	1	1	2	1	1	1	1	1	1	1	1	2	1	1	1	1	1	1	1	1	1	1	1	1	2
11	203968_s_at	CDC6	suppressive-like	0.00218685	2.66018	1	1	1	1	1	1	1	1	1	1	1	1	1	1	1	1	1	1	1	1	1	1	1	1	1	1	1	1	1	1	1	1	1	1	1	2	1	1	1	1	1	1	1	1
12	209026_x_at	TUBB	suppressive-like	0.0022915	2.63988	1	1	1	1	1	1	1	1	1	1	1	1	1	1	1	1	1	1	1	1	1	1	1	1	1	1	1	1	1	1	1	1	1	1	1	1	1	1	1	1	1	1	1	1
13	201774_s_at	NCAPD2	oncogenic-like	0.00275954	2.55916	1	1	1	2	1	1	1	1	1	1	1	1	2	1	1	1	1	1	1	1	1	1	1	1	1	2	1	2	1	1	1	1	1	2	1	1	1	1	1	2	1	1	1	2
14	212239_at	PIK3R1	oncogenic-like	0.00285064	2.54506	1	1	1	1	1	1	1	1	1	1	1	1	1	2	1	1	1	1	1	1	1	1	1	1	1	1	1	1	1	1	2	1	1	1	1	1	1	1	1	1	1	1	1	1
15	203131_at	PDGFRA	oncogenic-like	0.00340625	2.46772	1	1	1	1	1	1	1	1	1	1	1	1	1	2	1	1	1	1	1	1	1	1	1	1	1	1	1	1	1	2	1	1	1	1	1	1	1	1	1	1	2	1	1	1
16	212063_at	CD44	suppressive-like	0.00341841	2.46618	2	2	2	2	2	2	2	2	2	2	2	1	2	1	1	2	2	1	2	2	2	2	2	2	2	1	2	2	2	2	1	2	1	2	2	2	2	1	2	2	2	1	2	2
17	212782_x_at	POLR2J	oncogenic-like	0.00343693	2.46383	1	1	2	1	1	1	1	1	1	1	1	1	1	1	1	1	1	1	2	1	1	1	1	1	1	1	1	2	2	1	1	1	1	1	1	1	1	1	1	1	1	1	1	1
18	214144_at	POLR2D	suppressive-like	0.0034777	2.45871	1	1	1	1	1	1	1	1	1	1	1	2	2	1	2	1	2	1	2	2	2	1	1	2	2	1	1	1	2	1	2	2	2	1	1	1	1	1	1	1	2	2	2	1
19	219588_s_at	NCAPG2	suppressive-like	0.00422179	2.3745	1	1	1	1	1	1	1	1	2	1	1	1	2	1	1	1	1	1	1	1	2	1	1	1	1	1	1	1	2	2	1	1	2	2	1	2	2	1	1	1	2	2	1	1
20	209960_at	HGF	oncogenic-like	0.0043267	2.36384	1	1	1	1	1	1	1	1	1	1	1	1	1	1	1	1	1	1	1	1	1	1	1	1	2	2	1	1	1	1	1	1	1	1	1	1	1	1	1	1	1	1	1	1
21	212294_at	GNG12	oncogenic-like	0.0043607	2.36044	1	1	1	1	1	1	1	1	1	1	1	1	1	1	1	1	1	1	1	1	1	1	1	1	1	1	1	1	1	1	1	1	1	1	1	1	1	1	1	1	1	1	1	1
22	207822_at	FGFR1	oncogenic-like	0.0050334	2.29814	2	2	2	2	2	2	2	2	2	2	2	2	2	2	2	2	2	2	2	2	2	2	2	2	2	2	2	2	2	2	2	2	2	2	2	2	2	2	2	2	2	2	2	2
23	204441_s_at	POLA2	suppressive-like	0.00521352	2.28287	1	1	2	2	1	2	2	1	2	2	2	1	1	1	1	1	1	2	1	1	1	2	2	1	1	1	2	1	1	2	1	1	1	1	1	2	1	1	2	1	2	1	2	2
24	216598_s_at	CCL2	oncogenic-like	0.0062289	2.20559	2	1	1	1	2	1	2	2	1	1	1	2	2	2	2	1	2	2	2	1	1	2	2	2	2	2	1	2	1	2	2	2	2	1	2	2	2	2	2	1	2	2	2	2
25	202107_s_at	MCM2	suppressive-like	0.00697787	2.15628	1	1	1	1	1	1	1	1	1	1	1	1	1	1	1	1	1	1	1	1	1	1	2	1	1	1	1	1	1	1	1	1	1	1	1	1	2	1	1	2	1	1	1	1
26	202202_s_at	LAMA4	oncogenic-like	0.00765469	2.11607	1	1	1	1	1	1	1	1	1	1	1	1	1	1	1	1	1	1	1	1	1	1	1	1	1	1	1	1	1	1	1	1	1	1	1	1	1	1	1	1	1	1	1	1
27	215076_s_at	COL3A1	oncogenic-like	0.00803984	2.09475	1	1	1	1	1	1	1	1	1	1	1	1	1	1	1	1	1	1	1	1	1	1	1	1	1	1	1	1	1	1	1	1	1	1	1	1	1	1	1	1	1	1	1	1
28	210845_s_at	PLAUR	oncogenic-like	0.00829849	2.081	2	1	1	1	1	1	1	2	1	1	1	2	1	1	1	1	1	1	1	1	1	2	1	1	1	2	1	1	1	1	1	1	1	1	1	1	1	2	2	2	1	2	1	1
29	201697_s_at	DNMT1	suppressive-like	0.00886551	2.0523	1	2	1	1	1	2	1	2	2	2	1	1	1	1	2	1	2	2	1	1	1	1	1	1	1	1	1	1	2	1	1	1	1	2	2	2	2	1	1	1	2	2	2	1
30	202877_s_at	CD93	oncogenic-like	0.00904668	2.04351	1	1	1	1	2	1	1	1	1	1	1	2	1	1	1	2	2	2	1	1	1	1	1	1	2	2	1	1	1	1	2	2	2	2	2	1	1	2	1	1	1	2	1	1
31	203323_at	CAV2	oncogenic-like	0.0103597	1.98465	1	1	1	1	1	1	1	1	1	2	1	1	1	2	1	1	1	1	2	1	1	1	1	2	1	1	1	1	1	2	1	1	1	1	1	1	1	1	1	1	1	1	1	2
32	221559_s_at	MIS12	suppressive-like	0.0109485	1.96065	1	1	1	2	2	1	2	1	1	1	1	1	1	1	1	1	1	1	1	2	2	1	1	1	1	1	1	1	1	1	1	1	1	1	1	2	1	1	1	2	1	1	1	1
33	208778_s_at	TCP1	oncogenic-like	0.0110947	1.95488	1	2	2	1	1	2	1	1	2	1	2	1	2	1	2	2	1	2	1	1	2	2	2	2	1	2	2	2	1	1	2	2	1	2	2	1	2	2	2	1	1	2	1	2
34	201091_s_at	CBX3	suppressive-like	0.0120077	1.92054	2	1	1	2	2	1	2	2	2	2	2	2	1	2	2	2	2	2	1	2	2	2	1	2	2	1	2	2	2	2	1	1	2	2	2	2	2	2	2	2	2	1	2	2
35	205393_s_at	CHEK1	suppressive-like	0.0120697	1.9183	1	1	1	1	1	1	1	1	1	1	1	1	1	1	1	1	1	1	1	1	1	1	1	1	1	1	1	1	1	1	1	1	1	1	1	1	1	1	1	1	1	1	1	1
36	200931_s_at	VCL	oncogenic-like	0.0125254	1.90221	1	2	2	2	2	2	1	2	2	2	2	2	2	2	1	2	1	2	1	2	2	2	2	2	2	1	2	1	2	1	2	2	2	2	2	2	2	2	2	2	2	2	2	1
37	212949_at	NCAPH	oncogenic-like	0.0129085	1.88912	2	1	2	2	1	2	2	2	1	1	2	1	1	1	2	1	1	2	2	1	2	1	2	1	1	2	2	2	1	1	1	1	1	2	2	1	1	2	2	2	1	1	2	2
					Average Weighted Risk, AWR	1.14357	1.15033	1.17032	1.19289	1.19501	1.19698	1.20199	1.22147	1.22687	1.22884	1.22972	1.2319	1.23456	1.23652	1.23702	1.23721	1.23788	1.23832	1.23843	1.24138	1.24579	1.25203	1.25697	1.25737	1.26259	1.26334	1.26355	1.26377	1.26516	1.2664	1.2673	1.26927	1.27018	1.27074	1.27609	1.27814	1.27822	1.27862	1.28015	1.28025	1.28155	1.2817	1.28242	1.28249
[truncated: 315 more columns]
