# Supplementary material for: Big data and computational biology strategy for personalized prognosis
Source: Oncotarget. 2016 May 24;7(26):40200–20. doi: 10.18632/oncotarget.9571 (PMC5130003; doi:10.18632/oncotarget.9571)
Supplement: Supplementary file 4 [file oncotarget-07-40200-s004.xlsx]

## Sheet: Supplementary Table S3
Supplementary Table S3: Measure of distance between query patient kth and reference patient jth by direct comparison of their prognostic binary variable vectors (PBVV).
Comments: Distance matrix between query patient kth and reference patient jth:
Comments: Number of reference patients: 349
Comments: Number of query patients: 359
Comments: distance or correlation measure: euclidean_dist
	average weighted risk, AWRj (query samples)	1.14357	1.15033	1.17032	1.19289	1.19501	1.19698	1.20199	1.22147	1.22687	1.22884	1.22972	1.2319	1.23456	1.23652	1.23702	1.23721	1.23788	1.23832	1.23843	1.24138	1.24579	1.25203	1.25697	1.25737	1.26259	1.26334	1.26355	1.26377	1.26516	1.2664	1.2673	1.26927	1.27018	1.27074	1.27609	1.27814	1.27822	1.27862	1.28015	1.28025	1.28155	1.2817	1.28242	1.28249	1.28406	1.28496	1.28694	1.28955
average weighted risk, AWRi (reference patient)	SampleID	GSM249819	GSM249928	GSM249980	GSM249769	GSM249837	GSM249942	GSM249905	GSM249900	GSM249850	GSM249855	GSM249937	GSM657687	GSM249776	GSM249987	GSM249807	GSM249736	GSM249766	GSM249800	GSM249754	GSM249812	GSM249898	GSM657667	GSM249920	GSM249904	GSM249857	GSM249756	GSM249785	GSM249732	GSM249881	GSM249934	GSM657533	GSM657574	GSM249960	GSM249738	GSM249793	GSM249866	GSM249981	GSM657541	GSM249789	GSM249796	GSM249833	GSM249749	GSM249777	GSM249774	GSM249884	GSM249930	GSM657655	GSM249959
1.08169	13-1489	2.64575	2.23607	2.82843	3	3	2.23607	3	2.82843	2.82843	2.44949	3.16228	3.4641	3.16228	3.4641	3.16228	2.82843	2.82843	3	2.82843	2.82843	3.31662	3.31662	3.31662	3.31662	3.31662	3.60555	3	3	3	3.31662	3.60555	3.31662	3.60555	3.16228	3.16228	3.16228	2.82843	3.4641	3.4641	3.16228	3.16228	3.4641	2.82843	3.4641	3.16228	3.16228	3.4641	3.74166
1.13223	04-1371	2.64575	2.64575	2	3	3.31662	2.64575	2.64575	3.16228	2.82843	3.4641	2.44949	3.4641	3.16228	3.4641	3.16228	2.82843	3.16228	3.31662	2.82843	3.4641	3	3.31662	2.64575	3	3.31662	3	2.64575	2.23607	3.31662	3.31662	3.31662	3	3.60555	3.16228	2.82843	3.74166	3.4641	3.16228	2.82843	3.16228	3.74166	3.4641	3.4641	2.82843	3.16228	3.16228	2.82843	3.74166
1.16785	25-1878	2.64575	2.64575	2.82843	2.64575	2.64575	2.64575	2.64575	2.44949	2	2.44949	2.82843	2.82843	2.82843	2.82843	2.82843	3.16228	2.82843	2.23607	3.4641	3.16228	3	2.64575	3	3	3	3.60555	3	3.31662	2.64575	2.64575	3.31662	3.31662	2.64575	2.82843	2.82843	2	2.44949	3.16228	2.82843	3.4641	2	2.82843	2.44949	3.16228	3.16228	3.4641	3.16228	2.82843
1.17088	20-1684	2.64575	2.64575	2.44949	2.64575	2.64575	2.64575	2.64575	2.82843	3.16228	3.4641	2.82843	3.4641	2.82843	3.4641	3.16228	3.16228	3.4641	3	3.16228	3.16228	2.64575	3	2.64575	3	3.31662	3.31662	3	3	3.60555	3.60555	3.31662	2.64575	3.60555	3.16228	2.44949	3.16228	3.16228	3.16228	2.82843	3.16228	3.4641	3.4641	3.16228	3.16228	2.82843	3.16228	2.44949	4
1.17177	04-1365	2.23607	3	2.82843	3	2.64575	2.64575	3	2.44949	3.4641	3.16228	3.16228	2.82843	3.16228	3.4641	3.4641	2.82843	3.16228	2.64575	2.82843	3.16228	3.31662	3	3	3.31662	3	3	3	3	3.60555	3.60555	3.31662	3	3.31662	3.16228	2.82843	3.4641	3.16228	2.44949	2.82843	2.82843	3.4641	3.16228	2.82843	3.4641	3.16228	2.82843	2.82843	4
1.17245	04-1348	2.64575	3.60555	3.16228	3.31662	3	3.60555	3	3.16228	4	4	3.74166	3.16228	3.74166	3.74166	3.4641	3.74166	3.4641	3.31662	3.16228	3.74166	3.60555	3.60555	3.60555	3.87298	3.60555	3	3.87298	3.31662	3.87298	3.87298	3.60555	3.60555	3.31662	3.74166	3.4641	3.74166	4	3.16228	3.4641	3.4641	4	3.4641	3.74166	3.74166	3.4641	3.4641	3.4641	4
1.17292	61-2111	3	2.64575	2.44949	2.64575	2.64575	2.64575	3	3.16228	2.44949	2.82843	2.44949	2.82843	2.82843	3.16228	2.82843	2.82843	3.16228	2.64575	3.4641	2.82843	2.64575	2.23607	3	2.64575	3	3.60555	2.64575	3.31662	3	3.31662	2.64575	3	3	3.16228	3.16228	3.16228	3.16228	3.16228	2.82843	3.4641	2.82843	3.16228	2.82843	2.82843	3.16228	3.16228	3.16228	3.16228
1.17732	13-1492	2.23607	3	2.82843	3	3	3	2.23607	2.82843	2.82843	3.4641	2.44949	2.82843	3.16228	2.44949	2.44949	2.82843	2.82843	2.64575	3.16228	3.4641	3	3	2.64575	2.64575	3	2.64575	2.64575	2.23607	3.60555	3	2.64575	3	3	3.16228	2.44949	3.4641	3.16228	2.44949	2.44949	3.16228	3.4641	3.16228	3.16228	2.44949	3.16228	2.82843	2.44949	2.82843
1.17933	24-2020	3	3	2.44949	3.31662	3.60555	3	3.31662	3.4641	3.4641	3.4641	3.16228	3.74166	3.4641	3.16228	3.16228	3.4641	3.74166	3.31662	2.82843	3.74166	3.31662	3.60555	3.31662	3.31662	3.87298	3.31662	3.31662	3	3.60555	3.60555	3.31662	3.31662	3.87298	3.4641	3.16228	4	3.74166	3.4641	3.4641	3.74166	4	3.74166	3.74166	3.16228	3.16228	3.4641	3.16228	3.4641
1.189	13-1497	2	2.82843	3	2.82843	2	3.16228	2.44949	2.64575	3	3.31662	3	2.64575	3	3.31662	3	2.64575	2.64575	2.82843	3.31662	3	2.82843	2.44949	3.16228	2.82843	2.82843	2.82843	3.16228	2.82843	3.4641	3.16228	3.16228	2.82843	3.16228	3	2.64575	3	3	2.64575	2.64575	3	3.31662	3	3.31662	3	3.31662	2.64575	2.64575	3.60555
1.18971	04-1364	3	3	2.82843	3.31662	3.31662	3	3	3.16228	3.16228	3.74166	2.82843	3.4641	3.4641	3.4641	3.16228	2.82843	3.16228	3.31662	3.4641	3.4641	3.31662	3.60555	3	3.31662	3.31662	3	2.64575	3	3.60555	3.60555	3	3	3.60555	3.16228	2.82843	4	3.74166	3.16228	2.82843	3.4641	4	3.4641	3.4641	3.16228	3.4641	3.4641	2.44949	3.74166
1.19855	61-2096	2.44949	2.82843	3.31662	3.16228	2.44949	3.4641	3.16228	2.64575	3	3	3	2.23607	2.64575	3	3.60555	2.64575	2.64575	3.16228	3.31662	3	2.82843	2.44949	3.16228	2.82843	2.44949	3.4641	3.4641	3.4641	2.82843	2.82843	3.16228	2.82843	2.82843	2.64575	3	2.64575	2.64575	2.64575	3	3.31662	2.64575	2.64575	3.31662	3.60555	3.60555	3	3	3.60555
1.20926	24-1419	3.4641	2.44949	2.64575	3.16228	3.4641	2.82843	3.4641	3.31662	2.64575	3	2.64575	3.31662	2.64575	3.31662	3.31662	3	3.60555	3.16228	3.60555	3	2.82843	2.82843	2.82843	3.16228	3.4641	3.74166	2.82843	3.74166	2.82843	3.16228	3.16228	3.16228	3.4641	3	3.60555	3	3	3.31662	3	3.87298	3	3	3.31662	3.60555	3.60555	3.60555	3.31662	3.60555
1.20937	61-2109	2.44949	2.82843	3.31662	3.16228	2.82843	3.4641	3.16228	2.64575	3.31662	3	3	2.23607	2.64575	3	3.31662	3	2.64575	3.4641	3	2.64575	2.82843	2.44949	3.16228	2.44949	2.44949	3.74166	3.4641	3.4641	2.82843	3.16228	3.16228	2.44949	3.16228	3.31662	3	3	3	3	3	3.31662	2.64575	3	3	3.60555	3.31662	2.64575	3	3.60555
1.21442	61-2098	3.16228	2.44949	2.64575	3.16228	3.16228	2.82843	3.16228	3.31662	3	3.31662	2.23607	3	2.64575	3.31662	3.31662	2.64575	3	3.4641	3	3	2.44949	2.82843	2.44949	2.44949	2.82843	3.4641	2.82843	3.16228	3.16228	3.4641	2.44949	2.44949	3.4641	3	3	3.60555	3.31662	3	3	3.31662	3.31662	3	3.31662	3	3	3	3	3.87298
1.22214	29-1691	2.64575	3	2.82843	3	2.64575	3	2.64575	2.82843	2.82843	3.16228	2.44949	2.82843	3.16228	2.44949	2.82843	2.82843	3.16228	2.64575	3.16228	3.4641	3	2.64575	2.64575	2.23607	3	3	2.64575	2.64575	3.60555	3	2.64575	3	3	3.16228	2.44949	3.4641	3.16228	2.44949	2.44949	3.16228	3.4641	3.16228	3.16228	2	2.82843	3.16228	2.44949	3.16228
1.22318	23-1121	3	3	2.44949	2.64575	3	3	2.64575	3.16228	2.82843	3.4641	2.44949	3.4641	3.4641	3.4641	3.4641	2.82843	3.4641	3.31662	3.4641	3.16228	2.64575	3.31662	3	3	3	3.31662	2.64575	2.64575	3.31662	3.60555	3.60555	3.31662	3.60555	3.16228	2.82843	3.4641	3.4641	3.16228	2.82843	2.82843	3.74166	3.74166	3.4641	3.16228	3.4641	3.4641	2.82843	4
1.22845	59-2363	3	3	2.44949	3	3.31662	2.64575	3	3.16228	3.16228	3.4641	2.82843	3.16228	2.82843	3.16228	2.82843	3.4641	3.4641	2.64575	3.16228	3.4641	3	3	2.64575	3	3.31662	3.31662	3	3.31662	3.60555	3.60555	2.64575	2.64575	3.31662	3.4641	2.82843	3.4641	3.4641	3.16228	2.82843	3.74166	3.16228	3.16228	2.82843	3.16228	2.82843	3.16228	2.82843	3.16228
1.23253	61-1728	3	2.64575	3.4641	3	2.64575	3.31662	2.64575	2.82843	2.82843	2.82843	2.82843	2.44949	2.82843	2.82843	3.16228	2.82843	2	3.31662	3.16228	2.44949	2.64575	3	3	2.23607	2.23607	3.87298	3.31662	3.31662	2.64575	3	3	2.64575	3	3.16228	2.82843	2.44949	2.82843	3.16228	3.16228	3.16228	2.44949	2.82843	2.82843	3.4641	3.16228	3.16228	3.16228	3.4641
1.23312	23-2077	3	1.73205	2.44949	3	3	2.23607	3	2.82843	2.44949	2.44949	2.44949	3.16228	2.44949	3.16228	3.16228	2.82843	2.82843	2.64575	3.16228	3.16228	3	2.23607	2.23607	2.64575	3	3.60555	3	3.31662	3	3	3	2.23607	3.60555	2.82843	2.44949	2.44949	2.44949	3.16228	2.82843	3.74166	2.44949	2.82843	2.82843	3.16228	2.82843	3.16228	2.82843	3.74166
1.2346	61-2087	2.64575	2.64575	3.16228	3	2.23607	3.31662	3	2.82843	3.16228	2.82843	2.82843	2	2.44949	2.82843	3.16228	2.44949	2	3	2.82843	2.44949	2.64575	2.64575	3	2.23607	1.73205	3.60555	3.31662	3.31662	2.64575	3	2.64575	1.73205	2.64575	2.82843	2.44949	2.82843	2.82843	2.82843	3.16228	3.4641	2.44949	2.82843	2.82843	3.4641	3.16228	2.82843	2.44949	3.4641
1.23538	13-1407	2.23607	3	2.82843	3	3	3.31662	2.64575	2.82843	3.74166	3.4641	3.16228	3.16228	3.16228	3.4641	3.4641	3.4641	3.16228	3.60555	2.44949	3.16228	3	3	3	3.31662	3.31662	3.31662	3.60555	3	3.31662	3.31662	3.60555	3	3.87298	3.4641	3.16228	3.16228	3.4641	3.16228	3.16228	3.16228	3.4641	3.4641	3.4641	3.4641	3.4641	2.82843	3.16228	4
1.23638	13-0794	2.64575	2.64575	2.44949	3	3	2.64575	2.64575	2.82843	2.82843	3.4641	2.44949	2.82843	2.44949	3.16228	2.82843	2.82843	2.82843	3	2.82843	3.16228	2.64575	3	2.23607	2.23607	2.64575	3	2.64575	2.64575	3.31662	3.31662	2.64575	1.73205	3	3.16228	2	3.4641	3.16228	2.82843	2.44949	3.16228	3.16228	2.82843	2.82843	2.82843	2.44949	2.82843	2	3.4641
1.23786	59-2351	3	3	3.4641	3.60555	3	3.60555	3.31662	3.16228	3.4641	3.16228	3.16228	2	3.16228	2.44949	3.74166	2.82843	2.82843	3.31662	3.16228	3.4641	3.60555	3	3	2.64575	2.64575	3	3.60555	3.60555	3.60555	3	2.64575	2.23607	3	3.4641	2.82843	3.4641	3.4641	2.44949	3.16228	3.4641	3.4641	2.44949	3.74166	3.4641	3.4641	3.4641	2.82843	3.4641
1.24664	24-1467	2.82843	3.16228	3	2.44949	2	3.16228	2.44949	3	2.64575	3	3	3	3	3.31662	3.60555	3	3	2.82843	3.60555	3	2.82843	2.82843	3.16228	3.16228	2.82843	3.74166	3.16228	3.4641	3.16228	2.82843	3.4641	3.16228	2.82843	3	3	2.23607	3	3.31662	3	3.31662	2.64575	3.31662	3	3.31662	3.60555	3.60555	3	3
1.24822	09-2051	2.44949	3.16228	3	3.16228	3.16228	3.16228	2.82843	2.64575	3	3.31662	2.64575	2.64575	3.31662	2.64575	3	3	3.31662	2.82843	3.31662	3.60555	3.16228	2.82843	2.82843	2.44949	3.16228	2.82843	2.82843	2.82843	3.74166	3.16228	3.16228	2.82843	3.16228	3.31662	2.23607	3.60555	3.31662	2.23607	2.23607	3	3.60555	3	3.31662	2.64575	3	3	2.23607	3.31662
1.25147	23-1118	2.82843	3.16228	3	2.82843	2.82843	3.16228	2.44949	3	3.31662	3.31662	2.64575	2.23607	3.31662	3	3.60555	3	3	2.82843	3.31662	3.31662	3.16228	2.82843	2.44949	3.16228	2.82843	2.82843	3.16228	3.4641	3.74166	3.16228	2.82843	2.82843	3.16228	3.31662	3	3	3.60555	2.23607	2.64575	3	3.31662	2.64575	3.31662	3.31662	3.60555	3.31662	3	3.60555
1.25239	23-1119	3.16228	3.16228	3.60555	3.74166	3.16228	3.4641	3.16228	3.31662	2.64575	3.60555	3.31662	3.31662	3.31662	3.60555	3.31662	3	2.64575	3.16228	3.87298	3.87298	3.4641	3.4641	3.16228	3.16228	2.82843	3.16228	3.4641	3.16228	3.4641	3.16228	3.4641	3.16228	3.16228	3	2.64575	3.31662	2.64575	3.31662	3.31662	3.60555	3.31662	3	3.60555	3.31662	3.60555	3.60555	3	3.31662
1.2538	24-2019	3.16228	2.82843	2.64575	3.16228	3.16228	3.16228	3.4641	3.31662	3.60555	3.60555	3	3	2.23607	3.60555	3.31662	3	3	3.16228	2.64575	3.31662	2.82843	3.16228	2.82843	2.82843	2.82843	3.16228	3.4641	2.82843	3.16228	3.74166	2.82843	2.44949	3.4641	2.64575	3	3.60555	3.31662	3	3.31662	3.60555	3.31662	3	3.31662	3.31662	3	3	3	4.12311
1.25523	61-1907	2.82843	2.82843	3.31662	3.74166	3.16228	3.16228	3.4641	3	3	3.60555	3.60555	3	2.64575	3.87298	3	3.31662	2.64575	3.16228	3.31662	3.60555	3.16228	3.16228	3.4641	3.16228	3.16228	3.16228	3.74166	3.4641	3.16228	3.4641	3.16228	2.44949	3.16228	3	2.64575	3.31662	3	3.31662	3.31662	3.87298	3	2.23607	3.31662	3.60555	3	3	3	3.60555
1.25571	24-0981	2.82843	2.44949	2.23607	2.82843	2.82843	2.44949	2.44949	3	2.64575	3	1.73205	2.64575	2.64575	3	3.31662	2.23607	2.64575	2.44949	3	3.31662	2.82843	2.44949	1.41421	2.44949	2.44949	2.82843	2.44949	2.82843	3.4641	2.82843	2.44949	2	3.16228	2.64575	2.23607	3	3	2.23607	2.23607	3.31662	3	2.64575	3	2.64575	3	3	2.23607	3.60555
1.25618	24-1469	2.44949	2.44949	2.64575	2.82843	3.16228	2.44949	3.16228	2.64575	3.31662	3	2.64575	3	2.23607	3.31662	3.31662	2.64575	3.31662	2.82843	2.64575	3	2.82843	2.44949	2.44949	2.82843	3.16228	2.82843	2.82843	2.44949	3.4641	3.4641	3.16228	2.82843	3.74166	2.64575	3	3.31662	2.64575	2.23607	2.64575	2.64575	3.31662	3	3	3	3	2.23607	3	4.12311
1.25894	29-1697	2.44949	2.82843	2.23607	2.82843	2.82843	2.82843	2.44949	2.23607	2.64575	3.31662	2.23607	3	3	3	2.64575	2.64575	3	2.82843	3	3	2.82843	2.82843	2.44949	2.44949	2.82843	3.16228	2	2	2.82843	3.16228	3.16228	2.82843	3.16228	3	2.23607	3.31662	3	2.64575	1.73205	3	3.31662	3.31662	2.64575	2.64575	3	3	1.73205	3.60555
1.26116	20-1685	2.23607	3	2.82843	2.64575	1.73205	3	2.64575	2.44949	3.16228	3.4641	2.82843	2.82843	3.16228	3.4641	3.16228	2.82843	3.16228	2.64575	3.4641	3.16228	2.64575	2.23607	3	3	3	3	3	3	3.60555	3.60555	3	3	3.31662	2.82843	2.44949	3.16228	3.16228	2.44949	2.44949	2.82843	3.4641	3.16228	3.16228	2.82843	3.16228	2.82843	2.44949	4
1.2641	24-2027	2.82843	2.82843	2.64575	2.82843	2.82843	2.82843	2.82843	2.64575	2.64575	3.31662	2.23607	3	3	3.31662	2.64575	2.64575	3	3.16228	3.31662	2.64575	2.44949	2.82843	2.82843	2.44949	2.82843	3.4641	2	2.82843	2.82843	3.4641	2.82843	2.82843	3.16228	3	2.64575	3.60555	3.31662	3	2.23607	3	3.31662	3.31662	2.64575	2.64575	3	3	2.23607	3.60555
1.26449	61-2094	3.16228	3.4641	3.87298	3.74166	2.82843	4	3.4641	3.31662	3.60555	3.60555	3.31662	1.73205	3.31662	2.64575	3.60555	3	2.64575	3.4641	3.60555	3.31662	3.4641	2.82843	3.4641	2.82843	2.44949	3.4641	3.74166	3.74166	3.4641	3.4641	2	2.82843	2.82843	3.60555	3.31662	3.60555	3.60555	2.64575	3.31662	3.60555	3.31662	2.64575	3.60555	3.60555	3.87298	3.31662	3.31662	3.31662
1.26459	09-1668	2.82843	3.16228	3.60555	3.4641	2.82843	3.74166	3.16228	3	3.31662	3.31662	3	1	3	2.64575	3.31662	2.64575	2.23607	3.16228	3.31662	3	3.16228	2.82843	3.16228	2.44949	2	3.16228	3.4641	3.4641	3.16228	3.16228	2.44949	2	2.44949	3.31662	2.64575	3.31662	3.31662	2.23607	3	3.31662	3	2.23607	3.31662	3.60555	3.60555	3	2.64575	3.31662
1.26495	04-1336	3	3	3.4641	3.31662	2.64575	3.60555	3.31662	3.16228	3.4641	3.4641	3.16228	2	2.82843	3.16228	3.16228	2.82843	2.82843	3	3.4641	2.82843	2.64575	2.64575	3.31662	2.64575	2.64575	3.31662	3.60555	3.60555	3.31662	3.60555	2.64575	2.64575	3	3.16228	3.16228	3.16228	3.16228	2.44949	3.16228	3.4641	3.16228	2.44949	3.4641	3.74166	3.4641	2.82843	3.16228	3.74166
1.26607	61-1995	3.16228	3.16228	3.60555	3.4641	3.16228	3.74166	3.74166	3.31662	3.60555	3.31662	3.31662	2.23607	3.31662	3	3.31662	3	3	3.4641	3.60555	3	3.16228	3.16228	3.74166	3.16228	2.44949	3.4641	3.74166	4	3.16228	3.74166	2.82843	3.16228	3.16228	3.31662	3.60555	3.60555	3.60555	3	3.60555	3.60555	3.31662	3	3.60555	4.12311	3.60555	3.31662	3.60555	3.60555
1.26892	23-2078	3.4641	3.4641	3.87298	3.74166	2.82843	4	3.4641	3.60555	3.60555	3.60555	3.31662	2.23607	3.31662	3	3.60555	3	2.64575	3.4641	3.60555	3.31662	3.4641	3.16228	3.4641	2.82843	2.44949	3.74166	3.74166	3.74166	3.4641	3.4641	2.44949	2.44949	2.82843	3.60555	3	3.60555	3.60555	3	3.60555	3.87298	3.31662	3	3.60555	3.60555	3.87298	3.60555	3	3.60555
1.26991	04-1542	3.16228	2.44949	2.64575	2.82843	3.16228	2.82843	2.82843	3	2.23607	2.23607	2.23607	3	3.31662	3	3.60555	2.64575	2.64575	3.16228	3.31662	3	3.16228	2.82843	2.82843	2.82843	2.82843	4	2.82843	3.16228	2.44949	2.82843	3.4641	2.82843	3.4641	3	2.64575	2.64575	3	3.31662	3	3.31662	2.64575	3.31662	3	3.31662	3.60555	3.60555	3	3.60555
1.2715	31-1950	3.31662	3	3.16228	3.31662	2.64575	2.64575	3.31662	3.16228	3.16228	3.4641	3.4641	3.74166	3.16228	4	3.4641	3.16228	3.4641	2.64575	3.4641	3.4641	3	3.31662	3.31662	3.60555	3.60555	3.60555	3.31662	3.31662	3.60555	3.87298	3.31662	3.31662	3.60555	2.82843	2.82843	3.16228	2.82843	3.16228	3.4641	3.4641	3.4641	3.16228	3.16228	3.4641	3.16228	3.4641	3.16228	4.24264
1.27332	04-1350	3	2.64575	2.82843	2.23607	3	2.64575	2.64575	2.82843	2.44949	2.44949	2.44949	3.4641	3.16228	3.16228	3.4641	3.16228	3.16228	3	3.4641	2.82843	2.23607	3	3	3.31662	3.31662	4.12311	3	3.60555	2.64575	3	3.60555	3.60555	3.60555	2.44949	3.16228	2	2.82843	3.4641	3.16228	3.16228	2.44949	3.4641	2.82843	3.4641	3.4641	3.4641	3.4641	3.4641
1.27452	61-1903	3.16228	3.16228	3.31662	3.74166	3.16228	3.74166	3.4641	3.31662	3.60555	3.60555	3.31662	2.23607	3.31662	3	3.87298	3	3	3.4641	3.31662	3.60555	3.74166	3.16228	3.16228	3.16228	2.82843	3.16228	3.74166	3.4641	3.4641	3.4641	2.82843	2.44949	2.82843	3.60555	3	3.60555	3.60555	2.64575	3.31662	3.60555	3.60555	2.64575	3.87298	3.87298	3.60555	3.60555	3	3.87298
1.27456	24-1549	2.64575	3	2.82843	3	2.64575	3	3	2.82843	3.4641	3.74166	3.16228	3.4641	3.16228	3.74166	3.4641	3.4641	3.74166	3.31662	3.4641	3.4641	3	2.64575	3	3.31662	3.60555	3.31662	3.31662	3.31662	3.87298	3.87298	3.31662	3.31662	3.60555	3.4641	3.16228	3.4641	3.4641	3.16228	2.82843	3.16228	3.74166	3.4641	3.4641	3.16228	2.82843	3.16228	3.16228	4.24264
1.27561	30-1860	3	3	3.4641	3.60555	3.60555	3.31662	3.31662	2.82843	3.16228	3.4641	2.82843	2.44949	3.16228	3.16228	2.82843	3.16228	2.82843	3	3.4641	3.4641	3	3	3	2.64575	3	3.31662	3.31662	3.31662	3.31662	3.60555	3	3	3.31662	3.16228	2.82843	3.4641	3.16228	2.44949	2.82843	3.4641	3.16228	2.44949	3.16228	3.4641	3.16228	2.82843	3.16228	3.74166
1.28006	09-1667	2.64575	3	3.16228	3.31662	3	3.31662	3	2.82843	3.16228	3.4641	2.44949	2	3.16228	2.82843	3.16228	2.44949	2.82843	2.64575	3.4641	3.4641	3	2.64575	2.64575	2.64575	2.64575	2.64575	3	3	3.60555	3.31662	2.64575	2.23607	3	2.82843	2	3.4641	3.16228	1.41421	2.44949	3.16228	3.4641	2.44949	3.4641	3.16228	3.4641	2.82843	2	3.74166
1.2817	23-1028	3.31662	2.64575	3.4641	3.87298	3.31662	3.31662	3.60555	3.16228	2.82843	3.4641	3.16228	2	2.44949	3.16228	3.16228	2.82843	2.44949	3	3.4641	3.4641	3	3	3	2.64575	2.64575	3	3.60555	3.60555	3	3.31662	2.23607	2.23607	2.64575	2.82843	2.82843	3.16228	2.82843	2.44949	3.16228	3.74166	2.82843	0	3.4641	3.74166	3.16228	3.16228	3.16228	3.4641
1.28355	13-0801	2.64575	3.60555	3.4641	3.60555	3	3.60555	3	3.16228	3.4641	4	3.16228	2.44949	3.4641	3.4641	2.82843	3.16228	2.82843	3	3.4641	3.74166	3.31662	3	3.31662	3	3	2.64575	3.31662	3	3.87298	3.60555	2.64575	3	2.64575	3.4641	2.82843	4	3.74166	2.44949	2.82843	3.4641	3.74166	2.82843	3.4641	2.82843	3.16228	2.82843	2.82843	3.4641
1.28355	57-1586	2.64575	3	3.16228	3	3	3	3	2.44949	2.82843	2.82843	3.16228	2.82843	3.16228	3.4641	3.16228	3.4641	2.82843	3	3.4641	3.16228	3.31662	2.64575	3.31662	3	3	3.87298	3.31662	3.60555	3	3.31662	3.60555	3	3	3.4641	2.82843	2.82843	3.16228	3.4641	2.82843	3.4641	2.44949	3.16228	2.44949	3.4641	2.82843	3.16228	3.16228	3.4641
1.28374	29-1688	3	3.31662	3.4641	3.31662	3	3.60555	3	3.16228	3.16228	3.16228	2.82843	1.41421	3.16228	2.82843	3.4641	2.82843	2.44949	3	3.4641	3.16228	3.31662	2.64575	3	2.64575	2.23607	3.31662	3.31662	3.60555	3.31662	3	2.64575	2.64575	2.64575	3.4641	3.16228	3.16228	3.4641	2.44949	2.82843	3.4641	2.82843	2.44949	3.16228	3.4641	3.74166	3.16228	3.16228	3.16228
1.28389	61-2000	2.64575	3	3.16228	3	2.64575	3.31662	3	2.82843	2.82843	3.4641	2.82843	2.44949	2.82843	3.16228	3.4641	2.44949	2.82843	3	3.74166	3.4641	3.31662	2.64575	3	2.64575	2.64575	2.64575	3	2.64575	3.60555	3.31662	3	2.23607	3	2.82843	2	3.4641	3.16228	2.44949	2.44949	2.82843	3.4641	2.82843	3.4641	2.82843	3.4641	3.16228	2	3.74166
1.28709	13-1484	3.31662	3.31662	3.16228	3.31662	3	3.60555	3.31662	3.4641	3.4641	3.16228	3.16228	2.44949	3.16228	2.82843	3.4641	3.16228	2.82843	3	3.16228	3.16228	3.31662	3	3.31662	3	2.64575	3.87298	3.60555	3.60555	3	3.31662	2.64575	3	2.64575	3.4641	3.4641	3.16228	3.4641	3.16228	3.4641	4	2.82843	3.16228	3.16228	3.74166	3.4641	3.4641	3.4641	3.16228
1.28767	13-1482	3	3.31662	3.4641	3.31662	3	3.60555	3	3.16228	3.16228	3.16228	2.82843	2	3.16228	2.82843	3.74166	2.82843	2.44949	3.31662	3.4641	3.16228	3.31662	2.64575	3	2.64575	2.23607	3.60555	3.31662	3.60555	3.31662	3	2.64575	2.64575	3	3.4641	3.16228	3.16228	3.4641	2.82843	2.82843	3.4641	2.82843	2.82843	3.16228	3.4641	3.74166	3.16228	3.16228	3.16228
1.28931	24-1423	3.31662	3	3.4641	3.31662	3	3.31662	3	3.16228	2.44949	2.82843	2.82843	2.82843	3.16228	3.16228	3.74166	2.82843	2.44949	3	3.74166	3.4641	3.31662	3	3	3	2.64575	3.87298	3.31662	3.60555	3	2.64575	3.31662	3	2.64575	2.82843	2.82843	2.44949	2.82843	3.16228	3.16228	3.74166	2.44949	2.82843	3.16228	3.4641	3.4641	3.74166	3.16228	3.4641
1.29036	09-2054	3	2.64575	2.82843	3.31662	3	3	3	3.16228	3.16228	3.4641	2.44949	2.44949	2.44949	3.16228	3.16228	2.44949	2.44949	3	2.82843	3.16228	2.64575	3	2.23607	2.23607	2.23607	3	3	3	3.31662	3.31662	2.23607	1	3	2.82843	2	3.4641	3.16228	2.44949	2.82843	3.4641	3.16228	2.44949	3.16228	3.16228	2.82843	2.82843	2	3.74166
1.29059	29-1707	3.31662	3	3.4641	3.87298	3.31662	3.60555	3.87298	3.16228	3.74166	3.4641	3.74166	2.44949	3.16228	3.4641	3.4641	3.4641	2.82843	3.31662	3.16228	3.4641	3.60555	3.31662	3.60555	3.31662	3	3.60555	4.12311	3.87298	3	3.87298	3	2.64575	3	3.4641	3.16228	3.4641	3.4641	3.16228	3.74166	4	3.16228	2.44949	3.4641	4.24264	3.16228	3.4641	3.4641	4
1.29183	29-1762	2.64575	3	2.82843	3.31662	3	3.31662	3	2.82843	3.4641	3.4641	2.82843	2.44949	3.16228	3.16228	3.74166	2.82843	2.82843	3.31662	2.82843	3.4641	3.31662	3	2.64575	3	2.64575	3	3.31662	3	3.31662	3.31662	3	2.23607	3.31662	3.16228	2.44949	3.4641	3.4641	2.44949	2.82843	3.16228	3.4641	2.82843	3.4641	3.4641	3.4641	3.16228	2.44949	4
1.29189	61-1736	3.16228	3.16228	3.60555	3.4641	2.82843	3.74166	3.4641	3.31662	3.60555	3.31662	3.31662	2.23607	3	2.64575	3.31662	3	3	3.16228	3.31662	3	2.82843	2.82843	3.4641	2.44949	2.82843	3.4641	3.74166	3.74166	3.4641	3.4641	2.44949	2.82843	3.16228	3.31662	3.31662	3.31662	3.31662	2.64575	3.31662	3.60555	3.31662	2.64575	3.60555	3.60555	3.31662	3	3.31662	3.31662
1.29295	61-2104	3.31662	3.31662	3.4641	3.60555	3.60555	3.60555	3.31662	3.4641	3.4641	3.16228	3.16228	2.44949	3.16228	2.82843	3.74166	3.4641	3.16228	3.60555	3.16228	3.4641	3.60555	3	3	2.64575	3	3.60555	3.60555	3.87298	3.60555	3	3	3	3	4	3.74166	3.4641	3.74166	3.16228	3.16228	3.74166	3.16228	2.82843	3.4641	3.4641	3.16228	3.4641	3.74166	3.16228
1.30132	24-1548	2.44949	2.82843	2.64575	2.82843	3.16228	3.16228	3.16228	2.64575	3.31662	3.31662	2.64575	2.64575	2.23607	3.31662	3	3	3	3.16228	2.64575	3	2.44949	2.44949	2.82843	2.44949	2.82843	3.16228	3.16228	2.44949	2.82843	3.4641	3.16228	2.82843	3.4641	2.64575	3	3.31662	3	2.64575	2.64575	3	3	3	3	3	3	2.23607	3	3.87298
1.30223	29-1711	3.4641	3.74166	3.87298	3.4641	2.82843	4	3.16228	3.60555	3.60555	3.31662	3.31662	2.64575	3.87298	3	4.12311	3.31662	3.31662	3.4641	3.87298	3.60555	3.74166	2.82843	3.16228	3.16228	3.16228	3.74166	3.74166	4	4	3.16228	3.16228	3.4641	3.4641	3.87298	3.60555	3.31662	3.60555	3	3.31662	3.31662	3.60555	3.31662	3.87298	3.31662	4.12311	3.87298	3.60555	3.31662
1.30291	13-0905	3.60555	3.60555	4	3.60555	3	4.12311	3.31662	3.74166	3.74166	3.74166	3.4641	2.44949	3.4641	2.82843	3.4641	3.16228	2.82843	3.60555	3.74166	3.16228	3.31662	3.60555	3.60555	3	2.64575	3.87298	3.87298	3.87298	3.60555	3.60555	2.64575	3	2.64575	3.74166	3.4641	3.4641	3.74166	3.16228	3.74166	3.74166	3.4641	3.16228	3.74166	4	3.4641	3.74166	3.4641	3.4641
1.30333	13-0797	3.16228	3.4641	3.60555	3.4641	2.82843	3.74166	3.4641	3.31662	3.60555	3.60555	3.60555	3	3.31662	3.31662	3.31662	3.60555	3.60555	3.4641	3.60555	3.31662	3.16228	2.82843	3.74166	2.82843	3.4641	3.74166	3.74166	3.74166	3.74166	3.74166	3.16228	3.16228	3.16228	3.87298	3.31662	3.60555	3.60555	3.31662	3.31662	3.60555	3.60555	3.31662	3.60555	3.31662	3	3.31662	3.31662	3.60555
1.30429	04-1346	3.4641	3.16228	3.31662	3.74166	3.4641	2.82843	3.74166	3.31662	3	3.31662	3.60555	3	3	3.87298	3.31662	3.31662	3.31662	2.44949	3.60555	3.60555	3.4641	3.16228	3.4641	3.4641	3.4641	3.4641	3.4641	3.74166	3.4641	3.74166	3.16228	3.16228	2.82843	3.31662	3.31662	3.31662	3	3	3.31662	3.87298	3	2.23607	3	3.87298	3	3.31662	3.60555	3.60555
1.30439	24-1603	2.44949	2.82843	3.31662	3.16228	2.82843	3.16228	2.82843	2.23607	3	3	2.64575	2.23607	3.31662	2.64575	3.31662	2.64575	2.23607	2.82843	3.31662	3.31662	3.16228	2.82843	2.82843	2.82843	2.44949	3.16228	3.16228	3.16228	3.16228	3.16228	2.82843	2.82843	3.16228	2.64575	2.23607	3	3	2.23607	2.64575	3	3	2.64575	3	3.31662	3.31662	3	2.64575	3.60555
1.30534	09-2044	2.82843	3.16228	3.31662	3.4641	2.82843	2.82843	3.16228	3	3.60555	3.60555	3.60555	3.60555	3.60555	4.12311	3.31662	3.31662	3.31662	2.82843	3.31662	3.60555	3.4641	3.16228	3.4641	3.74166	3.74166	3.16228	3.4641	3.16228	4	4	3.4641	3.16228	4	3.31662	2.64575	3.60555	3.31662	3	3.31662	3.31662	3.87298	3.31662	3.31662	3.31662	3.31662	3	3	4.3589
1.3057	36-1577	2.82843	2.82843	3.31662	3.74166	3.4641	3.16228	3.16228	3	3.31662	3.31662	3	3	3.31662	3	3.31662	3	2.64575	3.16228	3	3.87298	3.4641	3.16228	2.82843	2.82843	3.16228	2.82843	3.4641	3.16228	3.74166	3.16228	2.82843	2.82843	3.74166	3	2.64575	3.60555	3.31662	2.64575	3	3.60555	3.60555	2.64575	3.60555	3	3	3	3	3.60555
1.30673	24-1551	3.4641	3.4641	3.31662	3.4641	2.82843	3.4641	3.16228	3.60555	3.31662	3.87298	3.31662	2.64575	3.31662	3.31662	3.60555	3.31662	3.31662	3.16228	3.87298	3.60555	3.4641	2.82843	3.16228	3.16228	3.16228	3.16228	3.4641	3.74166	4	3.74166	2	2.82843	3.16228	3.87298	3.31662	3.60555	3.87298	3	3	3.60555	3.60555	2.64575	3.60555	3.31662	3.60555	3.60555	3.31662	3.31662
1.30707	61-1910	3.16228	2.82843	3.31662	3.16228	2.82843	3.16228	3.16228	3	3	2.64575	3	2.64575	3	3.31662	3.31662	3	2.23607	2.82843	3.31662	3	3.16228	2.82843	2.82843	2.82843	2.44949	4	3.4641	3.74166	2.82843	3.16228	3.16228	2.44949	3.16228	3	2.64575	2.64575	2.64575	3.31662	3.31662	3.60555	2.23607	3	2.64575	3.60555	3.31662	3.31662	3	3.31662
1.30751	61-1917	2.82843	2.44949	3	3.4641	3.4641	2.82843	3.16228	2.64575	2.64575	3.31662	2.64575	2.64575	2.23607	3.31662	3	3	2.64575	3.16228	3	3.31662	2.44949	2.82843	2.44949	2.44949	2.82843	3.16228	3.16228	3.16228	2.82843	3.16228	2.82843	2.44949	3.16228	2.64575	2.64575	3	2.64575	2.64575	2.64575	3.31662	2.64575	1.73205	3	3.31662	2.64575	2.64575	3	3.60555
1.30877	25-2396	2.82843	2.82843	3	3.16228	2.82843	2.82843	3.16228	3	3.31662	3	2.64575	2.64575	2.64575	3.31662	3	2.23607	2.64575	2.44949	2.64575	2.64575	2.44949	2.82843	2.82843	2.44949	2.44949	3.4641	2.82843	2.82843	3.16228	3.4641	2.82843	2	3.16228	2.64575	2.23607	3.31662	2.64575	2.23607	3	3.31662	3	3	2.64575	3.31662	3	2.23607	2.23607	3.87298
1.30883	61-2016	3.4641	3.16228	3.31662	3.4641	3.16228	3.4641	3.16228	3.60555	2.64575	3.31662	2.64575	2.23607	2.64575	3	3.31662	2.64575	2.64575	2.82843	3.60555	3.31662	2.82843	2.82843	2.82843	2.44949	2.44949	3.4641	3.16228	3.4641	3.16228	2.82843	2.44949	2.44949	2.44949	3	3	3	3	2.64575	3	3.87298	2.64575	2.23607	3.31662	3.31662	3.60555	3.31662	3	3
1.30954	25-1319	3.16228	3.16228	3.31662	3.16228	2.82843	3.16228	2.82843	3.60555	3.31662	3	3	3	3	3.31662	3.31662	2.64575	2.64575	2.82843	3	2.64575	2.82843	2.82843	3.16228	2.82843	2.82843	3.74166	3.16228	3.16228	3.4641	3.16228	2.82843	2.82843	3.4641	3.31662	3.31662	3	3	3	3.31662	3.60555	3	3.31662	3	3.31662	3.60555	2.64575	3.31662	3.31662
1.31063	09-1673	3.74166	3.16228	3.60555	3.74166	2.82843	3.74166	3.74166	3.60555	3.87298	3.60555	3.60555	3.31662	3	3.60555	3.60555	3.31662	3.31662	3.74166	3.31662	3	3.16228	3.16228	3.4641	2.82843	3.16228	4	3.74166	4	3.4641	3.74166	2.82843	2.82843	3.74166	3.60555	3.60555	3.60555	3.60555	3.60555	3.60555	4.12311	3.60555	3.31662	3.60555	3.60555	3.31662	3.60555	3.31662	4.12311
1.3123	09-1666	3.16228	3.4641	3.87298	3.74166	2.82843	4	3.4641	3.31662	3.60555	3.31662	3.31662	1.73205	3.31662	2.23607	3.60555	3	2.64575	3.4641	3.31662	3.31662	3.4641	2.82843	3.4641	2.44949	2.44949	3.4641	3.74166	3.74166	3.4641	3.16228	2	2.82843	2.82843	3.60555	3.31662	3.60555	3.60555	2.64575	3.31662	3.60555	3.31662	2.64575	3.60555	3.31662	3.60555	3.31662	3.31662	3
1.3123	61-2012	3.4641	3.16228	3.60555	3.74166	3.74166	3.16228	3.4641	3.31662	3	2.64575	3	3	3.60555	3	3.60555	3	3.31662	2.82843	3.60555	3.60555	3.74166	2.82843	3.16228	2.82843	3.4641	3.74166	3.16228	3.4641	3.74166	3.16228	3.4641	3.16228	3.74166	3.60555	3	3.31662	3	2.64575	3	3.60555	3.31662	3	3.31662	3.31662	3.60555	3.31662	3.31662	3.60555
1.31246	13-1510	3.16228	3.4641	3.60555	3.16228	2.82843	3.74166	2.82843	3.31662	3.31662	3.31662	3	2.23607	3.31662	3.31662	3.87298	3	2.64575	3.4641	3.60555	3	3.16228	2.82843	3.16228	2.82843	2.44949	3.74166	3.4641	3.74166	3.4641	3.16228	3.16228	2.82843	2.82843	3.60555	3.31662	3	3.60555	3	3	3.31662	3	3	3.31662	3.60555	3.60555	3.31662	3.31662	3.60555
1.31268	10-0925	2.82843	3.16228	3.31662	3.16228	3.16228	3.4641	2.82843	3	2.64575	3	2.64575	2.23607	2.64575	3	3.60555	3	2.64575	3.4641	3.31662	3	2.82843	2.44949	2.44949	2.44949	2.44949	3.74166	3.16228	3.4641	2.82843	2.44949	3.16228	2.82843	2.82843	3.31662	3.31662	2.64575	2.64575	3	2.64575	3	2.23607	2.64575	3	3.31662	3.60555	3	3.31662	2.64575
1.31277	31-1953	3.4641	3.74166	3.87298	3.74166	3.4641	4	3.4641	3.60555	3.60555	3.60555	3.31662	2.23607	3.60555	3.31662	3.87298	3.31662	3	3.4641	3.87298	3.60555	3.74166	3.16228	3.4641	3.16228	2.82843	3.74166	3.74166	4	3.74166	3.4641	3.16228	3.16228	2.82843	3.87298	3.60555	3.60555	3.87298	3	3.31662	3.87298	3.31662	3	3.60555	3.87298	3.87298	3.60555	3.60555	3.60555
1.31357	04-1651	3.4641	3.16228	3.87298	3.74166	3.16228	3.74166	3.74166	3.31662	3.31662	3.31662	3.31662	2.23607	3.60555	3.31662	3.60555	3	2.64575	3.4641	3.87298	3.31662	3.4641	3.16228	3.4641	3.16228	2.82843	3.74166	3.74166	4	3.16228	3.74166	2.82843	3.16228	3.16228	3.31662	3.31662	3.60555	3.31662	3	3.60555	3.31662	3.31662	2.64575	3.60555	3.87298	3.87298	3.60555	3.60555	3.31662
1.31475	24-1417	2.82843	3.16228	3.31662	3.16228	2.44949	3.4641	2.82843	3	3	3	2.64575	1.73205	3	3	3.60555	2.64575	2.23607	3.16228	3.31662	3	3.16228	2	2.82843	2.44949	2	3.4641	3.16228	3.4641	3.16228	2.82843	2.44949	2.44949	2.82843	3.31662	3	3	3.31662	2.64575	2.64575	3.31662	2.64575	2.64575	3	3	3.60555	3	3	3.31662
1.31599	61-1743	3.4641	3.16228	3	3.16228	3.16228	3.16228	2.82843	3.31662	3.31662	3.60555	2.64575	3.31662	3.31662	3.60555	3.60555	3	3.31662	3.16228	3.60555	3.31662	3.16228	3.16228	2.44949	3.16228	3.16228	3.4641	2.82843	3.4641	3.74166	3.4641	3.16228	2.82843	3.74166	3.31662	3	3.31662	3.60555	3	2.64575	3.60555	3.60555	3.31662	3.31662	3.31662	3.60555	3.60555	2.64575	4.12311
1.31639	13-0717	2.82843	3.4641	3.31662	3.4641	3.4641	3.74166	3.16228	3	3.60555	3.31662	3	2.64575	3.60555	2.64575	3.60555	3.31662	3.31662	3.4641	3	3.60555	3.4641	3.16228	3.16228	2.82843	3.16228	3.4641	3.4641	3.16228	3.4641	3.16228	3.4641	3.16228	3.16228	3.60555	3	3.60555	3.60555	2.64575	3	3.31662	3.60555	3.31662	3.60555	3.31662	3.31662	3.31662	3	3.60555
1.31774	04-1347	3.4641	2.44949	2.64575	3.16228	3.4641	2.44949	3.16228	3.31662	2.23607	2.23607	2.23607	3	3	3.31662	3.31662	2.23607	2.64575	2.82843	3	2.64575	2.82843	2.82843	2.82843	2.44949	2.82843	4	2.44949	2.82843	2.44949	3.16228	3.16228	2.82843	3.4641	3	3	3	2.64575	3	3	3.31662	2.64575	3	2.64575	3.31662	3.31662	3	3.31662	3.60555
1.31775	23-1022	3.4641	2.82843	3.60555	3.4641	3.16228	3.4641	3.4641	3.31662	3	2.64575	3	2.64575	3.31662	2.64575	3.60555	2.64575	2.23607	3.4641	3.31662	3	3.16228	3.4641	3.4641	2.44949	2.44949	4	3.4641	3.74166	2.82843	3.16228	2.82843	2.44949	3.16228	3	2.64575	3.31662	3.31662	3.31662	3.60555	3.60555	3	3	3.31662	3.60555	3.31662	3.60555	3	3.31662
1.31797	09-1674	2.82843	2.82843	2.64575	3.16228	3.4641	2.82843	3.16228	3	3.31662	3.31662	2.64575	3	2.64575	3.31662	3.60555	2.64575	3.31662	3.16228	2.64575	3.31662	3.16228	2.82843	2.44949	2.82843	3.16228	2.82843	2.82843	2	3.4641	3.4641	3.16228	2.82843	3.74166	3	3	3.60555	3	2.23607	2.64575	2.64575	3.60555	3	3.31662	3	3.31662	2.64575	3	4.12311
1.31806	09-1662	3.16228	3.4641	3.87298	3.74166	3.16228	4	3.4641	3.31662	3.60555	3.31662	3.31662	1.73205	3.31662	2.64575	3.60555	3	2.64575	3.4641	3.31662	3.31662	3.4641	3.16228	3.4641	2.44949	2.44949	3.4641	3.74166	3.74166	3.4641	3.16228	2.82843	2.44949	2.44949	3.60555	3	3.60555	3.60555	2.64575	3.31662	3.60555	3.31662	2.64575	3.60555	3.60555	3.31662	3.31662	3	3.31662
1.31876	61-2002	3.4641	3.4641	4.12311	4	3.4641	4	3.74166	3.31662	3.31662	3.60555	3.60555	2.64575	3.31662	3.31662	3.60555	3.60555	3	3.74166	3.87298	3.60555	3.4641	3.16228	3.74166	3.16228	3.16228	4	4	4	3.16228	3.4641	3.16228	3.16228	3.16228	3.60555	3.31662	3.31662	3.31662	3.31662	3.60555	3.87298	3	2.64575	3.60555	3.87298	3.87298	3.60555	3.60555	3.60555
1.3199	13-0799	2.82843	2.82843	3	3.4641	3.16228	3.16228	3.16228	2.64575	3.31662	3.60555	2.64575	2.64575	3	3.31662	3.31662	2.64575	3	3.16228	3.31662	3.31662	3.16228	2.82843	2.44949	2.82843	2.82843	2.82843	2.82843	3.16228	3.4641	3.4641	2.82843	2	3.4641	3	2.23607	3.60555	3.31662	2.23607	2.23607	3.31662	3.60555	2.64575	3.31662	3.31662	3.31662	3	1.73205	4.12311
1.32019	29-2428	3.16228	3.74166	3.60555	3.74166	3.74166	3.74166	3.16228	3.31662	3	3.60555	3.60555	3	3.60555	3.31662	3.31662	3.87298	3	3.4641	3.60555	3.87298	3.74166	3.4641	3.74166	3.4641	3.4641	3.74166	3.74166	3.4641	3.16228	3.16228	3.4641	3.4641	3.16228	3.87298	3.31662	3.31662	3.60555	3.60555	3.31662	3.87298	3	3	3.31662	3.60555	3.87298	3.60555	3.60555	2.64575
1.3208	13-1488	2.64575	2.64575	3.16228	3.31662	2.64575	3	3.31662	2.44949	3.16228	3.16228	2.82843	2.44949	2.82843	3.4641	2.82843	2.82843	2.44949	2.64575	3.16228	3.16228	2.64575	2.23607	3	2.64575	2.64575	3.31662	3.31662	3.31662	3	3.60555	2.64575	2.64575	3.31662	2.44949	2.44949	3.16228	2.82843	2.44949	2.82843	3.4641	2.82843	2.44949	2.82843	3.16228	2.82843	2.44949	2.82843	4
1.32487	24-1428	3	3.31662	2.44949	3.31662	3.31662	3	3	3.16228	3.16228	3.4641	2.82843	2.82843	3.16228	3.4641	3.4641	3.16228	3.16228	3	2.82843	3.74166	3.31662	3	2.64575	2.64575	3	3	3	3	3.60555	3.31662	3	2.64575	3.31662	3.4641	2.82843	3.74166	3.74166	2.82843	2.44949	3.4641	3.4641	2.82843	3.16228	2.82843	2.82843	3.16228	2.82843	3.4641
1.32618	24-1843	2.64575	3.31662	2.82843	3	3	3.31662	3	2.82843	3.16228	3.74166	2.82843	2.82843	3.16228	3.4641	3.4641	2.82843	3.16228	3	3.4641	3.74166	3.31662	3	3	3	2.64575	2.23607	3	2.23607	3.60555	3.60555	3.31662	3	3.31662	2.82843	2.44949	3.74166	3.4641	2.44949	2.44949	2.82843	3.74166	3.16228	3.4641	2.82843	3.4641	3.16228	2.44949	4
1.32945	25-2391	3.31662	3.60555	4	3.87298	3	3.87298	3.60555	3.16228	3.16228	3.4641	3.74166	2.82843	3.74166	2.82843	3.74166	3.4641	3.16228	3.31662	4	4	3.87298	3.31662	3.87298	3.31662	3.31662	3.60555	3.87298	3.87298	3.60555	3.31662	3	3.60555	3	3.4641	3.16228	3.4641	3.4641	3.16228	3.4641	3.74166	3.4641	2.82843	3.74166	3.4641	3.74166	4	3.4641	3.16228
1.32993	13-1409	3.31662	2.64575	3.16228	3	3	2.64575	3	3.16228	2.44949	2.44949	2.82843	3.4641	2.82843	3.16228	3.4641	2.82843	3.16228	2.64575	3.4641	2.82843	2.64575	2.64575	3	3	3.31662	4.12311	3	3.31662	3	3	3.31662	3.31662	3.60555	2.82843	3.16228	2	2	3.16228	3.16228	3.4641	2.44949	3.16228	2.82843	3.4641	3.4641	3.16228	3.4641	3.4641
1.33194	13-1495	2.64575	3.31662	3.4641	2.64575	2.64575	3.60555	2.64575	2.82843	3.4641	3.4641	2.82843	2.44949	3.16228	2.82843	3.74166	2.82843	2.82843	3.31662	3.4641	3.16228	3	3	3	3	2.64575	3	3.31662	3	3.60555	3.31662	3	3	3.31662	2.82843	2.82843	3.16228	3.4641	2.44949	2.82843	2.44949	3.4641	3.16228	3.4641	3.16228	3.74166	3.16228	2.82843	3.74166
1.33263	04-1362	3	3.31662	3.74166	3.60555	2.64575	3.60555	3.31662	2.82843	3.16228	3.16228	3.4641	2.44949	3.4641	3.16228	3.4641	3.16228	2.44949	3.31662	3.4641	3.4641	3.60555	3	3.60555	2.64575	2.64575	3.60555	3.60555	3.60555	3.31662	3.31662	3	3	3	3.4641	2.82843	3.4641	3.4641	3.16228	3.16228	3.4641	3.16228	2.82843	3.16228	3.16228	3.16228	3.4641	3.16228	3.16228
1.33343	61-1741	3	3.31662	3.16228	3.31662	3.31662	3	3	3.16228	3.16228	3.16228	2.44949	2.44949	3.16228	3.4641	3.4641	2.44949	2.82843	2.64575	3.16228	3.16228	3	2.64575	2.64575	2.64575	2.64575	3.31662	2.64575	3	3.60555	3.31662	3	2.64575	3.31662	3.16228	2.82843	3.4641	3.16228	2	2.44949	3.16228	3.16228	2.82843	2.82843	3.16228	3.4641	2.44949	2.82843	3.74166
1.33448	24-1847	3.31662	3.60555	4	3.87298	3	3.87298	3.60555	3.16228	3.4641	3.4641	3.74166	2.44949	3.74166	2.82843	3.4641	3.4641	2.82843	3.31662	3.74166	3.74166	3.87298	3.31662	3.87298	3	3	3.60555	3.87298	3.87298	3.60555	3.31662	3	3.31662	2.64575	3.74166	3.16228	3.74166	3.74166	3.16228	3.4641	3.74166	3.16228	2.82843	3.4641	3.4641	3.16228	3.74166	3.4641	3.4641
1.33452	24-1604	3.31662	3	3.4641	3.31662	3.31662	3.31662	3	3.16228	2.44949	2.44949	2.82843	2.82843	2.82843	2.82843	3.4641	3.16228	2.44949	3.31662	3.16228	3.16228	3	3	2.64575	2.23607	2.64575	4.12311	3.31662	3.60555	2.64575	2.23607	3.31662	3	3	3.16228	3.16228	2.44949	2.44949	3.4641	3.16228	3.4641	2	2.82843	2.82843	3.16228	3.16228	3.4641	3.4641	2.44949
1.33495	13-1509	3.31662	3.60555	3.74166	3.87298	3.31662	3.87298	3.60555	3.4641	3.74166	4	3.16228	2.44949	3.4641	2.82843	3.4641	3.16228	3.16228	3.31662	3.74166	3.74166	3.31662	3	3.31662	3	3	3.31662	3.60555	3.60555	3.87298	3.60555	2.23607	3	3.31662	3.4641	3.16228	4	3.74166	2.44949	3.16228	3.74166	3.4641	2.82843	3.74166	3.4641	3.74166	3.16228	3.16228	3.74166
1.33614	09-1670	3.60555	3.31662	3.4641	3.60555	3.31662	3.60555	3.60555	3.74166	3.16228	3.4641	3.16228	3.16228	2.82843	3.4641	3.74166	3.16228	3.16228	3.31662	3.74166	3.4641	3	3	3.31662	3	3	4.12311	3.60555	3.87298	3.31662	3.31662	3	3	3	3.16228	3.4641	3.16228	3.16228	3.4641	3.4641	4.24264	2.82843	3.16228	3.4641	3.74166	3.4641	3.4641	3.4641	3.4641
1.3362	36-1570	3	3.60555	3.4641	3.31662	3	3.60555	2.64575	3.4641	3.16228	4	3.16228	3.16228	3.16228	3.4641	3.16228	3.16228	2.82843	3.31662	3.4641	3.4641	2.64575	3.60555	3.31662	3	3	3.31662	3.31662	3	3.60555	3.31662	3	2.64575	3	3.16228	2.44949	3.4641	3.4641	3.16228	3.16228	3.4641	3.4641	3.16228	3.4641	3.16228	3.4641	3.16228	2.44949	3.16228
1.3407	29-1784	3	3.31662	3.74166	3.60555	3.60555	3.60555	3.31662	2.82843	3.16228	3.4641	3.16228	2.44949	3.16228	2.82843	3.16228	3.4641	2.82843	3.31662	3.4641	3.4641	3	3.31662	3.31662	3	3	3.60555	3.60555	3.60555	3	3.31662	3	3	3	3.16228	2.82843	3.16228	3.16228	2.82843	3.16228	3.4641	2.82843	2.44949	3.16228	3.74166	3.4641	3.16228	3.16228	3.16228
1.34094	20-0990	3.60555	3	3.16228	3.31662	3	3	3.60555	3.74166	3.4641	3.4641	3.16228	3.4641	2.82843	4	3.74166	2.82843	3.4641	3.31662	3.16228	2.82843	2.23607	3.31662	3.31662	3.31662	3.31662	3.87298	3.31662	3.60555	3.31662	3.87298	3	2.64575	3.60555	2.82843	3.16228	3.4641	3.16228	3.16228	3.74166	3.4641	3.4641	3.16228	3.4641	3.74166	3.4641	3.16228	3.16228	4.24264
1.34169	61-1915	3.31662	2.64575	3.4641	3.60555	3	3.31662	3.60555	3.16228	3.16228	3.16228	3.16228	2.82843	2.82843	3.4641	2.82843	2.82843	2.44949	3	3.4641	3.16228	3	3	3	2.64575	2.64575	3.87298	3.60555	3.60555	3	3.60555	3	2.23607	3.31662	2.82843	2.44949	3.16228	2.44949	3.16228	3.4641	3.74166	2.82843	2.82843	3.16228	3.74166	2.82843	3.16228	2.82843	3.74166
1.34386	61-1998	3.31662	3.60555	4	3.60555	2.64575	4.12311	3.31662	3.4641	3.74166	3.74166	3.4641	2	3.4641	2.82843	3.74166	3.16228	2.82843	3.60555	3.74166	3.16228	3.31662	3	3.60555	3	2.64575	3.60555	3.87298	3.87298	3.60555	3.31662	2.64575	2.64575	3	3.74166	3.16228	3.4641	3.74166	2.82843	3.4641	3.4641	3.16228	2.82843	3.74166	3.74166	4	3.4641	3.16228	3.74166
1.34453	04-1514	3.31662	3	2.82843	3	3	3	3	3.16228	2.82843	3.16228	2	3.16228	3.4641	3.16228	3.4641	2.44949	3.16228	3	3.74166	3.16228	3	2.64575	2.64575	3	3	3.60555	2.23607	3.31662	3.31662	3.31662	2.64575	3	3.60555	2.82843	2.82843	3.4641	3.4641	2.82843	2.44949	3.4641	3.4641	3.4641	3.16228	2.82843	3.74166	3.4641	2.44949	3.74166
1.34548	23-2084	2.64575	3.31662	3.4641	3.31662	3	3.60555	3	2.82843	3.4641	3.4641	2.82843	2.44949	3.4641	2.82843	3.74166	2.82843	2.82843	3.31662	3.4641	3.4641	3.31662	3	3	3	2.64575	3.31662	3.31662	3.31662	3.60555	3.31662	3	2.64575	3	3.16228	2.44949	3.4641	3.4641	2.44949	2.82843	3.16228	3.4641	3.16228	3.4641	3.4641	3.4641	3.16228	2.44949	3.74166
1.3458	13-1481	3.31662	3.60555	4	3.87298	3	3.87298	3.60555	3.4641	3.74166	3.4641	3.4641	2.44949	3.4641	3.16228	4	2.82843	2.82843	3.60555	3.4641	3.16228	3.60555	3	3.60555	3	2.64575	3.87298	3.60555	3.60555	3.60555	3.31662	3	3	3.31662	3.74166	3.4641	3.74166	3.4641	2.82843	3.4641	3.4641	3.16228	3.16228	3.4641	3.74166	4	3.16228	3.4641	4
1.34596	30-1866	3	3.31662	3.4641	3.60555	3.31662	3.60555	3.31662	2.82843	3.4641	3.4641	3.16228	3.16228	3.74166	3.16228	3.74166	3.4641	3.16228	3.60555	3.4641	3.74166	3.60555	3	3.31662	3.31662	3.31662	3.87298	3.60555	3.31662	3.31662	3.60555	3.31662	3.31662	3.87298	3.4641	2.82843	3.4641	3.4641	3.16228	3.16228	3.4641	3.4641	3.4641	3.4641	3.4641	3.74166	3.4641	3.16228	4
1.34659	24-1567	3.31662	3.31662	3.74166	3.60555	3.31662	3.60555	3.31662	2.82843	3.16228	3.4641	3.16228	2.82843	3.4641	2.82843	3.16228	3.16228	2.82843	3	3.74166	3.4641	3.31662	3.60555	3.31662	3.31662	3	3.60555	3.31662	3.60555	3	3.31662	3	3	3	2.82843	2.44949	3.16228	3.16228	2.82843	3.16228	3.74166	3.16228	2.82843	3.16228	3.74166	3.74166	3.74166	2.44949	3.4641
1.34893	24-1413	3.16228	3.16228	3.87298	3.4641	2.82843	3.74166	3.4641	3	3.31662	3.31662	3.60555	2.64575	3	3.31662	3.60555	3.31662	2.64575	3.4641	3.60555	3	2.82843	3.16228	3.4641	3.16228	2.82843	4	4	4	2.82843	3.4641	3.16228	3.16228	3.16228	3	3.31662	2.64575	2.64575	3.31662	3.60555	3.31662	2.64575	2.64575	3.31662	4.12311	3.60555	3.31662	3.60555	3.31662
1.35042	23-1123	2.82843	3.16228	3.31662	3.4641	2.82843	3.16228	3.16228	2.64575	2.64575	3.60555	3	2.64575	3	3.60555	3	3	2.64575	2.82843	3.60555	3.60555	2.82843	2.82843	3.16228	2.82843	2.82843	3.16228	3.16228	3.16228	3.16228	3.4641	2.82843	2.82843	2.82843	2.64575	2.23607	3.31662	3	2.64575	2.64575	3.31662	3	2.23607	3	3	3	3	2.64575	3.60555
1.3558	61-2110	3.60555	3.60555	3.74166	3.87298	3.60555	4.12311	3.60555	3.74166	4	4	3.74166	2.82843	3.4641	3.16228	4	3.74166	3.4641	4.12311	3.4641	3.4641	3.60555	3.60555	3.60555	3.31662	3.31662	3.87298	4.12311	3.87298	3.60555	3.87298	3	3	3.31662	4.24264	3.74166	3.74166	4	3.4641	3.74166	3.74166	3.74166	3.16228	4	4.24264	3.74166	3.74166	3.74166	3.74166
1.35737	24-1470	3.74166	4	4.12311	4	3.16228	4.24264	3.74166	3.87298	3.87298	4.12311	3.87298	3	3.87298	3.60555	3.87298	3.60555	3.60555	3.74166	4.12311	3.87298	3.74166	3.4641	4	3.16228	3.4641	3.74166	4	4	4.24264	4	3.16228	3.16228	3.4641	4.12311	3.31662	4.12311	4.12311	3.31662	3.60555	3.87298	4.12311	3.31662	4.12311	3.60555	3.87298	3.87298	3.31662	3.87298
1.35855	04-1361	3.16228	3.16228	3.87298	3.74166	3.16228	3.74166	3.4641	3	3	3	3.31662	2.23607	3	2.64575	3.60555	3	2.23607	3.4641	3.31662	3.31662	3.16228	3.16228	3.4641	2.44949	2.44949	3.74166	3.74166	3.74166	2.82843	2.44949	3.16228	2.82843	2.82843	3	3	3	3	3	3.31662	3.60555	2.23607	2.23607	3.31662	3.60555	3.31662	3.31662	3.31662	3.31662
1.35967	61-1900	3.16228	3.16228	3.31662	3.16228	2.82843	3.4641	3.16228	3.31662	3.31662	3.31662	2.64575	2.64575	2.64575	3	3.31662	2.64575	2.64575	3.16228	3	3.31662	2.82843	2.82843	2.82843	2	2.44949	3.16228	3.16228	2.82843	3.4641	3.16228	2.44949	2.44949	3.16228	2.64575	2.64575	3.60555	3.31662	2.64575	3	3.31662	3.31662	3	3.31662	2.23607	3	3	2.64575	3.60555
1.36019	13-1501	3.16228	3.74166	3.87298	3.16228	2.82843	4	3.16228	3.31662	3.87298	3.87298	3.31662	3	3.60555	3.31662	4.12311	3.31662	3.31662	3.74166	3.87298	3.60555	3.4641	3.16228	3.16228	3.4641	3.16228	3.4641	3.74166	3.4641	4	3.74166	3.16228	3.4641	3.74166	3.31662	3.31662	3.60555	3.60555	3	3.31662	2.64575	3.87298	3.60555	3.87298	3.31662	4.12311	3.60555	3.31662	3.87298
1.36358	36-1581	3.16228	3.4641	3.31662	3.4641	3.4641	3.4641	3.16228	3.31662	3.31662	3.60555	2.64575	2.23607	3.31662	3	3.31662	3	3	2.82843	3.60555	3.60555	3.16228	2.82843	2.82843	2.82843	2.82843	2.82843	3.16228	3.4641	3.74166	3.4641	2.44949	2.82843	2.82843	3.31662	3	3.60555	3.60555	2.23607	2.64575	3.60555	3.31662	2.64575	3.31662	3.31662	3.60555	3	3	3.31662
1.36374	25-1325	3.16228	3.16228	3.31662	3.4641	2.82843	3.16228	3.4641	3	3.60555	3.31662	3	3	3	3.60555	3	2.64575	3	2.82843	3	2.64575	2.82843	2.82843	2.82843	2.82843	2.82843	3.74166	2.82843	3.16228	3.16228	3.74166	2.82843	2.82843	3.4641	3	3	3.60555	2.64575	2.64575	3	3.31662	3.31662	3.31662	2.64575	3.31662	3.31662	2.64575	2.64575	3.87298
1.36512	24-1435	3.4641	3.4641	3.60555	3.74166	3.16228	3.74166	3.4641	3.60555	3.31662	3.60555	3	2.23607	3.31662	3.31662	3.60555	3	3	3.16228	3.87298	3.60555	3.4641	2.44949	3.16228	2.82843	2.82843	3.4641	3.4641	3.74166	3.74166	3.4641	2.44949	2.44949	3.16228	3.60555	3	3.60555	3.60555	2.64575	3	3.87298	3.31662	2.64575	3.60555	3.31662	3.87298	3.31662	3	3.60555
1.3655	24-2297	3.74166	3.4641	3.87298	3.4641	3.16228	3.74166	3.4641	3.60555	3	3.31662	3.60555	3.31662	3.60555	3.60555	3.87298	3.31662	3	3.74166	3.87298	3.31662	3.16228	4	3.74166	3.16228	3.16228	4	3.74166	4	3.16228	3.4641	3.74166	3.16228	2.82843	3.31662	3	3.31662	3.31662	3.87298	3.87298	3.31662	3.31662	3.31662	3.60555	3.87298	3.60555	4.12311	3.31662	3.31662
1.36593	24-1544	3.16228	3.16228	2.64575	3.16228	3.4641	2.44949	2.82843	3	2.64575	3	2.64575	3.60555	3.60555	3.31662	3.31662	3	3.31662	2.44949	3.31662	3.60555	3.4641	3.16228	2.82843	3.16228	3.4641	3.74166	2.44949	2.44949	3.4641	3.4641	3.4641	3.16228	3.74166	3.31662	2.23607	3.31662	3	3	2.64575	3.31662	3.31662	3.60555	2.64575	3	3.31662	3.31662	2.64575	3.60555
1.36712	31-1959	3.74166	4	4.3589	4	3.4641	4.47214	4	3.87298	3.87298	4.12311	3.87298	3	3.60555	3	4.3589	3.60555	3.60555	4	4.3589	4.12311	4	3.4641	3.74166	3.74166	3.4641	3.74166	4.24264	4	4	3.4641	3.16228	3.74166	3.4641	3.60555	3.87298	3.87298	3.60555	3.31662	3.87298	3.60555	3.60555	3.31662	4.3589	3.87298	4.58258	4.12311	3.87298	3.60555
1.36785	13-0802	2.82843	3.4641	3.60555	3.4641	3.16228	3.4641	3.16228	3	3.60555	3.31662	3	2.23607	3.31662	3.31662	3.60555	2.64575	2.64575	3.16228	3	3	3.16228	3.16228	3.16228	2.82843	2.44949	3.4641	3.16228	3.16228	3.4641	3.4641	3.16228	2.44949	3.16228	3.31662	2.64575	3.60555	3.31662	2.23607	3	3	3.31662	3	3	3.60555	3.60555	2.64575	2.64575	3.87298
1.36817	25-2393	2.82843	3.4641	3	3.16228	3.4641	2.82843	2.82843	2.64575	3	3.31662	2.64575	3.31662	3.60555	3.60555	3.31662	3	3.60555	2.82843	3.60555	3.31662	3.4641	2.82843	2.44949	3.16228	3.4641	3.4641	2	2.82843	3.74166	3.4641	3.74166	3.16228	3.74166	3.60555	2.64575	3.60555	3	2.64575	1.73205	2.64575	3.60555	3.60555	2.64575	3	3.60555	3	2.23607	3.60555
1.37004	13-1491	3.4641	3.4641	3.31662	3.16228	2.82843	3.74166	3.16228	3.60555	3.31662	3.31662	3.31662	3.31662	3	3.31662	3.87298	3.60555	3.31662	3.74166	3.31662	3	2.82843	2.82843	3.4641	3.16228	3.16228	4.47214	3.74166	3.74166	2.82843	3.16228	3.16228	3.4641	3.16228	3.60555	3.87298	2.64575	3.31662	3.87298	3.60555	3.87298	2.64575	3.60555	3.31662	3.60555	3.60555	3.60555	3.87298	3.31662
1.37068	24-1430	3.4641	3.16228	3	3.4641	3.16228	3.16228	3.16228	3.60555	3	3	2.64575	2.64575	3	3	3.60555	2.23607	2.64575	2.82843	3	3	3.16228	2.82843	2.82843	2.44949	2.44949	3.74166	2.82843	2.82843	3.16228	3.16228	2.44949	2.44949	3.16228	3.31662	3	3.31662	3	2.64575	3	3.60555	3	3	3	3.31662	3.60555	3	3	3.31662
1.37262	24-0979	3	3	3.16228	3	3	3	2.64575	2.82843	2.82843	3.16228	2.44949	2.44949	3.16228	3.4641	3.16228	2.82843	2.44949	2.64575	3.4641	3.16228	2.64575	2.64575	2.64575	2.64575	2.64575	3.31662	3	3.31662	3.31662	3.31662	3	2.64575	3.31662	2.82843	2.44949	2.82843	3.16228	2.44949	2.44949	3.16228	2.82843	2.44949	2.82843	3.16228	3.16228	2.82843	2.82843	3.74166
1.37597	61-2101	3.74166	3.4641	3.60555	3.74166	3.74166	3.74166	3.74166	3.60555	3.31662	3.31662	3.31662	3.31662	4.12311	3.87298	4.3589	3.31662	3.31662	3.74166	4.12311	3.87298	4	3.4641	3.4641	3.74166	3.4641	4.24264	3.74166	4	3.4641	3.74166	4	3.4641	3.74166	3.60555	3.31662	3.60555	3.60555	3.60555	3.60555	3.60555	3.60555	3.60555	3.87298	4.12311	4.12311	4.12311	3.60555	4.12311
1.37597	23-1120	3.4641	3.4641	4.12311	3.74166	2.82843	4	3.4641	3.31662	3.60555	3.60555	3.60555	2.64575	3.60555	3.60555	3.87298	3.31662	2.64575	3.74166	3.87298	3.31662	3.4641	3.16228	3.74166	3.16228	2.82843	3.74166	4	4	3.4641	3.74166	3.16228	2.82843	3.16228	3.60555	3	3.31662	3.60555	3.31662	3.60555	3.60555	3.31662	3	3.60555	3.87298	3.87298	3.60555	3.31662	4.12311
1.37652	13-1477	3.60555	3	3.74166	3.60555	3	3.60555	3.31662	3.4641	2.82843	3.16228	3.16228	3.16228	3.16228	2.82843	3.74166	2.82843	2.82843	3.31662	3.74166	3.4641	3	3.31662	3	2.64575	3	3.87298	3.60555	3.60555	3.31662	3	3	3	3.31662	2.82843	2.82843	2.82843	2.44949	3.16228	3.4641	3.4641	3.16228	2.82843	3.74166	3.4641	3.4641	3.74166	3.16228	3.16228
1.37783	09-0365	3.4641	3.16228	3.31662	3.74166	3.4641	3.16228	3.4641	3.31662	3.31662	3	3.31662	2.64575	3.31662	3.60555	3.87298	3	2.64575	3.16228	3	3.31662	3.74166	3.16228	3.16228	3.16228	2.82843	3.74166	3.4641	3.4641	3.16228	3.4641	3.16228	2.44949	3.4641	3.60555	3	3.31662	3.31662	3	3.31662	3.60555	3	2.64575	3	3.87298	3.60555	3.31662	3.31662	3.87298
1.38009	36-1578	3.60555	3.31662	3.74166	3.87298	3.60555	3.60555	3.60555	3.4641	2.82843	3.16228	3.16228	2.82843	3.4641	3.16228	3.74166	3.16228	3.16228	3	4	4	3.60555	3	3	3	3.31662	3.60555	3.60555	3.87298	3.60555	3	3.31662	3	3.31662	3.16228	2.82843	3.16228	2.82843	2.82843	3.16228	3.74166	3.16228	2.44949	3.74166	3.4641	3.74166	3.74166	3.16228	3.16228
1.38084	20-0991	3.74166	3.74166	3.87298	4	3.4641	3.4641	3.4641	3.87298	3.60555	3.87298	3.87298	3.31662	3.87298	4.12311	3.31662	3.60555	3.31662	3.16228	3.87298	3.87298	4	3.4641	3.74166	3.74166	3.74166	3.4641	3.74166	3.74166	4.24264	4	3.16228	3.4641	3.4641	4.12311	3.60555	3.87298	3.87298	3.31662	3.60555	3.87298	3.87298	3	3.60555	3.60555	3.31662	3.60555	3.87298	3.87298
1.38205	23-1122	3	3	3.16228	3.31662	3.31662	3	3	2.82843	2.82843	3.16228	2.44949	2.44949	3.16228	3.4641	3.16228	2.82843	2.44949	2.64575	3.4641	3.4641	3	2.64575	2.64575	2.64575	2.64575	3.31662	3	3.31662	3.31662	3.31662	3	2.64575	3	2.82843	2.44949	3.16228	3.16228	2.44949	2.44949	3.4641	2.82843	2.44949	2.82843	3.16228	2.82843	2.82843	2.82843	3.74166
1.38285	09-1664	3.60555	3.31662	3.4641	3.60555	3.31662	3.31662	3.31662	3.4641	2.44949	3.16228	3.16228	3.16228	3.16228	3.4641	3.4641	3.16228	2.82843	3	3.74166	3.74166	3.31662	3.31662	3	2.64575	3	3.60555	3.31662	3.60555	3.31662	3	3.31662	3	2.64575	3.16228	2.82843	3.16228	2.82843	3.4641	3.16228	3.74166	2.82843	2.82843	3.16228	3.16228	3.16228	3.74166	3.16228	2.82843
1.38331	24-1424	3.31662	3	3.16228	3.87298	3.31662	3.31662	3.60555	3.16228	3.4641	3.4641	3.16228	2.82843	3.16228	3.4641	3.4641	3.16228	2.82843	3.31662	2.82843	3.74166	3.31662	3	3	2.64575	3	3.31662	3.60555	3.31662	3.31662	3.60555	2.64575	2.64575	3.60555	3.16228	2.82843	3.74166	3.4641	2.82843	3.16228	3.74166	3.4641	2.44949	3.4641	3.16228	2.82843	3.16228	3.16228	4
1.3858	25-1317	3.87298	3.31662	3.74166	3.87298	3.31662	3.60555	3.60555	3.74166	2.82843	3.16228	3.16228	2.82843	3.16228	2.82843	3.4641	3.16228	2.82843	3	3.74166	3.74166	3.31662	3	3.31662	2.64575	3	3.87298	3.60555	3.87298	3.31662	3	2.23607	3	3	3.16228	3.16228	3.16228	3.16228	3.16228	3.4641	4.24264	2.82843	2.44949	3.4641	3.16228	3.4641	3.74166	3.4641	2.82843
1.38743	29-1696	3.60555	3.87298	4	3.87298	3.60555	3.87298	3.31662	3.74166	3.16228	3.4641	3.74166	3.74166	4	3.74166	4	3.74166	3.16228	3.60555	4	4.24264	4.12311	3.87298	3.60555	3.60555	3.31662	3.87298	3.87298	3.87298	3.87298	3	4.12311	3.60555	3.60555	3.74166	3.16228	3.4641	3.4641	4	3.74166	4	3.4641	3.74166	3.74166	3.4641	4	4.24264	3.4641	2.82843
1.38803	31-1946	3.60555	3.60555	4	3.87298	3	4.12311	3.60555	3.74166	3.4641	4	3.4641	2.44949	3.16228	3.4641	3.74166	3.16228	3.16228	3.60555	4	3.4641	3	3	3.60555	3	3	3.60555	3.87298	3.87298	3.60555	3.60555	2.64575	2.64575	3	3.4641	3.16228	3.4641	3.4641	2.82843	3.4641	3.74166	3.4641	2.44949	4	3.74166	4	3.4641	3.16228	3.74166
1.38816	24-1557	3.31662	3.87298	3.4641	3.87298	3.60555	3.87298	3.60555	3.16228	3.74166	4	3.4641	2.82843	3.74166	3.16228	3.16228	3.4641	3.4641	3.31662	3.4641	3.74166	3.60555	3.60555	3.60555	3	3.31662	3.31662	3.31662	3.31662	3.60555	3.87298	3	3	3.31662	3.74166	2.82843	4.24264	4	2.82843	2.82843	3.74166	4	3.16228	3.4641	3.4641	3.4641	3.4641	2.44949	3.4641
1.3889	29-1763	3.87298	3.60555	4	3.87298	3.31662	3.87298	3.60555	3.74166	3.4641	3.16228	3.4641	3.16228	3.74166	3.16228	4	3.4641	2.82843	3.60555	3.74166	3.74166	3.87298	3.31662	3.31662	3	3	4.3589	3.87298	4.12311	3.60555	3	3.31662	3.31662	3.60555	3.74166	3.4641	3.4641	3.4641	3.74166	3.74166	4	2.82843	3.4641	3.4641	3.4641	3.74166	4	3.74166	3.4641
1.38931	13-1505	3.60555	3	3.4641	3.60555	3.31662	3.31662	3.31662	3.4641	2.82843	3.16228	2.82843	3.16228	3.16228	3.16228	3.4641	3.16228	2.82843	3.31662	3.74166	3.4641	3.31662	2.64575	2.64575	2.64575	3	4.12311	3.31662	3.60555	3.31662	3.31662	2.64575	3	3.60555	3.4641	3.16228	3.16228	2.82843	3.4641	3.16228	3.74166	2.82843	3.16228	3.16228	3.16228	3.4641	3.4641	3.4641	3.16228
1.39007	61-1895	3.60555	3.60555	4.24264	4.12311	3.31662	4.12311	3.87298	3.4641	3.4641	3.4641	3.74166	2.44949	3.4641	3.16228	3.74166	3.4641	2.82843	3.60555	3.74166	3.74166	3.60555	3.31662	3.60555	3	3	3.87298	4.12311	4.12311	3.31662	3.31662	3	3	3	3.4641	3.16228	3.4641	3.16228	3.16228	3.74166	3.74166	3.16228	2.44949	3.74166	3.74166	3.74166	3.74166	3.4641	3.16228
1.39107	13-1512	3	3.60555	3.4641	3.31662	3	3.31662	3	2.82843	3.16228	3.4641	3.16228	3.16228	4	3.74166	3.74166	3.4641	3.16228	3	4	4	3.87298	3	3.31662	3.60555	3.31662	3.31662	3.31662	3.60555	3.87298	3.60555	3.60555	3.31662	3.31662	3.4641	2.44949	3.4641	3.74166	3.16228	2.82843	3.4641	3.4641	3.4641	3.16228	3.16228	3.74166	3.74166	2.82843	4
1.39226	24-1464	3.60555	3	3.4641	3.60555	3.60555	3	3.60555	3.16228	2.82843	2.82843	3.16228	3.74166	3.16228	3.4641	3.4641	3.16228	3.4641	3	3.74166	3.16228	3.31662	3	3	3.31662	3.31662	4.12311	3	3.60555	3	3.31662	3.60555	3.60555	3.87298	3.16228	3.4641	2.82843	2	3.4641	3.16228	3.74166	2.82843	3.4641	2.82843	3.74166	3.74166	3.4641	3.4641	3.4641
1.39276	61-2008	3.87298	3.31662	3.74166	3.87298	3.31662	3.60555	3.60555	3.74166	3.16228	3.16228	3.16228	3.4641	3.74166	3.16228	4	3.16228	3.16228	3.31662	4	4	3.87298	3	3.31662	3	3.31662	4.12311	3.60555	3.87298	3.87298	3.31662	3	3	3.87298	3.4641	2.82843	3.4641	3.4641	3.4641	3.4641	4.24264	3.4641	3.4641	3.74166	3.16228	3.74166	4	3.16228	3.74166
1.39507	04-1338	3.87298	3.87298	4.24264	4.12311	3.60555	3.87298	3.87298	3.74166	3.74166	3.4641	3.74166	2.82843	4	3.16228	4	3.4641	3.16228	3.31662	4	3.74166	4.12311	3.31662	3.87298	3.60555	3.31662	4.12311	3.87298	4.12311	3.87298	3.60555	3	3.60555	3.60555	4	3.74166	3.74166	3.74166	3.16228	3.74166	4	3.16228	3.16228	3.4641	4	4.24264	3.74166	4	3.74166
1.39511	24-2261	3.60555	3.87298	3.74166	3.87298	3.60555	3.60555	3.60555	3.74166	3.74166	3.4641	3.16228	3.16228	4	3.4641	3.74166	3.16228	3.74166	3	3.74166	4	3.87298	3	3.31662	3.31662	3.31662	3.31662	3.31662	3.60555	4.3589	3.60555	3.31662	3.60555	3.87298	3.74166	3.4641	4	3.74166	2.44949	3.16228	3.74166	4	3.4641	3.74166	3.16228	3.74166	3.4641	3.4641	4
1.39574	29-1698	3.60555	3.60555	3.74166	4.12311	3.60555	3.87298	3.87298	3.74166	4	4.24264	3.4641	3.16228	3.4641	3.4641	4	3.4641	3.4641	3.87298	3.74166	4	3.60555	3.31662	3.31662	3.31662	3.31662	3.60555	3.87298	3.87298	4.12311	3.87298	2.64575	3	3.60555	3.74166	3.4641	4.24264	4	3.16228	3.4641	4	3.74166	3.16228	4	3.74166	3.4641	3.4641	3.4641	4.24264
1.39592	29-1774	3.60555	3.31662	3.16228	3.31662	3.60555	2.64575	3.31662	3.16228	2.44949	3.16228	2.82843	3.4641	3.4641	4	3.16228	2.82843	3.16228	2.64575	3.74166	3.16228	3	3.60555	3.31662	3.31662	3.31662	3.87298	2.23607	3.31662	3	3.60555	3.60555	3	3.31662	2.82843	2.44949	3.4641	3.16228	3.16228	2.82843	3.4641	3.16228	3.16228	2.44949	3.4641	3.4641	3.4641	2.44949	3.74166
1.39638	24-1920	3.60555	3.60555	3.16228	3.87298	3.87298	3.31662	3.60555	3.4641	3.4641	3.74166	3.16228	3.4641	3.4641	4	4	3.16228	3.74166	3.31662	3.4641	3.74166	3.60555	3.31662	2.64575	3.60555	3.60555	3.60555	3	3.31662	3.60555	3.60555	3.60555	3.31662	3.87298	3.4641	3.4641	3.74166	3.16228	2.82843	2.82843	3.4641	3.74166	3.16228	3.4641	3.74166	4	3.4641	3.16228	4
1.39686	23-1030	3.31662	3.31662	3.74166	3.60555	3	3.60555	3.31662	3.16228	2.82843	3.16228	3.16228	2.44949	3.16228	3.4641	3.74166	3.16228	2.44949	3.31662	3.74166	3.4641	3.31662	2.64575	3.31662	3	2.64575	3.87298	3.60555	3.87298	3	3	3	2.64575	3	3.16228	2.82843	2.82843	3.16228	3.16228	3.16228	3.74166	2.44949	2.44949	3.16228	3.4641	3.74166	3.4641	3.16228	3.4641
1.3971	04-1331	3.31662	3.87298	3.74166	3.60555	3.31662	3.60555	3.31662	3.4641	3.74166	3.4641	3.16228	3.16228	4	3.4641	4.24264	3.16228	3.4641	3.31662	3.74166	3.74166	3.87298	3	3.31662	3.60555	3.31662	3.87298	3.31662	3.60555	4.12311	3.60555	3.31662	3.60555	3.60555	3.74166	3.4641	3.74166	3.74166	2.82843	3.16228	3.4641	3.74166	3.74166	3.4641	3.4641	4	3.4641	3.4641	4
1.39753	24-1466	3.60555	3.31662	3.74166	3.87298	3.31662	3.60555	3.87298	3.4641	3.74166	3.16228	3.74166	3.16228	3.4641	3.74166	3.74166	3.16228	2.82843	3.31662	3.16228	3.16228	3.60555	3.60555	3.87298	3.31662	3	4.12311	3.87298	3.60555	3	3.87298	3.60555	3.31662	3	3.4641	3.4641	3.4641	3.16228	3.4641	4	4	3.16228	3.4641	3.16228	4.24264	3.4641	3.4641	3.74166	4.24264
1.39862	13-0725	3.31662	3.87298	4	3.87298	3.31662	4.12311	3.60555	3.4641	4	4	3.4641	2.44949	3.74166	3.16228	3.74166	3.4641	3.16228	3.60555	3.74166	3.74166	3.60555	3.31662	3.60555	3.31662	3	3.60555	3.87298	3.87298	3.87298	3.87298	2.64575	3	3	3.74166	3.16228	4	4	2.82843	3.4641	3.74166	3.74166	3.16228	3.74166	3.74166	3.74166	3.4641	3.16228	3.74166
1.39913	23-1026	3.74166	3.4641	3.87298	3.74166	3.16228	3.74166	3.4641	3.60555	3	3.31662	3.31662	3	3.60555	3.31662	3.87298	3.31662	3.31662	3.16228	4.12311	3.87298	3.4641	2.82843	3.16228	3.16228	3.4641	3.74166	3.74166	4	3.74166	3.16228	3.16228	3.4641	3.4641	3.31662	3.31662	3	3	3	3.31662	3.60555	3.31662	2.64575	3.87298	3.31662	3.87298	3.87298	3.60555	3.31662
1.39951	30-1853	3.87298	3.31662	3.4641	3.31662	3.60555	3.60555	3.31662	3.74166	3.16228	2.82843	3.16228	3.4641	3.74166	3.16228	4	3.4641	3.16228	3.87298	3.4641	3.16228	3.31662	3.60555	3.60555	3	3.31662	4.58258	3.60555	3.87298	3	3.31662	3.60555	3.31662	3.87298	3.74166	3.4641	2.82843	3.74166	4	3.74166	3.74166	3.16228	3.74166	3.4641	3.74166	3.74166	3.74166	3.74166	3.4641
1.3999	59-2350	3	3.60555	3.4641	3.60555	3.31662	3.87298	3.60555	2.82843	4	3.74166	3.4641	2.82843	3.4641	3.4641	3.4641	3.4641	3.16228	3.60555	3.16228	3.16228	3.31662	3.31662	3.60555	3.31662	3	3.87298	3.60555	3.60555	3	3.87298	3.31662	3	3.31662	3.4641	3.16228	3.74166	3.74166	3.16228	3.16228	3.74166	3.4641	3.4641	3.16228	4	3.4641	3.16228	2.82843	4
1.40328	24-1558	3	3.60555	3.4641	3.60555	3.31662	3.60555	3.31662	3.16228	3.74166	3.4641	3.16228	2.44949	3.4641	3.4641	3.74166	2.82843	2.82843	3.31662	2.82843	3.16228	3.31662	3.31662	3.31662	3	2.64575	3.60555	3.31662	3	3.31662	3.60555	3.31662	2.64575	3	3.4641	2.82843	3.74166	3.4641	2.44949	3.16228	3.16228	3.4641	3.16228	3.16228	3.74166	3.4641	2.82843	2.82843	4
1.40444	29-2414	3.87298	3	3.4641	3.60555	3.60555	3	3.60555	3.74166	2.82843	2.82843	2.82843	3.16228	3.4641	3.4641	3.74166	2.44949	2.82843	3	3.74166	3.16228	3.31662	3.31662	3.31662	3	3	4.12311	3	3.60555	3.31662	3.60555	3	2.64575	3.60555	3.16228	2.82843	3.4641	3.16228	3.16228	3.4641	3.74166	3.16228	3.16228	3.16228	3.74166	3.74166	3.4641	3.16228	3.74166
1.40702	13-0760	3.31662	3.87298	4	3.87298	3.31662	4.12311	3.60555	3.4641	3.4641	4	3.74166	2.82843	3.4641	3.74166	3.74166	3.4641	3.16228	3.87298	4	3.74166	3.60555	3.60555	3.87298	3.31662	3	3.87298	3.87298	3.87298	3.60555	3.60555	3.60555	3	2.64575	3.74166	3.16228	3.74166	3.74166	3.4641	3.4641	3.74166	3.4641	3.16228	3.74166	4	3.4641	3.74166	3.16228	3.74166
1.40732	24-2254	3.60555	3.87298	4	4.12311	3.60555	4.12311	3.60555	4	3.74166	3.74166	3.4641	2.82843	3.74166	3.4641	3.4641	3.4641	3.16228	3.60555	3.74166	4	3.87298	3	3.60555	3	3	3.31662	3.87298	3.87298	4.12311	3.31662	3	3	3.60555	4	3.4641	4	4	3.16228	3.4641	4.24264	3.74166	3.16228	4	3.16228	3.74166	3.4641	3.4641	3.4641
1.40735	13-1498	3.74166	3.74166	3.87298	3.74166	3.4641	3.4641	3.4641	3.60555	3	3.60555	3.60555	3	3.60555	3.87298	3.60555	3.31662	3.31662	2.82843	4.12311	3.60555	3.4641	3.4641	3.4641	3.4641	3.4641	3.74166	3.4641	3.74166	3.74166	3.74166	3.4641	3.16228	3.16228	3.60555	3	3.31662	3	3	3.31662	3.31662	3.31662	2.64575	3.31662	3.87298	3.87298	3.60555	3.31662	3.31662
1.40811	25-1870	3.74166	3.16228	3.60555	3.74166	3.4641	3.4641	3.4641	3.60555	2.64575	3.31662	3	3	3	3.60555	3.60555	3	2.64575	3.16228	3.87298	3.60555	3.16228	3.16228	2.82843	2.82843	2.82843	4	3.4641	3.74166	3.16228	3.16228	3.16228	2.82843	3.16228	3	3	2.64575	2.64575	3.31662	3.31662	3.87298	2.64575	2.64575	3.31662	3.60555	3.60555	3.31662	3.31662	3.31662
1.40813	13-1483	3.60555	3.31662	3.74166	3.87298	3.31662	3.60555	3.60555	3.4641	3.4641	3.4641	3.4641	3.16228	3.74166	3.4641	4.24264	3.4641	3.16228	3.60555	4	4	4.12311	3	3.31662	3.60555	3.31662	3.60555	3.87298	4.12311	3.87298	3.60555	3	3	3.60555	3.74166	3.16228	3.4641	3.74166	3.4641	3.4641	4	3.4641	3.16228	3.74166	3.74166	4	4	3.4641	4
1.40924	25-1633	3.74166	3.4641	3.87298	4	3.4641	3.74166	3.74166	3.60555	3	3.31662	3.31662	3	3.60555	3.31662	3.87298	3.31662	3.31662	3.16228	4.12311	4.12311	3.74166	2.82843	3.4641	3.16228	3.4641	3.74166	3.74166	4	3.74166	3.16228	3.16228	3.16228	3.4641	3.31662	3	3.31662	3.31662	3	3.31662	4.12311	3.31662	2.64575	3.87298	3.31662	3.87298	3.87298	3.31662	3.60555
1.41112	24-2023	3.4641	3.74166	3.60555	3.74166	3.16228	4	3.74166	3.60555	3.60555	3.87298	3.87298	3.60555	3.31662	3.87298	3.87298	3.87298	3.87298	4	3.60555	3.60555	3.16228	3.16228	3.74166	3.16228	3.74166	4	4	3.74166	3.4641	3.74166	3.74166	3.74166	3.16228	3.87298	3.87298	3.60555	3.31662	3.87298	3.60555	3.60555	3.60555	3.60555	3.87298	3.60555	3.31662	3.60555	3.87298	3.60555
1.41131	24-1431	3.4641	3.74166	3.87298	3.74166	3.16228	3.74166	3.4641	3.60555	3.60555	3.87298	3.87298	3.60555	3.87298	4.3589	3.60555	3.87298	3.31662	3.4641	4.12311	3.87298	3.74166	3.16228	3.74166	3.74166	3.4641	3.4641	4	4	4	4	3.74166	3.74166	3.4641	3.87298	3.60555	3.60555	3.60555	3.87298	3.60555	3.87298	3.60555	3.60555	3.60555	3.60555	3.60555	3.60555	3.87298	3.87298
1.41161	25-1324	3.60555	3.31662	3.16228	3.31662	3.31662	3.31662	3.31662	3.4641	3.16228	3.16228	2.82843	3.16228	2.82843	3.4641	3.4641	2.82843	3.16228	3.31662	3.16228	2.82843	3.31662	2.64575	3	2.64575	3	3.87298	2.64575	2.64575	3	3.31662	3	3	3.60555	3.4641	3.4641	3.4641	3.16228	3.16228	2.82843	3.4641	3.16228	3.4641	2.82843	2.82843	3.74166	3.16228	3.16228	3.74166
1.41216	31-1944	3.74166	3.4641	3.87298	4	3.16228	4	3.74166	3.60555	3.60555	3.60555	3.60555	3.31662	3.87298	3.31662	4.12311	3.31662	3.31662	3.74166	3.87298	3.87298	3.74166	3.16228	3.74166	3.16228	3.4641	4	4	3.74166	3.74166	3.74166	3.16228	3.4641	3.74166	3.60555	3.31662	3.60555	3.60555	3.31662	3.60555	3.87298	3.87298	3.31662	4.12311	3.60555	3.60555	3.87298	3.60555	4.12311
1.41428	24-2290	3.4641	3.4641	3.87298	3.74166	2.82843	3.74166	3.4641	3	3.31662	3.60555	3.60555	3.31662	3.87298	3.31662	3.60555	3.31662	3.31662	3.4641	4.12311	3.60555	3.74166	3.16228	3.74166	3.16228	3.4641	3.74166	3.4641	3.74166	3.74166	3.74166	3.16228	3.16228	3.74166	3.60555	2.64575	3.60555	3.60555	3.31662	3	3.60555	3.87298	3.31662	3.60555	3.31662	3.60555	3.87298	2.64575	3.87298
1.41502	29-1769	3.16228	3.16228	3.60555	3.74166	3.16228	3.4641	3.4641	3	3.31662	3.60555	3	3	3.60555	3.60555	3.60555	3	3	3.16228	3.87298	3.87298	3.4641	2.82843	3.16228	3.16228	3.16228	3.4641	3.4641	3.4641	3.74166	3.74166	3.16228	2.82843	3.4641	3	2.23607	3.60555	3.31662	2.64575	3	3.60555	3.60555	3	3.60555	3.31662	3.31662	3.31662	2.64575	4.3589
1.41519	29-1777	3.74166	3.4641	3.87298	4	3.74166	3.74166	3.74166	3.60555	3.31662	3.31662	3.60555	3	3.31662	3.60555	4.12311	3.60555	3	3.74166	3.60555	3.87298	3.74166	3.4641	3.16228	3.16228	3.16228	4	4	4.24264	3.4641	3.16228	3.4641	2.82843	3.4641	3.60555	3.31662	3.31662	3.31662	3.60555	3.60555	3.87298	3	2.64575	3.60555	3.87298	3.60555	3.87298	3.60555	3.31662
1.41613	57-1582	3.4641	3.16228	3.60555	3.4641	2.82843	3.4641	3.16228	3	3.31662	3.60555	3	3.31662	3.60555	3.60555	3.31662	3	3	3.16228	3.87298	3.31662	3.16228	3.16228	3.16228	3.16228	3.16228	3.74166	3.16228	3.4641	3.4641	3.74166	3.16228	2.82843	3.74166	3	2.23607	3.31662	3.31662	3	3	3.60555	3.60555	3.31662	3.31662	3.31662	3.60555	3.60555	2.23607	4.3589
1.41696	23-2081	4	3.4641	3.87298	3.4641	3.16228	3.74166	3.4641	3.87298	3.31662	3	3.31662	3.31662	3.87298	3.60555	4.12311	3.31662	3	3.74166	3.87298	3.31662	3.4641	3.4641	3.4641	3.16228	3.16228	4.47214	3.74166	4.24264	3.4641	3.4641	3.4641	3.16228	3.74166	3.60555	3.31662	3.31662	3.60555	3.87298	3.87298	3.60555	3.31662	3.60555	3.60555	3.60555	3.87298	4.12311	3.60555	3.60555
1.41803	24-1416	3.60555	3.87298	3.74166	3.60555	3.60555	3.60555	3.31662	3.4641	3.4641	3.74166	3.4641	3.16228	4	3.4641	3.4641	3.74166	3.4641	3	4	4	3.60555	3.60555	3.31662	3.31662	3.60555	3.60555	3.60555	3.87298	4.12311	3.87298	3.31662	3.60555	3.60555	3.74166	3.16228	3.74166	3.74166	3.16228	3.16228	3.4641	3.74166	3.16228	3.4641	3.4641	3.4641	3.74166	3.4641	2.82843
1.41862	61-2097	3.74166	4	4.12311	4	3.74166	4	3.74166	3.87298	3.60555	3.31662	3.60555	2.64575	3.60555	3	4.12311	3.31662	3.31662	3.4641	3.60555	3.60555	3.74166	3.4641	3.4641	3.16228	3.16228	4	3.74166	4	3.74166	2.82843	3.4641	3.4641	3.16228	3.87298	3.87298	3.31662	3.31662	3	3.60555	3.60555	3	3	3.60555	3.87298	4.12311	3.31662	3.87298	3
1.41873	57-1993	3.4641	3.4641	3.31662	2.82843	3.4641	3.4641	3.16228	3.31662	3.31662	3.60555	2.64575	3	3.31662	3.87298	3.60555	3	3.31662	3.4641	3.87298	3	2.82843	3.16228	3.16228	3.16228	3.16228	3.4641	2.82843	3.4641	3.4641	3.74166	3.4641	3.16228	3.4641	3	3.31662	3.60555	3.87298	3	2.64575	3	3.60555	3.31662	3.31662	3.31662	3.60555	3.31662	3	4.12311
1.419	13-2060	3.16228	3.16228	3.31662	3.74166	3.74166	3.4641	3.74166	3	3.60555	3.31662	3.31662	3.60555	3.60555	3.60555	3.31662	3.60555	3.60555	3.4641	3.31662	3.87298	3.4641	3.16228	3.4641	3.16228	3.74166	4	3.74166	3.4641	3.4641	3.74166	4	3.4641	4	3.31662	3	3.60555	3.31662	3.31662	3.31662	3.87298	3.60555	3.60555	3.60555	3.60555	2.64575	3.31662	3.31662	4.3589
1.4204	24-1463	3.74166	3.74166	3.87298	4	3.4641	3.74166	3.74166	3.87298	3.60555	3.31662	3.31662	3	3.60555	3.60555	4.12311	3	3.31662	3.4641	3.60555	3.60555	3.74166	2.82843	3.4641	2.82843	3.16228	4	3.4641	3.74166	4	3.4641	3.16228	2.82843	3.74166	3.87298	3.31662	3.87298	3.60555	3	3.31662	3.87298	3.60555	3.31662	3.60555	3.31662	3.87298	3.31662	3.31662	3.87298
1.42157	31-1951	3.74166	4	4.12311	3.74166	3.4641	4.24264	3.4641	3.87298	3.60555	3.87298	3.60555	2.64575	3.60555	3.31662	4.12311	3.60555	3.31662	3.74166	4.12311	3.60555	3.4641	3.4641	3.74166	3.4641	3.16228	4	4	4.24264	3.74166	3.4641	3.16228	3.16228	2.82843	3.87298	3.60555	3.31662	3.87298	3.31662	3.60555	3.87298	3.31662	3	3.87298	4.12311	4.12311	3.87298	3.60555	3.31662
1.42335	23-1032	3.4641	3.4641	3.31662	3.74166	3.4641	3.4641	3.74166	3.31662	3.60555	3.60555	3.31662	3.60555	3	3.60555	3.31662	3.31662	3.60555	3.4641	3	3	2.82843	3.16228	3.16228	3.16228	3.4641	4.24264	3.16228	3.16228	2.82843	3.74166	3.16228	3.4641	3.74166	3.31662	3.60555	3.60555	2.64575	3.31662	3.31662	3.60555	3.31662	3.60555	3	3.60555	3.60555	3	3.31662	3.60555
1.42373	25-1630	3.4641	3.74166	3.87298	3.4641	3.4641	3.4641	3.4641	3.31662	3.60555	3.31662	3.31662	2.64575	3.60555	3.60555	3.60555	3.31662	3	2.82843	3.60555	3.60555	3.74166	3.16228	3.4641	3.4641	3.16228	3.4641	3.4641	3.4641	3.74166	3.74166	3.16228	3.16228	3.4641	3.31662	3	3.60555	3.60555	2.64575	3.31662	3.31662	3.31662	3	3	3.31662	3.87298	3.31662	3.31662	3.87298
1.42374	61-1725	3.4641	3.4641	3.87298	4	3.4641	4	3.74166	3.31662	3.31662	3.60555	3.60555	2.64575	3.31662	3.60555	3.87298	3.31662	2.64575	3.74166	3.60555	3.60555	3.4641	3.4641	3.74166	3.16228	2.82843	4	4	3.74166	2.82843	3.4641	3.4641	2.82843	2.82843	3.31662	3	3.31662	3.31662	3.31662	3.60555	3.87298	3	2.64575	3.60555	4.12311	3.60555	3.60555	3.31662	3.87298
1.42386	61-1914	3.4641	3.4641	4.12311	4	3.16228	4	3.74166	3.31662	3.31662	3.60555	3.60555	2.64575	3.31662	3.31662	3.87298	3.31662	2.64575	3.74166	3.87298	3.60555	3.4641	3.16228	3.4641	3.16228	2.82843	4	4	4	3.16228	3.4641	2.82843	2.82843	3.16228	3.31662	3	3.31662	3	3.31662	3.60555	3.60555	3	2.64575	3.60555	3.87298	3.87298	3.60555	3.31662	3.31662
1.42405	29-1701	3.16228	3.16228	3.31662	3.74166	3.74166	3.4641	3.4641	3	3	3.60555	3	3.31662	3.31662	3.60555	3.31662	3.31662	3.31662	3.4641	3.60555	3.87298	3.16228	3.16228	2.82843	3.16228	3.4641	3.74166	3.4641	3.16228	3.16228	3.4641	3.74166	3.16228	3.74166	3	2.64575	3.31662	2.64575	3	3	3.31662	3.31662	3	3.60555	3.60555	3.31662	3.31662	3	3.87298
1.42449	24-1418	3.4641	3.16228	3.60555	3.74166	3.16228	3.16228	3.4641	3	3	3	3	2.64575	3.31662	3.60555	3.31662	2.64575	2.64575	2.82843	3.60555	3	3.4641	2.44949	3.16228	2.82843	2.82843	3.74166	2.82843	3.4641	3.16228	3.4641	2.82843	2.82843	3.4641	3.31662	3	3.31662	3	2.64575	2.64575	3.60555	3	2.64575	2.64575	3.31662	3.60555	3	3	3.87298
1.42505	30-1859	3.74166	3.4641	3.87298	3.4641	3.4641	3.74166	3.16228	3.60555	3	3.31662	3.31662	3.31662	3.31662	3.31662	3.87298	3.60555	3	3.74166	3.87298	3.31662	3.16228	3.4641	3.16228	3.16228	3.16228	4.47214	3.74166	4	3.16228	3.16228	3.4641	3.16228	3.4641	3.60555	3.31662	2.23607	3	3.87298	3.60555	3.60555	2.64575	3.31662	3.31662	3.87298	3.87298	3.60555	3.60555	3
1.42551	61-1919	3.4641	3.74166	3.87298	4	3.4641	4	3.74166	3.60555	3.60555	4.12311	3.31662	2.64575	3.31662	3.60555	3.31662	3.31662	3.31662	3.4641	3.87298	3.87298	3.16228	3.16228	3.4641	3.16228	3.16228	3.4641	3.74166	3.74166	3.74166	3.74166	2.82843	2.82843	3.16228	3.31662	3	3.87298	3.60555	2.64575	3.31662	3.87298	3.60555	2.64575	3.87298	3.60555	3.60555	3.31662	3	3.87298
1.42574	57-1584	3.74166	3.4641	3.87298	3.74166	3.4641	3.74166	3.4641	3.60555	3	3.31662	3.31662	3	3.31662	3.31662	3.87298	3.31662	2.64575	3.4641	3.87298	3.60555	3.4641	3.4641	3.16228	3.16228	2.82843	4.24264	3.74166	4	3.16228	3.16228	3.16228	2.82843	3.16228	3.31662	3	3	3	3.60555	3.60555	3.87298	2.64575	3	3.31662	3.87298	3.87298	3.87298	3.31662	2.64575
1.42665	29-1702	3.16228	3.16228	3.60555	3.74166	3.74166	3.16228	3.4641	2.64575	3	3.31662	3	3	3	3.60555	3	3	3	3.16228	3.31662	3	2.82843	3.16228	3.16228	2.82843	3.16228	3.74166	2.82843	3.16228	2.82843	3.4641	3.4641	2.82843	3.4641	3	2.64575	3.31662	2.64575	2.64575	2.64575	3.31662	3	2.64575	2.64575	3.60555	3.31662	2.64575	2.64575	3.87298
1.42831	61-2003	4.24264	4	4.12311	4.47214	4	4.24264	4.24264	4.12311	4.12311	3.87298	4.12311	3.31662	4.12311	3.60555	4.3589	4.12311	3.60555	4	3.87298	4.3589	4.47214	3.74166	3.74166	3.74166	3.74166	4.24264	4.47214	4.47214	4	3.74166	3.4641	3.4641	3.74166	4.3589	3.87298	4.12311	4.12311	3.87298	4.12311	4.3589	3.60555	3.31662	4.12311	4.12311	3.87298	4.3589	4.12311	3.87298
1.42941	61-1724	3.87298	3.87298	4	3.60555	3.60555	3.87298	3.31662	3.74166	3.4641	3.4641	3.4641	3.4641	3.74166	3.4641	4	3.74166	3.16228	3.60555	3.74166	3.74166	3.31662	3.87298	3.31662	3.31662	3.31662	4.3589	3.87298	4.12311	3.60555	3.31662	3.60555	3.60555	3.60555	3.4641	3.4641	3.16228	3.4641	3.74166	3.74166	3.74166	3.16228	3.4641	3.4641	3.74166	3.74166	4	3.74166	3.16228
1.42993	61-1738	3.31662	3.87298	3.74166	3.31662	3.31662	3.60555	3	3.16228	3.16228	3.74166	3.4641	3.16228	3.74166	3.74166	3.74166	3.74166	3.16228	3.31662	4	3.74166	3.31662	3.60555	3.31662	3.60555	3.31662	3.87298	3.60555	3.87298	3.60555	3.60555	3.60555	3.60555	3	3.4641	3.16228	3.16228	3.4641	3.4641	3.16228	3.16228	3.16228	3.16228	3.16228	3.74166	3.4641	3.74166	3.4641	3.16228
1.4326	04-1349	4	4	3.87298	3.74166	3.4641	4	3.4641	4.12311	3.87298	3.60555	3.60555	3	3.87298	3.31662	3.87298	3.31662	3.31662	3.4641	3.60555	3.31662	3.74166	3.74166	3.74166	3.4641	3.16228	4.24264	3.74166	3.74166	3.74166	3.74166	3.16228	3.4641	3.4641	4.12311	3.87298	3.31662	3.87298	3.31662	3.87298	3.87298	3.60555	3.60555	3.60555	4.12311	4.12311	3.60555	3.87298	3.60555
1.43345	61-1740	3.4641	3.74166	3.87298	3.74166	3.4641	3.4641	3.4641	3.31662	3.60555	3.31662	3.31662	2.64575	3.87298	3.60555	3.31662	3.31662	3	2.82843	3.60555	3.60555	3.74166	3.16228	3.4641	3.4641	3.16228	3.74166	3.4641	3.74166	3.74166	3.74166	3.16228	3.16228	3.4641	3.60555	3	3.60555	3.60555	2.64575	3.31662	3.60555	3.31662	3	3	3.60555	3.60555	3.31662	3.31662	3.87298
1.43364	61-1722	3.74166	3.74166	3.87298	4	4	3.4641	3.74166	3.31662	3.60555	3.60555	3.31662	3.31662	4.12311	3.60555	3.31662	3.31662	3.60555	2.82843	4.12311	3.87298	4	3.4641	3.4641	3.74166	3.74166	3.74166	3.16228	3.74166	4	3.74166	3.74166	3.4641	4	3.60555	3	3.87298	3.60555	2.64575	3	3.87298	3.60555	3.31662	3.31662	3.87298	3.87298	3.60555	3	4.3589
1.43392	30-1855	3.31662	3.60555	4	3.60555	3.31662	3.87298	3.31662	3.16228	3.4641	3.4641	3.4641	3.16228	3.74166	3.4641	4	3.4641	3.16228	3.60555	3.74166	3.74166	3.31662	3.60555	3.60555	3.31662	3.31662	3.87298	3.87298	3.87298	3.60555	3.31662	3.87298	3.31662	3.31662	3.16228	2.82843	3.16228	3.4641	3.16228	3.4641	3.4641	3.4641	3.16228	3.74166	3.74166	3.4641	3.74166	3.16228	4
1.4355	61-1727	4.24264	4	4.3589	4.47214	3.74166	4	4.24264	4.12311	3.60555	4.12311	4.12311	3.60555	3.87298	4.12311	3.60555	3.60555	3.60555	3.4641	4.3589	4.12311	4	4	4	3.74166	3.74166	4	4	4	4	4.24264	3.4641	3.4641	3.16228	3.87298	3.31662	4.12311	3.31662	3.60555	4.12311	4.12311	3.87298	3.31662	3.87298	4.12311	3.87298	4.12311	3.60555	3.87298
1.43571	61-2095	3.87298	3.87298	4	4.12311	3.60555	4.12311	3.87298	4	3.4641	3.74166	3.4641	2.82843	3.4641	3.16228	4	3.4641	3.4641	3.60555	4	4	3.60555	3	3.31662	3	3	3.60555	3.87298	4.12311	3.87298	3	3	3.31662	3.31662	3.74166	3.74166	3.74166	3.4641	3.16228	3.4641	4	3.16228	2.82843	4	3.4641	4	3.74166	3.74166	3.16228
1.43586	13-1499	3.60555	3.87298	3.74166	3.87298	3.60555	3.87298	3.60555	3.74166	3.74166	4	3.16228	2.82843	3.74166	3.16228	3.74166	3.4641	3.4641	3.31662	4	4	3.60555	3	3.31662	3.31662	3	3.31662	3.60555	3.87298	4.12311	3.60555	2.64575	3.31662	3.60555	3.74166	3.4641	4	4	2.82843	3.16228	4	3.4641	3.16228	3.74166	3.4641	4	3.4641	3.4641	3.74166
1.43793	23-1023	4.12311	3.60555	4.24264	4.3589	3.60555	4.12311	4.12311	4	3.74166	4	4	3.16228	3.4641	3.16228	4	3.74166	3.4641	3.87298	4	4	3.60555	3.60555	3.87298	3.31662	3.31662	3.60555	4.3589	4.3589	3.87298	3.60555	2.64575	3.31662	3.60555	3.74166	3.74166	3.74166	3.74166	3.4641	4	4.24264	3.4641	2.44949	4.24264	4	3.74166	4	4	3.74166
1.44003	57-1992	3.31662	3.60555	3.74166	3.87298	3.31662	3.87298	3.87298	3.16228	3.74166	3.74166	3.4641	3.16228	3.16228	3.4641	3.4641	3.4641	3.4641	3.60555	3.4641	3.4641	3	3	3.60555	3	3.31662	3.87298	3.60555	3.87298	3.31662	3.60555	3	3.31662	3.31662	3.16228	3.4641	3.74166	3.4641	3.16228	3.16228	4	3.4641	3.16228	3.4641	3.4641	3.16228	3.16228	3.16228	3.74166
1.4401	04-1356	3.31662	3.60555	3.74166	3.60555	3.60555	3.60555	3.60555	3.16228	3.16228	4	3.4641	3.16228	3.16228	4	3.4641	3.4641	3.16228	3.31662	4	4	3.31662	3.60555	3.60555	3.31662	3.31662	3	3.60555	3.31662	3.60555	3.87298	3.60555	3	3	2.82843	2.44949	3.74166	3.4641	3.16228	3.16228	3.4641	3.4641	2.82843	3.4641	3.4641	3.4641	3.4641	2.82843	4
1.44049	23-1029	3.60555	3.31662	3.74166	3.60555	3	3.60555	3.31662	3.4641	3.16228	3.74166	3.16228	3.16228	3.16228	3.4641	3.4641	3.16228	2.82843	3.31662	3.74166	3.4641	2.64575	3.31662	3.31662	3	3	3.87298	3.60555	3.60555	3.31662	3.31662	3	2.64575	3.31662	2.82843	2.44949	3.16228	3.16228	3.16228	3.4641	3.74166	2.82843	2.82843	3.4641	3.4641	3.4641	3.4641	2.82843	4
1.44067	25-1316	4.12311	3.60555	4.24264	4.3589	3.60555	4.12311	4.12311	4	3.4641	3.74166	3.74166	3.4641	3.74166	2.82843	4	3.4641	3.4641	3.60555	4.24264	4.24264	3.87298	3.60555	3.87298	3.31662	3.60555	4.12311	4.12311	4.12311	3.87298	3.31662	3	3.60555	3.60555	3.4641	3.4641	3.74166	3.4641	3.4641	4	4.47214	3.4641	3.16228	4.24264	3.74166	4	4.24264	3.74166	3.74166
1.44099	09-0366	3.87298	4.12311	4	4.12311	3.60555	4.12311	3.87298	4	3.4641	4	3.74166	3.16228	3.74166	3.74166	4	3.74166	3.74166	3.60555	4.24264	4.24264	3.87298	3.31662	3.60555	3.31662	3.31662	3.60555	3.87298	4.12311	4.12311	3.60555	3.31662	3.31662	3	4	3.4641	4	3.74166	3.4641	3.4641	4	3.74166	3.16228	4	3.4641	3.74166	4	3.4641	3.16228
1.4413	24-1924	3.31662	3.31662	3.16228	3.60555	3.60555	3.31662	3.31662	3.16228	2.82843	3.4641	2.82843	3.16228	3.4641	3.74166	3.74166	3.16228	3.16228	3	3.74166	4	3.31662	3	3	3.31662	3.31662	3.60555	3.31662	3.31662	3.31662	3.31662	3.60555	3	3.31662	2.82843	2.44949	3.16228	3.16228	2.82843	2.82843	3.74166	3.16228	2.82843	3.4641	3.4641	3.4641	3.4641	2.82843	4
1.44372	31-1956	3.87298	4.12311	4.24264	3.87298	3.31662	4.3589	3.60555	4	3.74166	4	3.74166	2.82843	3.74166	3.4641	4.24264	3.74166	3.4641	3.87298	4.24264	3.74166	3.60555	3.31662	3.87298	3.60555	3.31662	4.12311	4.12311	4.3589	3.87298	3.60555	3	3.31662	3.31662	4	3.74166	3.4641	4	3.4641	3.74166	4	3.4641	3.16228	4	4	4.47214	4	3.74166	3.4641
1.44417	25-2392	3.60555	3.31662	3.74166	3.87298	3.60555	3.31662	3.60555	3.4641	2.82843	3.16228	3.16228	2.82843	3.16228	3.74166	3.74166	2.82843	2.82843	3	3.74166	3.4641	3.31662	3	3	3	3	3.87298	3.31662	3.60555	3.31662	3.31662	3.31662	2.64575	3.31662	3.16228	2.82843	3.16228	2.44949	2.82843	3.16228	3.4641	2.82843	2.44949	3.16228	3.74166	3.74166	3.16228	3.16228	3.4641
1.44423	24-2026	3.60555	3.60555	3.74166	3.87298	3.31662	3.31662	3.60555	3.4641	3.74166	3.74166	3.74166	3.74166	4	4	4	3.4641	3.74166	3.31662	3.74166	4	3.87298	3.60555	3.60555	3.60555	3.87298	3.31662	3.60555	3.60555	4.3589	4.12311	3.60555	3.31662	3.87298	3.74166	2.82843	4	3.74166	3.16228	3.4641	3.4641	4.24264	3.4641	3.74166	3.4641	3.4641	3.74166	3.16228	4.47214
1.44456	13-0720	3.87298	3.60555	4.24264	4.12311	3.60555	4.12311	3.87298	3.74166	3.4641	3.74166	3.74166	3.16228	3.4641	3.4641	3.74166	3.74166	3.4641	3.87298	4	3.74166	3.31662	3.31662	3.87298	3	3.60555	4.12311	4.12311	4.12311	3.60555	3.60555	3.31662	3.31662	3.31662	3.74166	3.4641	3.4641	3.4641	3.4641	3.74166	4	3.4641	2.82843	4	3.74166	3.4641	3.74166	3.74166	3.74166
1.44483	23-1031	4.12311	3.60555	3.74166	4.12311	4.12311	3.87298	4.12311	4	3.74166	3.74166	3.74166	3.4641	3.4641	4	4.24264	3.74166	3.4641	3.87298	3.74166	4.24264	4.12311	3.60555	3.60555	3.31662	3.31662	3.60555	4.12311	3.87298	3.87298	3.87298	3.60555	3.31662	3.87298	3.74166	3.74166	4	4	3.74166	3.74166	4.24264	3.74166	3.16228	4	3.74166	3.4641	4	4	4.24264
1.44608	30-1718	3.31662	3.60555	4	3.87298	3.31662	3.87298	3.60555	3.16228	3.74166	3.74166	3.4641	3.16228	4	3.4641	4	3.4641	3.16228	3.60555	4	4	3.87298	3.31662	3.60555	3.60555	3.31662	3.87298	3.87298	3.87298	3.87298	3.60555	3.60555	3.31662	3.87298	3.4641	2.82843	3.74166	3.74166	3.16228	3.4641	3.74166	3.4641	3.4641	3.74166	3.74166	4	3.74166	3.16228	4.47214
1.44639	09-2056	3.60555	3.87298	4	3.87298	3.87298	3.87298	3.60555	3.4641	3.16228	3.4641	3.74166	3.4641	3.74166	3.74166	4	4	3.4641	3.87298	4	4	3.87298	3.60555	3.60555	3.31662	3.60555	4.3589	3.87298	4.12311	3.60555	3.31662	4.12311	3.60555	3.31662	4	3.4641	3.4641	3.4641	4	3.4641	3.74166	3.16228	3.4641	3.4641	3.74166	3.4641	4	3.74166	2.82843
1.44725	29-1776	3.87298	3.31662	3.74166	3.87298	3.31662	3.60555	3.60555	3.74166	2.82843	3.4641	3.16228	3.16228	3.16228	3.4641	3.74166	3.16228	2.82843	3.31662	4	3.74166	3.31662	3	3.31662	3	3	4.12311	3.60555	3.87298	3.31662	3.31662	2.64575	2.64575	3.31662	3.16228	2.82843	3.16228	3.16228	3.4641	3.4641	4.24264	2.82843	2.82843	3.4641	3.4641	3.74166	3.74166	3.16228	3.4641
1.4487	23-1027	3.60555	3.31662	4	4.12311	3.31662	3.87298	3.87298	3.4641	3.4641	3.74166	3.4641	3.16228	3.74166	3.4641	4	3.16228	3.16228	3.60555	4.24264	4	3.87298	3	3.60555	3.31662	3.31662	3.87298	3.87298	3.87298	3.87298	3.87298	3	3	3.60555	3.4641	2.82843	3.74166	3.4641	3.16228	3.4641	4	3.74166	3.16228	4	3.74166	3.74166	3.74166	3.16228	4.24264
1.44941	24-1616	3.31662	3.87298	3.4641	3.60555	3.31662	3.87298	3.31662	3.4641	3.74166	3.74166	3.16228	2.82843	3.74166	3.4641	4	3.4641	3.16228	3.60555	3.4641	3.74166	3.60555	3	3.31662	3.31662	3	3.87298	3.60555	3.60555	3.60555	3.60555	3	3.31662	3.31662	3.74166	3.4641	3.74166	4	3.16228	3.16228	3.74166	3.4641	3.4641	3.4641	3.4641	3.74166	3.4641	3.4641	3.74166
1.4503	24-0982	3.60555	3.60555	3.74166	3.87298	3.60555	3.60555	3.60555	3.74166	3.16228	3.4641	3.16228	2.82843	3.16228	3.4641	4	2.82843	3.16228	3.31662	3.74166	3.4641	3.31662	3	3.31662	3	3	3.60555	3.31662	3.60555	3.60555	3	3.31662	3	3	3.4641	3.4641	3.4641	3.16228	2.82843	3.16228	3.74166	2.82843	2.82843	3.4641	3.74166	4	3.16228	3.4641	3.74166
1.45246	29-1785	3.60555	3.87298	4	3.60555	3.31662	3.87298	3.31662	3.4641	3.4641	3.74166	3.4641	3.16228	3.74166	4	3.74166	3.74166	3.16228	3.60555	4	3.74166	3.31662	3.31662	3.60555	3.60555	3.31662	4.12311	3.87298	4.12311	3.60555	3.60555	3.60555	3.31662	3.60555	3.4641	3.16228	3.16228	3.74166	3.4641	3.4641	3.74166	3.16228	3.16228	3.4641	3.74166	3.74166	3.74166	3.4641	4
1.45303	24-1553	3.87298	3.87298	4.24264	4.12311	3.60555	4.12311	3.87298	3.74166	3.4641	3.4641	3.74166	2.82843	3.74166	2.82843	3.74166	3.74166	3.16228	3.60555	4	4	3.87298	3.31662	3.87298	3.31662	3.31662	4.12311	4.12311	4.3589	3.60555	3	3	3.60555	3.31662	3.74166	3.74166	3.4641	3.74166	3.4641	3.74166	4.24264	2.82843	2.82843	3.74166	3.74166	3.74166	4	4	3.16228
1.45332	24-1474	3.60555	3.60555	3.74166	3.87298	3.60555	3.87298	3.87298	3.4641	4	4.24264	3.4641	3.16228	3.16228	4	3.74166	3.4641	3.4641	3.87298	3.74166	3.74166	3.60555	3.31662	3.31662	3.31662	3.31662	3.31662	3.60555	3.60555	3.87298	4.12311	3	3	3.87298	3.4641	3.4641	4.24264	4	3.16228	3.16228	3.74166	4	3.16228	3.74166	3.4641	3.74166	3.4641	3.16228	4.47214
1.45362	29-1778	3.87298	3.60555	3.74166	3.87298	3.31662	3.60555	3.60555	4	3.16228	3.4641	3.16228	3.16228	3.16228	3.4641	4	2.82843	3.16228	3.31662	3.74166	3.4641	3.31662	3	3.31662	3	3	4.12311	3.31662	3.60555	3.60555	3.31662	2.64575	2.64575	3.31662	3.4641	3.16228	3.4641	3.16228	3.16228	3.4641	4	3.16228	3.16228	3.4641	3.4641	4	3.4641	3.16228	3.4641
1.45438	25-1314	3.87298	3.31662	3.74166	3.87298	3.31662	3.60555	3.60555	3.74166	3.16228	3.16228	3.16228	3.16228	3.4641	3.16228	3.74166	3.16228	2.82843	3.31662	3.74166	3.74166	3.60555	3	3.31662	2.64575	3	3.87298	3.60555	3.87298	3.60555	3.31662	2.64575	2.64575	3.31662	3.4641	2.82843	3.4641	3.4641	3.4641	3.4641	4.24264	3.16228	3.16228	3.4641	3.16228	3.4641	3.74166	3.16228	3.4641
1.45438	20-1682	3.87298	3.87298	4.24264	4.12311	3.31662	4.3589	3.87298	4	4	4.24264	3.74166	2.82843	3.74166	3.16228	3.74166	3.4641	3.4641	3.87298	4.24264	3.74166	3.60555	3.31662	3.87298	3.31662	3.31662	3.87298	4.12311	4.12311	4.12311	3.87298	2.64575	3.31662	3.31662	4	3.74166	4	4	3.16228	3.74166	4	3.74166	3.16228	4.24264	4	3.74166	3.74166	3.74166	4
1.45453	36-1571	3.60555	3.60555	3.4641	3.31662	3.60555	3.60555	3.31662	3.4641	3.16228	3.74166	2.82843	3.16228	2.82843	3.4641	3.4641	3.16228	3.16228	3.31662	3.74166	3.4641	3	3.31662	3	3	3	3.60555	3	3.31662	3.31662	3.31662	3	2.64575	3.31662	2.82843	2.82843	3.4641	3.4641	3.16228	2.82843	3.74166	3.16228	3.16228	3.16228	3.16228	3.74166	3.4641	2.44949	3.4641
1.4551	24-2289	3.87298	3.60555	4	4.3589	3.60555	3.87298	4.12311	4	3.74166	4	3.74166	3.16228	3.16228	3.74166	4.24264	3.16228	3.4641	3.87298	3.74166	3.74166	3.60555	3.31662	3.31662	3.31662	3.31662	3.87298	3.87298	3.87298	3.87298	3.60555	3	2.64575	3.60555	3.74166	3.4641	4	3.16228	3.16228	3.74166	3.74166	3.4641	2.82843	4	4	4	3.4641	3.4641	4
1.45551	04-1648	4.12311	3.60555	3.74166	3.60555	3.60555	3.87298	3.60555	4.24264	3.16228	3.74166	3.16228	3.4641	3.4641	3.74166	4.24264	3.16228	3.4641	3.87298	4.24264	3.4641	3	3.60555	3.60555	3.31662	3.31662	4.3589	3.60555	4.12311	3.60555	3.60555	3.31662	3	3.31662	3.4641	3.4641	3.4641	3.74166	3.74166	3.74166	4	3.4641	3.4641	4	4	4	4	3.4641	3.4641
1.4566	24-0968	4	4	4.3589	4.24264	3.74166	4.24264	4	3.87298	4.12311	4.12311	3.87298	3.31662	4.12311	3.31662	3.87298	3.87298	3.60555	3.74166	4.12311	4.12311	3.74166	3.74166	4	3.4641	3.74166	4	4.24264	4.24264	4.24264	4	3.16228	3.74166	3.74166	3.87298	3.60555	4.12311	4.12311	3.31662	3.87298	4.12311	3.87298	3.31662	4.12311	3.87298	3.60555	3.87298	3.87298	4.12311
1.45683	24-1562	3.74166	3.74166	4.12311	3.74166	3.16228	4	3.4641	3.60555	3.60555	3.60555	3.60555	3	3.87298	3.60555	4.12311	3.60555	3	3.74166	4.12311	3.60555	3.74166	3.16228	3.4641	3.4641	3.16228	4.24264	4	4.24264	3.74166	3.74166	3.16228	3.4641	3.74166	3.87298	3.60555	3.31662	3.60555	3.60555	3.60555	3.60555	3.31662	3.31662	3.60555	3.87298	4.12311	3.87298	3.87298	3.60555
1.4588	13-1500	3.4641	3.4641	3.60555	3.4641	3.4641	3.16228	3.16228	3.31662	3	3.31662	3	3	3.31662	3.60555	3.60555	3	3	2.82843	3.60555	3.31662	2.82843	3.16228	3.16228	3.16228	3.16228	3.74166	3.16228	3.4641	3.4641	3.4641	3.16228	3.16228	3.4641	3	3	3	3	2.64575	3	3.31662	3	2.64575	3	3.60555	3.60555	3	3.31662	3.60555
1.45957	24-1842	3.74166	3.74166	3.87298	3.4641	3.4641	3.74166	3.4641	3.60555	3.60555	3.87298	3.31662	3	3.60555	3.87298	3.60555	3.60555	3.31662	3.16228	4.12311	3.87298	3.4641	3.16228	3.4641	3.4641	3.4641	3.4641	3.74166	3.74166	4	4	3.16228	3.16228	3.74166	3.31662	3	3.60555	3.87298	3	3.31662	3.60555	3.60555	3	3.60555	3.31662	3.87298	3.60555	3.31662	4.12311
1.46028	24-1105	3.4641	3.4641	3.60555	3.4641	3.16228	3.4641	3.16228	3.31662	3	3.60555	3	3	3.31662	3.87298	3.60555	3.31662	3	3.16228	3.87298	3.60555	2.82843	2.82843	3.16228	3.16228	3.16228	3.74166	3.4641	3.74166	3.4641	3.4641	3.16228	3.16228	3.16228	3	3	3	3.31662	3	3	3.60555	3	2.64575	3.31662	3.31662	3.31662	3.31662	3.31662	3.87298
1.46191	25-2400	3.60555	3.60555	3.4641	3.87298	3.60555	3.60555	3.60555	3.4641	3.74166	3.4641	3.16228	3.4641	3.4641	3.16228	3.4641	3.16228	3.4641	3.60555	2.82843	3.16228	3.31662	3.31662	3.31662	2.64575	3.31662	4.12311	3	3	3.31662	3.60555	3	3	3.87298	3.74166	3.16228	4	3.4641	3.16228	3.16228	3.74166	3.74166	3.74166	3.16228	3.16228	3.4641	3.16228	2.82843	3.74166
1.46268	25-1312	3.74166	4	4.12311	4	3.74166	3.74166	3.4641	3.87298	3.60555	3.60555	3.87298	3.60555	4.12311	3.87298	3.87298	3.60555	3.31662	3.4641	3.87298	3.87298	4	3.74166	3.74166	3.4641	3.74166	4	3.74166	3.74166	4.24264	3.74166	3.74166	3.74166	3.74166	4.12311	3.60555	3.87298	3.60555	3.60555	3.60555	3.60555	3.87298	3.60555	3.60555	3.60555	3.60555	3.60555	3.87298	3.31662
1.46418	29-1761	3.4641	3.74166	3.60555	3.74166	3.74166	3.4641	3.74166	3.31662	3.60555	3.60555	3.60555	3.60555	3.87298	3.87298	3.87298	3.31662	3.60555	3.16228	3.60555	4.12311	4	3.74166	3.4641	3.4641	3.74166	3.4641	3.4641	2.82843	4	4	4	3.4641	3.74166	3.31662	2.64575	4.12311	3.31662	3	3.31662	3	4.12311	3.60555	3.60555	3.31662	3.31662	3.60555	3	4.12311
1.46498	13-0727	3.4641	3.4641	3.60555	3.4641	3.4641	3.16228	3.16228	3.31662	3.31662	3.31662	3	3	3.60555	3.60555	3.60555	3	3	2.82843	3.60555	3.31662	3.16228	3.16228	3.16228	3.16228	3.16228	3.74166	3.16228	3.4641	3.74166	3.74166	3.16228	2.82843	3.74166	3.31662	2.64575	3.31662	3.31662	2.64575	3	3.31662	3.31662	3	3	3.60555	3.60555	3	3	3.87298
1.46508	30-1887	3.60555	3.87298	4.47214	4.3589	3.87298	4.3589	3.87298	3.74166	3.74166	3.74166	4	3.4641	3.74166	3.4641	3.74166	4	3.16228	4.3589	3.74166	4	3.87298	3.60555	4.12311	3.31662	3.31662	4.12311	4.3589	4.12311	3.60555	3	3.87298	3.60555	3.87298	4	3.74166	3.74166	3.74166	4	4	4.24264	3.16228	3.4641	4	3.74166	3.74166	3.74166	4	3.74166
1.46549	30-1880	4	4	4.3589	4	3.74166	4.24264	3.74166	3.87298	3.60555	3.60555	3.87298	3	3.87298	3.31662	4.12311	3.87298	3.31662	3.74166	4.12311	3.87298	3.74166	3.74166	3.74166	3.4641	3.4641	4.24264	4.24264	4.47214	3.74166	3.4641	3.4641	3.4641	3.4641	3.87298	3.60555	3.31662	3.60555	3.60555	3.87298	3.87298	3.31662	3	3.87298	4.12311	4.12311	4.12311	3.87298	2.64575
1.46554	24-1850	3.4641	3.4641	3.60555	3.74166	3.74166	3.16228	3.4641	3.31662	3	3.31662	3	3.31662	3.60555	3.60555	3.87298	3	3.31662	2.82843	3.87298	3.87298	3.4641	3.16228	3.16228	3.4641	3.4641	3.74166	3.16228	3.4641	3.74166	3.4641	3.4641	3.16228	3.74166	3	2.64575	3.31662	3	2.64575	3	3.60555	3.31662	3	3.31662	3.60555	3.87298	3.31662	3	3.87298
1.46555	25-1322	3.74166	4	4.12311	3.74166	3.16228	4.24264	3.4641	3.87298	3.60555	3.60555	3.60555	3.31662	3.87298	3.31662	4.58258	3.60555	3.60555	4	4.12311	3.87298	3.74166	3.16228	3.4641	3.4641	3.4641	4.24264	4	4.24264	4	2.82843	3.74166	3.4641	3.74166	3.87298	3.60555	3.31662	3.60555	3.60555	3.60555	3.60555	3.31662	3.60555	4.12311	3.60555	4.3589	4.12311	3.60555	3.60555
1.46614	29-1699	3.74166	4	3.87298	4	3.4641	4.24264	3.74166	3.87298	4.12311	4.12311	3.60555	3.31662	3.87298	3.87298	4.12311	3.60555	3.60555	4	3.60555	3.87298	3.4641	3.4641	3.4641	3.16228	3.4641	4	4	3.74166	4	4	3.4641	3.16228	3.74166	3.87298	3.31662	4.12311	3.87298	3.31662	3.60555	3.60555	4.12311	3.60555	4.12311	3.60555	3.60555	3.60555	3.31662	4.12311
1.46861	13-0901	3.74166	3.4641	3.60555	4	4	3.4641	3.74166	3.31662	3.31662	3.87298	3.31662	3.60555	3.60555	4.12311	3.87298	3.60555	3.60555	3.4641	4.12311	4.12311	3.74166	3.4641	2.82843	3.74166	3.74166	3.74166	3.4641	4	3.74166	3.74166	3.74166	3.16228	4	3.31662	3	3.60555	3.31662	3.31662	3	3.87298	3.60555	3	3.60555	3.87298	3.87298	3.87298	3	4.12311
1.46876	24-0970	3.74166	3.74166	3.87298	4	3.4641	4	3.74166	3.87298	3.87298	4.3589	3.60555	3.31662	3.31662	3.60555	4.12311	3.60555	3.60555	4	3.87298	3.87298	3.16228	3.4641	3.4641	3.4641	3.4641	3.74166	4	4	4	3.74166	2.82843	3.16228	3.74166	3.60555	3.60555	3.87298	3.87298	3.31662	3.60555	3.87298	3.60555	3	4.12311	3.87298	3.87298	3.60555	3.60555	4.12311
1.46942	23-1021	3.74166	3.4641	3.87298	4	3.74166	3.74166	3.74166	3.60555	3	3.60555	3.31662	3	3.31662	3.60555	3.87298	3.31662	3	3.4641	4.12311	3.87298	3.4641	3.16228	3.16228	3.16228	3.16228	4	3.74166	4	3.4641	3.4641	3.16228	3.16228	3.16228	3.31662	3.31662	3.31662	3	3.31662	3.31662	3.87298	3	2.64575	3.60555	3.87298	3.60555	3.60555	3.60555	3
1.47083	13-0893	3.74166	4	4.12311	4	3.4641	4.24264	3.74166	3.87298	3.87298	4.3589	3.60555	3.31662	3.60555	4.12311	4.12311	3.60555	3.60555	4	4.12311	3.87298	3.16228	3.4641	3.74166	3.4641	3.4641	3.74166	4	4	4	4	3.4641	3.4641	3.16228	3.60555	3.60555	3.87298	3.87298	3.31662	3.60555	3.87298	3.87298	3.31662	4.12311	3.87298	3.87298	3.60555	3.60555	4.3589
1.47088	25-2401	3.74166	4.24264	4.12311	4.24264	3.74166	4.47214	4	3.87298	4.3589	4.12311	3.87298	3	4.12311	3.31662	4.12311	3.87298	3.60555	4	3.60555	4.12311	4	3.74166	4	3.4641	3.4641	4	4.24264	4	4	4	3.16228	3.4641	3.74166	4.12311	3.60555	4.3589	4.3589	3.31662	3.87298	4.12311	4.12311	3.60555	4.12311	3.87298	4.12311	3.87298	3.60555	3.87298
1.47208	29-1693	3.74166	3.74166	4.12311	4	3.74166	3.74166	3.74166	3.60555	3.31662	3.31662	3.60555	3	3.60555	3.87298	4.12311	3.31662	3	3.4641	3.87298	3.60555	3.74166	3.4641	3.4641	3.4641	3.16228	4.24264	3.74166	4	3.4641	3.4641	3.74166	3.16228	3.4641	3.60555	3.31662	3.31662	3	3.31662	3.60555	3.60555	3	3	3.31662	4.12311	4.12311	3.60555	3.60555	3.60555
1.47248	23-1111	4	3.74166	3.87298	3.74166	3.4641	4	3.74166	4.12311	3.60555	3.60555	3.31662	3.31662	3.87298	3.60555	4.3589	3.31662	3.60555	4	4.12311	3.60555	3.4641	3.16228	3.4641	3.16228	3.4641	4.24264	3.74166	4.24264	4	3.74166	3.16228	3.16228	3.74166	3.87298	3.60555	3.87298	3.87298	3.60555	3.60555	3.60555	3.87298	3.60555	4.12311	3.60555	3.87298	3.87298	3.60555	3.60555
1.47322	09-1659	3.4641	3.4641	3.60555	3.74166	3.74166	3.4641	3.4641	3.31662	3	3.60555	3	3	3.31662	3.60555	3.60555	3.31662	3	3.16228	3.87298	3.87298	3.16228	3.16228	3.16228	3.16228	3.16228	3.4641	3.4641	3.74166	3.4641	3.4641	3.16228	2.82843	3.16228	3	2.64575	3.31662	3.31662	3	3	3.87298	3	2.64575	3.31662	3.60555	3.60555	3.31662	3	3.60555
1.47434	24-1844	4.24264	3.4641	3.60555	4	3.74166	3.74166	4	4.12311	3.31662	3.31662	3.31662	3.60555	3.87298	3.87298	4.12311	3.31662	3.31662	3.74166	3.87298	3.87298	3.74166	3.4641	3.4641	3.16228	3.4641	4.24264	3.74166	4	3.4641	3.74166	3.4641	3.16228	3.74166	3.60555	3.31662	3.87298	3.60555	3.87298	3.87298	4.12311	3.60555	3.60555	3.87298	3.60555	3.87298	4.12311	3.60555	3.87298
1.47434	13-0757	3.74166	3.4641	3.31662	4	4	3.16228	3.74166	3.60555	3.60555	3.60555	3.31662	3.60555	3.87298	4.12311	4.12311	3.31662	3.60555	3.16228	3.60555	4.12311	4	3.4641	3.16228	3.74166	3.74166	3.74166	3.4641	3.4641	4	4	3.74166	3.16228	4	3.60555	3	3.87298	3.60555	3	3.31662	3.87298	3.87298	3.31662	3.60555	3.87298	3.60555	3.60555	3.31662	4.58258
1.47525	61-1899	3.4641	3.74166	4.12311	3.74166	3.4641	3.74166	3.74166	3.31662	3.87298	3.31662	3.60555	3.31662	3.87298	3.31662	4.12311	3.31662	3.31662	3.4641	3.60555	3.87298	4	3.4641	3.74166	3.4641	3.4641	3.74166	3.74166	3.4641	4	3.74166	3.4641	3.4641	4	3.31662	3	3.87298	3.60555	3	3.60555	3.31662	3.87298	3.60555	3.60555	3.31662	3.87298	3.60555	3.31662	4.12311
1.47691	25-1321	4	3.4641	3.60555	4	3.74166	3.74166	3.74166	3.87298	3	3.60555	3.31662	3.31662	3.31662	3.60555	3.87298	3.31662	3	3.4641	3.87298	3.87298	3.4641	3.4641	3.16228	3.16228	3.16228	4.24264	3.74166	3.74166	3.16228	3.4641	3.16228	2.82843	3.16228	3.31662	3	3.31662	3	3.60555	3.60555	4.12311	3	3	3.60555	3.87298	3.60555	3.87298	3.31662	3.31662
1.47783	09-0364	3.74166	3.74166	3.87298	3.4641	3.4641	3.74166	3.4641	3.60555	3.87298	3.60555	3.31662	3.31662	3.31662	3.31662	3.60555	3	3.31662	3.4641	3.31662	3	3.16228	3.74166	3.4641	2.82843	3.16228	3.74166	3.16228	3.16228	3.74166	3.74166	3.16228	2.82843	3.74166	3.31662	3	3.87298	3.60555	3	3.31662	3.31662	3.87298	3.60555	3.31662	3.31662	3.60555	3.31662	2.64575	3.87298
1.48032	13-1511	4	4.24264	4.3589	4	3.4641	4.47214	3.74166	4.12311	3.87298	4.12311	3.87298	3.31662	3.87298	3.87298	4.58258	3.87298	3.60555	4.24264	4.3589	3.87298	3.74166	3.4641	3.74166	3.74166	3.4641	4.47214	4.24264	4.47214	4	3.74166	3.4641	3.4641	3.4641	4.12311	3.87298	3.60555	3.87298	3.87298	3.87298	3.87298	3.60555	3.60555	4.12311	4.12311	4.3589	4.12311	3.87298	3.60555
1.48268	13-1496	3.60555	3.60555	3.74166	3.87298	3.60555	3.87298	3.87298	3.4641	3.74166	3.74166	3.74166	3.4641	3.4641	4	3.4641	3.74166	3.4641	3.60555	3.4641	3.74166	3	3.60555	3.60555	3.31662	3.60555	4.12311	4.12311	3.87298	3.31662	3.87298	3.87298	3.60555	3.60555	3.16228	3.4641	3.4641	3.16228	3.4641	3.74166	3.74166	3.4641	3.16228	3.74166	4	2.82843	3.4641	3.74166	4
1.48407	59-2352	3.74166	3.74166	4.12311	4	3.4641	3.74166	3.74166	3.60555	3.31662	3.31662	3.60555	3	3.60555	3.31662	4.12311	3.31662	3	3.4641	3.87298	3.60555	3.74166	3.16228	3.74166	3.4641	3.16228	4.24264	3.74166	4	3.4641	3.16228	3.16228	3.16228	3.4641	3.60555	3.31662	3.31662	3.31662	3.31662	3.60555	3.87298	2.64575	3	3.31662	3.87298	4.12311	3.60555	3.60555	3.60555
1.48915	23-1124	4.12311	3.87298	4.24264	4.12311	3.87298	4.12311	3.87298	4	3.4641	3.74166	3.74166	3.16228	3.74166	3.4641	4	3.74166	3.4641	3.60555	4.24264	4	3.60555	3.60555	3.60555	3.31662	3.60555	4.12311	4.12311	4.3589	3.87298	3.60555	3.31662	3.31662	3.31662	3.74166	3.4641	3.4641	3.4641	3.4641	3.74166	4	3.4641	2.82843	4	4	3.74166	4	3.74166	3.16228
1.48948	30-1891	3.87298	3.60555	4.24264	4.12311	3.31662	4.12311	3.87298	3.74166	3.74166	3.74166	3.74166	3.16228	3.74166	3.4641	4	3.4641	3.16228	3.87298	4	3.74166	3.60555	3.31662	3.87298	3	3	3.87298	4.12311	4.12311	3.87298	3.87298	3	3.31662	3.87298	3.74166	3.4641	3.74166	3.74166	3.4641	3.74166	4	3.74166	3.16228	4	3.74166	3.74166	3.74166	3.74166	4
1.48956	24-1471	3.87298	3.60555	4.24264	4.12311	3.31662	4.12311	3.87298	3.74166	3.74166	3.74166	3.74166	3.16228	3.74166	3.4641	4	3.4641	3.16228	3.87298	4	3.74166	3.60555	3.31662	3.60555	3	3.31662	4.12311	4.12311	4.12311	3.87298	3.87298	3	3	3.87298	3.74166	3.16228	3.74166	3.4641	3.4641	3.74166	3.74166	3.74166	3.16228	4	3.74166	3.74166	3.74166	3.4641	3.74166
1.49274	61-1737	4.12311	4.3589	4.47214	4.3589	3.87298	4.58258	4.12311	4.24264	4.47214	4.47214	4	3.4641	4.24264	3.74166	4.24264	4	4	4.12311	4.24264	4.24264	3.87298	3.87298	4.12311	3.60555	3.87298	4.12311	4.3589	4.3589	4.58258	4.3589	3.31662	3.60555	3.87298	4.24264	3.74166	4.47214	4.47214	3.4641	4	4.24264	4.47214	3.74166	4.47214	4	4	4	3.74166	4.24264
1.49378	25-1320	4.3589	3.87298	4.24264	4.3589	3.87298	4.12311	4.12311	4.24264	3.74166	4	4	3.4641	3.74166	4	4.24264	4	3.74166	3.87298	4.24264	4.24264	3.87298	3.60555	3.87298	3.60555	3.87298	4.12311	4.3589	4.58258	4.12311	3.87298	3.31662	3.31662	3.87298	4	3.74166	3.74166	4	3.74166	4	4.47214	3.74166	2.82843	4.24264	4	4	4.24264	4	4
1.49473	09-0369	3.60555	3.87298	4	4.12311	3.87298	4.12311	3.87298	3.4641	4	4	3.4641	3.4641	4	3.4641	4	3.4641	3.74166	3.87298	4	4	3.87298	3.60555	3.60555	3.31662	3.31662	3.60555	3.60555	3.87298	4.12311	3.60555	3.87298	3.31662	4.12311	3.74166	3.16228	4.24264	4	3.16228	3.16228	4	4	3.74166	4	3.74166	4	3.74166	2.82843	4.47214
1.49477	20-0987	4.3589	3.87298	4.24264	4.3589	3.87298	4.12311	4.12311	4.24264	3.74166	4	4	3.4641	3.74166	3.74166	4.24264	4	3.74166	3.87298	4.24264	4.24264	3.87298	3.60555	3.60555	3.60555	3.87298	3.87298	4.3589	4.58258	4.12311	3.87298	3	3.60555	3.60555	4	4	3.74166	3.74166	3.74166	4	4.24264	3.74166	2.82843	4.24264	4	4	4.24264	4.24264	3.4641
1.49616	24-2024	3.87298	3.60555	4	4.12311	3.60555	3.60555	3.87298	3.74166	3.16228	3.16228	3.4641	3.16228	3.4641	3.74166	4	3.16228	3.16228	3.31662	3.74166	3.74166	3.60555	3	3.31662	3	3.31662	4.12311	3.60555	3.87298	3.60555	3.31662	3.31662	3	3.60555	3.4641	3.16228	3.4641	2.82843	3.16228	3.4641	3.74166	3.16228	2.82843	3.4641	3.4641	3.74166	3.4641	3.4641	3.4641
1.49636	24-1564	4.12311	4.12311	4.47214	4.3589	3.87298	4.3589	4.12311	4	3.74166	4	4	3.16228	4	3.4641	4.24264	4	3.4641	3.87298	4.47214	4.24264	4.12311	3.60555	3.87298	3.87298	3.60555	4.3589	4.3589	4.58258	3.87298	3.60555	3.31662	3.60555	3.60555	4	3.74166	3.74166	3.74166	3.74166	4	4.24264	3.16228	3.16228	4	4.24264	4.47214	4.24264	4	3.4641
1.49664	09-2045	4.3589	3.87298	4.24264	3.87298	3.60555	4.12311	3.87298	4.24264	3.4641	3.4641	3.74166	3.74166	4	3.74166	4.47214	3.74166	3.4641	4.12311	4.24264	3.74166	3.60555	3.87298	3.87298	3.60555	3.60555	4.79583	4.12311	4.58258	3.60555	3.60555	3.60555	3.60555	3.87298	3.74166	3.74166	3.16228	3.74166	4.24264	4.24264	4	3.4641	3.74166	4	4	4.24264	4.24264	4	3.4641
1.49763	25-1323	3.87298	3.87298	4	4.12311	3.60555	3.87298	3.87298	4	3.74166	3.74166	3.4641	3.16228	3.74166	3.4641	4.24264	3.16228	3.4641	3.60555	4	3.74166	3.87298	3	3.31662	3.31662	3	3.87298	3.60555	3.87298	4.12311	3.60555	3	3.31662	3.87298	4	3.74166	4	3.4641	3.16228	3.4641	3.74166	3.4641	3.4641	3.74166	3.74166	4.24264	3.4641	3.74166	3.74166
1.49831	25-1635	3.87298	4.12311	4	4.12311	3.87298	3.87298	3.87298	4	4	3.74166	3.4641	3.16228	4	3.4641	4	3.4641	3.74166	3.31662	3.74166	4	3.87298	3.31662	3.60555	3.31662	3.60555	3.87298	3.60555	3.87298	4.3589	3.87298	3	3.31662	3.87298	4	3.4641	4.24264	4	2.82843	3.4641	4	4	3.4641	3.74166	3.4641	4	3.4641	3.4641	3.74166
1.49936	13-1504	3.87298	3.60555	3.74166	4.12311	3.87298	3.31662	3.87298	3.74166	3.4641	3.74166	3.4641	3.4641	3.4641	4.24264	4	3.4641	3.4641	3.31662	3.74166	4	3.60555	3.31662	3.31662	3.60555	3.31662	3.60555	3.60555	3.87298	3.87298	3.87298	3.31662	3	3.87298	3.4641	3.16228	3.74166	3.4641	3.16228	3.4641	4	3.4641	2.82843	3.4641	3.74166	3.74166	3.4641	3.4641	4.24264
1.5033	61-1906	3.87298	3.87298	4.47214	4.3589	3.87298	4.3589	4.12311	3.74166	3.74166	3.74166	4	3.16228	3.74166	3.4641	4.24264	3.74166	3.16228	4.12311	4	4	3.87298	3.87298	3.87298	3.31662	3.31662	4.3589	4.3589	4.3589	3.60555	3.60555	3.60555	3.31662	3.31662	3.74166	3.4641	3.74166	3.4641	3.74166	4	4	3.4641	3.16228	4	4.24264	3.74166	4	3.74166	3.16228
1.50692	04-1342	3.87298	3.87298	3.4641	3.87298	3.60555	3.60555	3.60555	4	3.74166	3.74166	3.16228	3.4641	3.74166	4	4	3.16228	3.4641	3.31662	3.4641	3.74166	3.60555	3.31662	3.31662	3.31662	3.31662	4.12311	3.31662	3.31662	3.87298	3.87298	3.31662	3	3.60555	3.74166	3.16228	4	3.74166	3.16228	3.4641	4	3.74166	3.74166	3.4641	3.4641	3.74166	3.4641	3.16228	4.24264
1.50985	24-2288	3.87298	3.60555	4	4.12311	3.87298	3.60555	3.87298	3.74166	3.4641	3.16228	3.4641	3.16228	3.74166	3.74166	3.74166	3.16228	3.16228	3.31662	3.74166	3.74166	3.87298	3.31662	3.60555	3	3.31662	4.12311	3.60555	3.87298	3.87298	3.60555	3.60555	3	3.87298	3.74166	3.16228	3.74166	3.4641	3.16228	3.4641	4	3.4641	3.16228	3.4641	3.74166	3.4641	3.4641	3.4641	3.74166
1.51105	30-1861	4.12311	3.87298	4	4.3589	3.87298	3.87298	4.12311	4	4	3.4641	4	3.4641	4	3.74166	4.47214	3.74166	3.4641	3.87298	3.4641	4	4.3589	3.60555	3.87298	3.60555	3.60555	4.3589	4.12311	4.12311	3.87298	3.60555	3.60555	3.31662	4.12311	4.24264	3.74166	4	4	3.74166	4	4.24264	3.4641	3.4641	3.74166	4	4	4	4	4.24264
1.51161	13-1487	3.60555	3.87298	3.74166	3.87298	3.60555	3.60555	3.60555	3.74166	3.74166	3.74166	3.16228	3.16228	3.74166	3.74166	4	3.16228	3.4641	3.31662	3.74166	3.74166	3.60555	3	3.31662	3.31662	3.31662	3.87298	3.31662	3.60555	4.12311	3.87298	3	3	3.60555	3.74166	3.16228	4	3.74166	2.82843	3.16228	3.74166	3.74166	3.4641	3.4641	3.4641	3.74166	3.16228	3.16228	4
1.51257	09-0367	4.12311	3.60555	4.24264	4.58258	3.87298	4.12311	4.3589	4	3.74166	4	4	3.4641	3.4641	3.74166	4.24264	3.74166	3.4641	4.12311	4	4.24264	3.87298	3.60555	3.60555	3.31662	3.60555	3.87298	4.3589	4.3589	3.87298	3.87298	3	3	3.31662	3.74166	3.4641	4	3.4641	3.74166	4	4.24264	3.74166	2.82843	4.24264	4	3.4641	4	3.74166	3.74166
1.5146	23-1113	3.74166	4.24264	3.87298	3.74166	3.4641	4.24264	3.4641	3.87298	4.12311	3.87298	3.60555	3.31662	4.12311	3.87298	4.3589	3.87298	3.60555	4	3.60555	3.87298	3.74166	3.4641	3.4641	3.4641	3.4641	4.24264	4	4	4	3.74166	3.74166	3.74166	4	4.12311	3.87298	3.87298	4.12311	3.60555	3.60555	3.60555	3.87298	3.87298	3.87298	3.60555	4.12311	3.87298	3.87298	3.60555
1.5164	29-1705	4.47214	4.24264	4.3589	4.47214	4	4.47214	4.24264	4.3589	4.12311	4.12311	4.12311	3.60555	4.3589	3.87298	4.3589	4.12311	3.87298	4	4.3589	4.3589	4.24264	3.74166	4.24264	3.74166	4	4.47214	4.47214	4.47214	4.24264	4	3.74166	3.74166	4	4.3589	3.87298	4.12311	4.3589	3.87298	4.12311	4.58258	3.87298	3.60555	4.3589	4.12311	4.12311	4.3589	4.12311	4.3589
1.51682	36-1569	4.3589	4.12311	4.47214	4.3589	3.87298	4.3589	4.12311	4.24264	3.74166	4	4	3.4641	4	3.74166	4.24264	4	3.4641	3.87298	4.47214	4.24264	4.12311	3.87298	3.87298	3.87298	3.60555	4.3589	4.3589	4.58258	3.87298	3.87298	3.31662	3.60555	3.31662	4	3.74166	3.4641	3.74166	4	4.24264	4.47214	3.4641	3.4641	4	4.24264	4.47214	4.24264	4	3.4641
1.51998	25-2398	4.24264	4	4.3589	4.47214	4	4	4.24264	4.12311	3.60555	3.60555	3.87298	3.31662	3.87298	3.60555	4.12311	3.60555	3.60555	3.4641	4.12311	4.12311	4	3.4641	4	3.4641	3.74166	4.24264	4	4.24264	4	3.74166	3.16228	3.4641	3.74166	3.87298	3.60555	3.87298	3.60555	3.31662	3.87298	4.3589	3.60555	3	3.87298	3.87298	4.12311	3.87298	3.87298	3.60555
1.52017	29-1766	3.87298	3.87298	4.24264	4.12311	3.60555	3.87298	3.87298	3.74166	3.4641	3.4641	3.74166	3.4641	4	3.74166	4.24264	3.4641	3.4641	3.60555	4.24264	4	4.12311	3.31662	3.87298	3.87298	3.60555	4.3589	3.87298	4.12311	3.87298	3.31662	3.87298	3.60555	3.87298	3.74166	3.4641	3.4641	3.4641	3.4641	3.74166	4	3.16228	3.4641	3.74166	4	4.24264	4	3.74166	4.24264
1.52267	13-0900	4	4.24264	4.58258	4.24264	3.74166	4.47214	4	3.87298	4.12311	4.12311	4.12311	3.31662	4.12311	3.60555	3.87298	4.12311	3.60555	4	4.12311	4.12311	3.74166	4	4.24264	3.74166	3.74166	4.24264	4.47214	4.47214	4	4	3.4641	3.74166	3.74166	3.87298	3.60555	3.87298	4.12311	3.60555	4.12311	4.12311	3.87298	3.31662	4.12311	4.12311	3.87298	4.12311	3.87298	3.87298
1.52544	29-1783	4.24264	4.24264	4.12311	4.24264	3.74166	4.47214	4	4.3589	3.87298	4.12311	3.87298	3.31662	3.87298	3.31662	4.3589	3.87298	3.87298	4	4.12311	4.12311	3.74166	3.4641	4	3.4641	3.74166	4.24264	4.24264	4.24264	4	3.4641	3.16228	3.4641	3.74166	4.12311	3.87298	3.60555	4.12311	3.60555	3.87298	4.3589	3.60555	3.31662	4.3589	3.87298	4.3589	3.87298	3.87298	3.60555
1.52667	25-1627	3.74166	3.74166	3.60555	3.74166	4	3.4641	3.74166	3.31662	3.60555	3.31662	3.31662	3.31662	3.60555	3.87298	3.60555	3.31662	3.31662	3.16228	3.31662	3.60555	3.74166	3.4641	3.4641	3.16228	3.4641	3.74166	3.16228	3.16228	3.4641	3.74166	3.74166	3.16228	4	3.31662	3	3.87298	3.60555	3	3	3.60555	3.60555	3.31662	3	3.31662	3.60555	3.31662	3	4.12311
1.5286	20-1687	4.47214	4.24264	4.58258	4.24264	3.74166	4.47214	4	4.3589	3.87298	3.87298	4.12311	3.60555	4.12311	3.60555	4.3589	4.12311	3.60555	4	4.3589	4.12311	4	4	4	3.74166	3.74166	4.47214	4.47214	4.69042	4	3.74166	3.4641	3.74166	3.4641	4.12311	3.87298	3.31662	3.87298	4.12311	4.3589	4.3589	3.60555	3.60555	4.12311	4.12311	4.3589	4.3589	4.12311	3.31662
1.52887	59-2355	4.24264	4	4.3589	4	3.74166	4.24264	3.74166	4.12311	3.60555	3.60555	3.87298	3.60555	3.87298	3.31662	4.3589	3.87298	3.31662	4	4.12311	3.87298	3.74166	4	3.74166	3.4641	3.4641	4.69042	4.24264	4.47214	3.74166	3.16228	3.74166	3.4641	3.4641	3.87298	3.60555	3	3.60555	4.12311	4.12311	4.12311	3	3.60555	3.87298	4.12311	3.87298	4.12311	3.87298	3.31662
1.52989	61-1733	4	4	4.3589	4.24264	4	4	4	3.87298	3.60555	3.31662	3.87298	3.31662	3.87298	3.60555	4.3589	3.60555	3.31662	3.74166	3.87298	3.87298	4	3.74166	4	3.4641	3.4641	4.47214	4	4.24264	3.74166	3.4641	3.74166	3.4641	3.4641	3.87298	3.60555	3.60555	3.60555	3.60555	3.87298	4.12311	3.31662	3.31662	3.60555	4.12311	3.87298	3.87298	3.87298	3.60555
1.53414	24-1545	4.24264	4.24264	4.58258	4.47214	4	4.24264	4.24264	4.12311	3.87298	3.87298	4.12311	3.31662	4.12311	3.87298	4.3589	3.87298	3.60555	3.74166	4.3589	4.12311	4.24264	3.74166	4	4	3.4641	4.24264	4.24264	4.47214	4	4	3.4641	3.74166	3.4641	4.12311	3.87298	3.87298	3.60555	3.60555	4.12311	4.12311	3.60555	3.31662	3.87298	4.3589	4.3589	4.12311	4.12311	3.60555
1.53717	24-1565	4.24264	3.74166	4.12311	4.24264	4	3.74166	4	4.12311	3.31662	3.60555	3.60555	3.60555	3.60555	3.87298	4.12311	3.31662	3.31662	3.4641	4.12311	3.87298	3.74166	3.74166	3.74166	3.4641	3.4641	4.47214	3.74166	4	3.74166	3.74166	3.4641	3.16228	3.4641	3.60555	3.31662	3.31662	3.31662	3.60555	3.87298	4.3589	3.31662	3.31662	3.60555	4.12311	3.87298	3.60555	3.60555	3.60555
1.54178	30-1856	4	4	4.12311	4.47214	4	4.24264	4.24264	4.12311	4.12311	4.58258	3.87298	3.60555	3.60555	4.12311	4.12311	3.87298	3.87298	4.24264	4.12311	4.3589	3.74166	3.74166	3.4641	3.74166	3.4641	3.74166	4.24264	4.24264	4.24264	4.24264	3.16228	3.16228	3.74166	3.87298	3.60555	4.3589	3.87298	3.60555	3.87298	4.12311	4.12311	3.31662	4.3589	4.12311	3.60555	3.87298	3.60555	4.12311
1.54308	25-2408	4.3589	4.12311	4.47214	4.58258	4.12311	4.3589	4.3589	4.24264	3.74166	4	4	3.4641	4	3.74166	4.24264	4	3.74166	3.87298	4.47214	4.47214	4.12311	3.60555	3.87298	3.60555	3.87298	4.3589	4.3589	4.58258	4.12311	3.87298	3.31662	3.60555	3.87298	4	3.74166	4	3.74166	3.74166	4	4.47214	3.74166	3.16228	4.24264	4	4.24264	4.24264	4	3.4641
1.54693	61-1901	4.12311	4.12311	4.24264	4.12311	3.60555	4.3589	3.87298	4	4	3.74166	4	3.4641	4.24264	3.4641	4.47214	4	3.4641	4.12311	4	4	4.12311	3.60555	3.87298	3.60555	3.31662	4.3589	4.3589	4.3589	3.87298	3.60555	3.60555	3.87298	3.87298	4.24264	4	3.74166	4	4	4	4	3.4641	3.74166	4	4	4	4.24264	4.24264	3.74166
1.54754	13-0714	4	4	4.58258	4.24264	3.4641	4.47214	4	3.60555	3.87298	4.12311	4.12311	3.31662	3.87298	3.87298	3.87298	3.87298	3.31662	4.24264	4.3589	3.60555	3.74166	3.74166	4.24264	3.74166	3.4641	4.47214	4.24264	4.47214	3.4641	3.74166	3.74166	3.4641	3.4641	3.87298	3.60555	3.60555	3.87298	3.87298	3.87298	4.12311	3.31662	3.31662	3.87298	4.3589	3.87298	4.12311	3.60555	4.3589
1.54939	24-1427	4.12311	3.87298	4.24264	4.3589	3.87298	4.12311	4.12311	4	3.4641	3.74166	3.74166	3.4641	3.74166	3.4641	4	3.74166	3.4641	3.87298	4.24264	4.24264	3.87298	3.31662	3.87298	3.31662	3.60555	4.3589	4.12311	4.3589	3.87298	3.31662	3.31662	3.60555	3.87298	3.74166	3.74166	3.74166	3.74166	3.74166	3.74166	4.47214	3.16228	3.16228	4	3.74166	3.74166	4	4	3.74166
1.55169	24-2038	4.3589	4.12311	4.47214	4.58258	4.3589	4.12311	4.3589	4.24264	3.74166	3.74166	4	3.74166	4	3.74166	4.24264	4	4	3.87298	4.24264	4.24264	4.12311	3.60555	3.87298	3.60555	4.12311	4.58258	4.12311	4.3589	4.12311	3.87298	3.60555	3.87298	4.12311	4.24264	4	3.74166	3.4641	3.74166	4	4.24264	3.74166	3.4641	4	4	4.24264	3.74166	4.24264	3.4641
1.55202	13-1507	4.12311	3.87298	4.24264	4.3589	3.87298	3.87298	4.12311	4	3.4641	3.4641	3.74166	3.4641	3.74166	4	4.24264	3.4641	3.4641	3.60555	4	4	3.87298	3.31662	3.60555	3.31662	3.31662	4.12311	3.87298	4.12311	3.87298	3.60555	3.60555	3.31662	3.87298	3.74166	3.4641	3.74166	3.16228	3.4641	3.74166	4	3.4641	3.16228	3.74166	3.74166	4	3.74166	3.74166	3.4641
1.55302	25-1631	4.12311	4.12311	4.24264	4.12311	3.60555	4.12311	3.87298	4.24264	3.74166	3.74166	3.74166	3.4641	3.74166	3.74166	4.47214	3.4641	3.74166	3.87298	4	3.74166	3.60555	3.31662	3.60555	3.31662	3.60555	4.3589	3.87298	4.12311	4.12311	3.60555	3.31662	3.31662	3.87298	4	3.74166	3.74166	3.4641	3.4641	3.74166	3.74166	3.74166	3.4641	4	3.74166	4.24264	3.74166	3.74166	3.16228
1.55414	24-1563	4.12311	4.12311	4.47214	4.3589	3.87298	4.3589	4.12311	3.74166	3.74166	3.74166	4	3.4641	4	4	4.24264	4	3.4641	4.12311	4.24264	4	4.12311	3.60555	3.87298	3.60555	3.60555	4.58258	4.12311	4.58258	3.60555	3.60555	3.87298	3.60555	3.87298	4	3.74166	3.74166	3.74166	4	3.74166	4.24264	3.4641	3.4641	3.74166	4	4.24264	4.24264	3.74166	3.74166
1.555	57-1585	4.58258	4.12311	4.47214	4.58258	4.12311	4.3589	4.3589	4.47214	4	4.24264	4.24264	3.74166	4	3.74166	4.24264	4.24264	4	4.12311	4.47214	4.47214	4.12311	3.87298	4.12311	3.87298	4.12311	4.3589	4.58258	4.79583	4.3589	3.87298	3.31662	3.60555	4.12311	4.24264	4	4	4.24264	4	4.24264	4.69042	3.74166	3.16228	4.47214	4.24264	4	4.47214	4.24264	4
1.55507	13-1403	4.12311	3.87298	4.47214	4.3589	3.60555	4.3589	4.12311	4	3.74166	4.24264	4	3.4641	3.74166	4.24264	4.24264	3.74166	3.4641	4.12311	4.47214	4	3.60555	3.60555	3.87298	3.60555	3.60555	4.12311	4.3589	4.3589	3.87298	4.12311	3.60555	3.31662	3.31662	3.74166	3.4641	3.74166	3.4641	3.74166	4	4	3.74166	3.16228	4.24264	4.24264	4	4	3.74166	4.24264
1.55609	29-1771	4.3589	4.3589	4.69042	4.3589	3.87298	4.3589	4.12311	4.24264	4	3.74166	4.24264	3.74166	4.24264	4.24264	4.69042	4	3.74166	4.12311	4.24264	4	4.12311	3.87298	4.12311	3.87298	3.87298	4.79583	4.3589	4.58258	4.12311	3.87298	4.12311	3.87298	4.12311	4.24264	4	3.4641	3.74166	4	4.24264	4	3.74166	3.74166	4	4.24264	4.47214	4	4.24264	3.74166
1.55627	59-2354	4.12311	3.87298	4.24264	4.3589	3.87298	4.12311	4.12311	4	3.4641	3.74166	3.74166	3.4641	3.74166	4	4	3.74166	3.4641	3.87298	4.24264	4.24264	3.87298	3.31662	3.60555	3.31662	3.60555	4.3589	4.12311	4.3589	3.87298	3.60555	3.60555	3.31662	3.87298	3.74166	3.4641	3.4641	3.4641	3.74166	3.74166	4.24264	3.4641	3.16228	4	3.74166	3.74166	3.74166	3.74166	3.74166
1.55914	24-1436	4.3589	4.3589	4.47214	4.3589	3.87298	4.58258	4.12311	4.47214	4.24264	4.24264	4	3.74166	4.24264	4	4.69042	4	4	4.3589	4.47214	4.24264	4.12311	3.60555	3.87298	3.60555	3.87298	4.3589	4.3589	4.58258	4.58258	4.12311	3.60555	3.87298	3.87298	4.47214	4.24264	4	4.24264	4	4	4.24264	4.24264	4	4.47214	4	4.24264	4	4.24264	3.74166
1.56331	13-1405	4.3589	4.58258	4.69042	4.3589	3.87298	4.79583	4.12311	4.47214	4.47214	4.24264	4.24264	3.4641	4.47214	3.4641	4.47214	4.24264	4	4.3589	4.47214	4.24264	4.3589	3.87298	4.12311	3.87298	3.87298	4.58258	4.58258	4.79583	4.58258	3.87298	3.60555	3.87298	3.87298	4.69042	4.24264	4.24264	4.47214	4	4.24264	4.24264	4	4	4.47214	4.24264	4.24264	4.47214	4.24264	3.74166
1.56522	04-1646	4.58258	4.12311	4.24264	4.12311	3.87298	4.3589	4.12311	4.24264	3.74166	4	4	4	4.24264	4.24264	4.47214	4	3.74166	4.3589	4.47214	3.74166	3.87298	4.12311	4.12311	4.12311	3.87298	5	4.12311	4.58258	3.31662	4.12311	3.87298	3.87298	4.12311	4	4	3.4641	4	4.47214	4.24264	4.24264	3.74166	4	4	4.47214	4.69042	4.47214	4	3.74166
1.57196	04-1332	4.47214	4.24264	4.58258	4.69042	4.24264	4.24264	4.47214	4.3589	3.87298	3.87298	4.12311	3.60555	4.12311	3.60555	4.3589	3.87298	3.87298	3.74166	4.3589	4.3589	4.24264	3.74166	4	3.74166	3.74166	4.24264	4.24264	4.47214	4.24264	3.74166	3.4641	4	4	4.12311	4.12311	4.12311	3.60555	3.60555	4.12311	4.3589	3.60555	3.31662	4.12311	4.12311	4.3589	4.12311	4.3589	3.60555
1.57429	61-1730	4	4	3.87298	4	4	3.74166	4	3.87298	3.60555	3.60555	3.60555	3.87298	3.87298	3.87298	4.3589	3.60555	3.87298	3.4641	3.87298	4.3589	4	3.4641	3.4641	3.74166	4	4	3.74166	3.4641	4	3.74166	3.74166	3.74166	4.24264	3.31662	3.31662	3.87298	3.31662	3.31662	3.60555	3.60555	3.87298	3.60555	3.87298	3.31662	4.12311	3.87298	3.60555	3.87298
1.57661	25-2399	4	4.24264	4.12311	4	3.74166	4	3.74166	4.12311	3.87298	3.87298	3.60555	3.60555	3.87298	3.87298	4.3589	3.60555	3.87298	3.74166	3.87298	3.87298	3.4641	3.4641	3.74166	3.4641	3.74166	4.24264	3.74166	4	4.24264	3.74166	3.4641	3.4641	4	3.87298	3.60555	3.60555	3.87298	3.31662	3.60555	3.87298	3.87298	3.60555	3.87298	3.60555	4.12311	3.31662	3.60555	3.87298
1.57689	24-1104	4.47214	4.24264	4.3589	4.47214	4	4.47214	4.24264	4.3589	3.87298	4.12311	4.12311	3.87298	4.12311	4.12311	4.58258	4.12311	3.87298	4.24264	4.3589	4.3589	4	3.74166	4	3.74166	4	4.47214	4.47214	4.47214	4	4	3.74166	4	3.74166	4.12311	4.12311	3.87298	3.87298	4.12311	4.12311	4.3589	3.87298	3.60555	4.3589	4.12311	4.12311	4.3589	4.3589	3.87298
1.57905	13-0726	4.24264	4.24264	4.58258	4.24264	3.74166	4.47214	4	4.12311	3.87298	3.87298	4.12311	3.60555	4.12311	4.12311	4.58258	4.12311	3.60555	4.24264	4.3589	4.12311	4	3.74166	4	3.74166	3.74166	4.47214	4.47214	4.69042	4	3.74166	4	3.74166	3.74166	4.12311	3.87298	3.60555	3.87298	4.12311	4.12311	4.12311	3.60555	3.60555	4.12311	4.12311	4.3589	4.3589	4.12311	3.60555
1.58271	61-2102	4	4.24264	3.87298	4.24264	4.24264	4	4	3.87298	4.12311	4.12311	3.60555	3.60555	4.12311	3.87298	4.12311	3.60555	3.87298	3.74166	3.87298	3.87298	4	3.74166	3.74166	3.74166	3.4641	4	3.4641	3.74166	4	4	3.74166	3.74166	4.24264	4.12311	3.87298	4.3589	4.12311	3.31662	3.31662	4.12311	3.87298	3.87298	3.60555	4.12311	4.3589	3.60555	3.60555	4.3589
1.58275	30-1867	4.47214	4.47214	4.3589	4.69042	4.24264	4.69042	4.47214	4.58258	4.58258	5	4.3589	3.87298	4.12311	4.12311	4.58258	4.3589	4.3589	4.47214	4.3589	4.58258	4	4.24264	4.24264	4.24264	4	4	4.69042	4.47214	4.47214	4.47214	3.4641	3.74166	4	4.3589	4.12311	4.58258	4.58258	3.87298	4.3589	4.58258	4.3589	3.60555	4.79583	4.58258	4.3589	4.3589	4.12311	4.58258
1.58342	29-1770	4.24264	4.24264	4.58258	4.47214	4	4.47214	4.24264	4.12311	4.12311	3.87298	4.12311	3.60555	4.3589	3.60555	4.58258	4.12311	3.60555	4.24264	4.3589	4.3589	4.47214	3.74166	4.24264	3.74166	3.74166	4.69042	4.47214	4.69042	4.24264	3.74166	3.74166	3.74166	4	4.3589	3.87298	4.12311	4.3589	4.12311	4.12311	4.58258	3.60555	3.87298	4.12311	4.12311	4.12311	4.3589	4.12311	4.12311
1.58499	25-1623	4.24264	4.24264	4.3589	4.47214	4.24264	4	4.24264	4.12311	4.12311	3.87298	3.87298	3.60555	4.3589	3.87298	3.87298	3.87298	3.87298	3.4641	4.12311	4.3589	4.24264	3.74166	4	3.74166	4	4.24264	4	4.24264	4.47214	4	3.74166	3.74166	4.24264	4.12311	3.60555	4.3589	4.12311	3.31662	3.87298	4.3589	3.87298	3.60555	3.87298	3.87298	3.87298	3.87298	3.87298	4.3589
1.58501	24-1550	4.24264	4.47214	4.79583	4.69042	4.24264	4.69042	4.47214	4.12311	4.3589	4.3589	4.3589	3.60555	4.3589	3.60555	4.12311	4.3589	3.87298	4.24264	4.3589	4.58258	4.24264	4.24264	4.47214	4	3.74166	4.24264	4.69042	4.69042	4.24264	4	3.74166	4	4	4.12311	3.87298	4.3589	4.3589	3.87298	4.3589	4.58258	3.87298	3.60555	4.3589	4.3589	4.12311	4.3589	4.12311	4.12311
1.58694	25-1313	4.24264	4	4.3589	4.47214	4	4.24264	4.24264	4.12311	3.60555	4.12311	3.87298	3.60555	3.87298	3.87298	4.12311	3.87298	3.60555	4	4.58258	4.3589	4	3.4641	3.74166	3.74166	3.74166	4.24264	4.24264	4.47214	4	3.74166	3.4641	3.74166	3.74166	3.87298	3.87298	3.87298	3.60555	3.87298	3.87298	4.3589	3.31662	3.31662	4.12311	4.12311	4.12311	4.12311	4.12311	3.87298
1.59252	13-1408	4.58258	4.3589	4.69042	4.58258	4.12311	4.58258	4.3589	4.47214	4	4.24264	4.24264	3.74166	4.24264	3.74166	4.47214	4.24264	4	4.12311	4.69042	4.47214	4.12311	3.87298	4.12311	3.87298	4.12311	4.58258	4.58258	4.79583	4.3589	3.87298	3.60555	3.87298	4.12311	4.24264	4	4	4	4	4.24264	4.47214	3.74166	3.4641	4.47214	4.24264	4.47214	4.47214	4.24264	3.74166
1.59378	29-1695	4.24264	4.47214	4.12311	4.24264	4.24264	4.47214	4.24264	4.3589	4.3589	4.58258	3.87298	3.60555	4.12311	4.12311	4.12311	4.12311	4.12311	4	4.3589	4.58258	4.24264	3.74166	3.74166	4	4	4	4.24264	4	4.47214	4.24264	3.74166	3.74166	4	4.12311	3.87298	4.58258	4.3589	3.60555	3.87298	4.12311	4.12311	3.87298	4.3589	3.87298	4.12311	4.12311	3.87298	4.3589
1.60215	23-2072	4.3589	4.3589	4.69042	4.3589	3.87298	4.58258	4.12311	4.24264	4	4	4.24264	3.74166	4.24264	4	4.69042	4.24264	3.74166	4.3589	4.47214	4.24264	4.12311	3.87298	4.12311	3.87298	3.87298	4.79583	4.58258	4.79583	4.12311	3.87298	3.87298	3.87298	3.87298	4.24264	4	3.4641	4	4.24264	4.24264	4.24264	3.74166	3.74166	4.24264	4.24264	4.24264	4.24264	4.24264	3.74166
1.60238	04-1517	4.3589	4.12311	4.24264	4.12311	4.12311	4.12311	4.3589	4.24264	4.24264	3.74166	4.24264	4	4	4.24264	4.47214	4	4	3.87298	4	4	4.12311	3.87298	4.12311	3.87298	4.12311	4.58258	4.3589	4.12311	4.12311	4.3589	4.12311	3.87298	4.3589	4	4	3.74166	3.74166	4	4.24264	4	4	4	4	4.24264	4	3.74166	4.24264	4
1.60277	25-1328	4.58258	4.3589	4.69042	4.79583	4.3589	4.58258	4.58258	4.47214	4	4.24264	4.24264	3.74166	4.24264	3.74166	4.24264	4.24264	4	4.12311	4.69042	4.69042	4.3589	3.87298	4.12311	3.87298	4.12311	4.58258	4.58258	4.79583	4.3589	3.87298	3.60555	3.87298	4.12311	4.24264	4	4.24264	4	4	4.24264	4.69042	3.74166	3.4641	4.47214	4.24264	4.24264	4.47214	4.24264	3.74166
1.60523	09-1672	4.58258	4.58258	4.89898	4.58258	4.12311	4.58258	4.3589	4.47214	4.24264	4	4.47214	3.74166	4.47214	3.74166	4.69042	4.24264	4	4.12311	4.47214	4.24264	4.3589	4.12311	4.3589	4.12311	4.12311	4.79583	4.58258	4.79583	4.3589	3.87298	3.87298	4.12311	4.12311	4.47214	4.24264	3.74166	4	4	4.47214	4.24264	3.74166	3.74166	4.24264	4.47214	4.69042	4.24264	4.47214	3.4641
1.60988	29-1768	4.58258	4.58258	5.09902	4.79583	4.12311	5	4.58258	4.47214	4.47214	4.47214	4.69042	3.74166	4.47214	3.74166	4.47214	4.47214	4	4.58258	4.69042	4.47214	4.3589	4.3589	4.58258	4.12311	3.87298	4.58258	5	5	4.3589	4.12311	3.87298	4.12311	4.12311	4.47214	4.24264	4.24264	4.24264	4.24264	4.69042	4.47214	4	3.74166	4.69042	4.69042	4.47214	4.69042	4.47214	4
1.61194	61-1904	4.3589	4.3589	4.69042	4.3589	3.87298	4.58258	4.12311	4.24264	4	4	4.24264	3.74166	4.24264	3.74166	4.47214	4.24264	3.74166	4.3589	4.47214	4.24264	4.12311	3.87298	4.12311	3.87298	3.87298	4.79583	4.58258	4.79583	4.12311	3.60555	3.87298	3.87298	3.87298	4.24264	4	3.74166	4	4.24264	4.24264	4.24264	3.4641	3.74166	4.24264	4.24264	4	4.47214	4.24264	3.74166
1.61581	24-1434	4.58258	4.3589	4.69042	4.79583	4.3589	4.58258	4.58258	4.47214	4	4.24264	4.24264	3.74166	4.24264	3.74166	4.24264	4.24264	4	4.12311	4.69042	4.69042	4.3589	3.87298	4.3589	3.87298	3.87298	4.12311	4.58258	4.79583	4.3589	3.87298	3.60555	3.87298	3.87298	4.24264	4	4.24264	4.24264	4	4.24264	4.89898	3.74166	3.4641	4.47214	4.24264	4.24264	4.47214	4.24264	4
1.61771	24-1546	4.58258	4.58258	4.69042	4.79583	4.3589	4.79583	4.58258	4.47214	4.24264	4.24264	4.47214	3.74166	4.47214	4	4.69042	4.47214	4	4.3589	4.47214	4.69042	4.58258	4.12311	4.3589	4.12311	3.87298	4.3589	4.79583	4.79583	4.12311	4.12311	3.87298	4.12311	3.60555	4.47214	4.24264	4.24264	4.24264	4.24264	4.47214	4.69042	4	3.74166	4.47214	4.47214	4.47214	4.69042	4.47214	3.74166
1.618	25-1326	4.58258	4.3589	4.47214	4.79583	4.3589	4.58258	4.58258	4.24264	4	4.24264	4.24264	3.74166	4.24264	4.24264	4	4.24264	4	4.12311	4.47214	4.47214	4.3589	3.87298	4.12311	3.87298	3.87298	4.3589	4.3589	4.58258	3.87298	4.12311	3.87298	3.87298	3.87298	4.24264	4	4.24264	4	4	4	4.69042	4	3.4641	4.24264	4.24264	4	4.47214	4	4
1.6191	13-0908	4.3589	4.12311	4.47214	4.58258	4.12311	4.3589	4.3589	4.24264	3.74166	4	4	3.74166	4	4.24264	4.24264	4	3.74166	4.12311	4.47214	4.47214	4.12311	3.60555	3.87298	3.60555	3.87298	4.3589	4.3589	4.58258	4.12311	3.87298	3.87298	3.60555	3.60555	4	3.74166	4	3.74166	4	4	4.47214	3.74166	3.4641	4.24264	4	3.74166	4.24264	4	4
1.61951	13-1411	4.58258	4.58258	4.89898	4.58258	4.12311	4.58258	4.3589	4.47214	4.24264	4	4.47214	3.74166	4.47214	4	4.47214	4.24264	4	4.12311	4.47214	4.24264	4.3589	4.12311	4.3589	4.12311	4.12311	4.79583	4.58258	4.79583	4.3589	3.87298	4.12311	4.12311	3.87298	4.47214	4.24264	4	4	4	4.47214	4.24264	3.74166	3.74166	4.24264	4.47214	4.24264	4.47214	4.47214	4
1.62022	36-1580	4.58258	4.3589	4.47214	4.79583	4.3589	4.3589	4.58258	4.47214	4	4.24264	4.24264	3.74166	4.24264	4.47214	4.47214	4	4	3.87298	4.47214	4.47214	4.3589	3.87298	4.12311	4.12311	3.87298	4.12311	4.3589	4.3589	4.12311	4.3589	3.87298	3.87298	3.60555	4.24264	4	4.24264	3.74166	3.74166	4.24264	4.47214	4	3.4641	4.24264	4.47214	4.47214	4.24264	4.24264	4.24264
1.62117	25-1329	4.3589	4.3589	4.69042	4.3589	3.87298	4.3589	4.12311	4.24264	4	3.74166	4.24264	3.74166	4.24264	4	4.47214	4	3.74166	4.12311	4.24264	4	4.12311	3.87298	4.12311	3.87298	3.87298	4.58258	4.3589	4.58258	4.12311	3.87298	3.87298	3.87298	3.87298	4.24264	4	3.74166	3.74166	4	4.24264	4	3.74166	3.74166	4	4.24264	4.24264	4.24264	4.24264	3.74166
1.63982	23-1116	4.69042	4.47214	4.58258	4.89898	4.69042	4.24264	4.69042	4.58258	4.3589	4.3589	4.3589	4.12311	4.3589	4.12311	4.3589	4.3589	4.3589	4	4.3589	4.79583	4.47214	4.24264	4	4.24264	4.47214	4.47214	4.47214	4.69042	4.69042	4.24264	3.74166	4	4.47214	4.3589	4.12311	4.58258	4.12311	3.87298	4.3589	4.58258	4.12311	3.60555	4.3589	4.3589	4.12311	4.3589	4.3589	4.12311
1.64057	29-1710	4.69042	4.47214	4.79583	4.89898	4.47214	4.69042	4.69042	4.58258	4.12311	4.3589	4.3589	3.87298	4.3589	4.12311	4.3589	4.3589	4.12311	4.24264	4.79583	4.79583	4.47214	4	4.24264	4	4	4.24264	4.69042	4.89898	4.47214	4	4	4	3.74166	4.3589	4.12311	4.3589	4.12311	4.12311	4.3589	4.79583	3.87298	3.60555	4.58258	4.3589	4.12311	4.58258	4.3589	4.12311
1.64091	25-1625	4.47214	4.47214	4.79583	4.47214	4	4.69042	4.24264	4.3589	4.12311	4.12311	4.3589	3.87298	4.3589	4.12311	4.79583	4.3589	3.87298	4.47214	4.58258	4.3589	4.24264	4	4.24264	4	3.74166	4.47214	4.69042	4.89898	4.24264	3.74166	4.24264	4	3.74166	4.3589	4.12311	3.87298	4.12311	4.3589	4.3589	4.3589	3.60555	3.87298	4.3589	4.3589	4.3589	4.58258	4.3589	3.87298
1.64213	29-1694	4.69042	4.69042	5	4.69042	4.24264	4.89898	4.47214	4.58258	4.3589	4.3589	4.58258	3.87298	4.58258	3.87298	4.79583	4.58258	4.12311	4.47214	4.79583	4.58258	4.47214	4.24264	4.47214	4.24264	4.24264	4.69042	4.89898	5.09902	4.47214	4	4	4.24264	3.74166	4.58258	4.3589	3.87298	4.3589	4.3589	4.58258	4.58258	3.87298	3.87298	4.58258	4.58258	4.58258	4.58258	4.58258	3.60555
1.64357	24-1849	4.69042	4.69042	5	4.69042	4.24264	4.69042	4.47214	4.58258	4.3589	4.12311	4.58258	3.87298	4.58258	3.87298	4.58258	4.3589	4.12311	4.24264	4.58258	4.3589	4.47214	4.24264	4.69042	4.24264	4	4.69042	4.69042	4.89898	4.47214	4	4	4.24264	4	4.58258	4.3589	4.12311	4.3589	4.12311	4.58258	4.58258	3.87298	3.87298	4.3589	4.58258	4.3589	4.58258	4.58258	4.12311
1.64916	25-2397	4.69042	4.24264	4.3589	4.89898	4.47214	4.47214	4.69042	4.58258	4.12311	4.3589	4.3589	4.12311	4.12311	4.12311	4.79583	4.3589	4.12311	4.47214	4.3589	4.79583	4.47214	4	4	4	4.24264	4.47214	4.69042	4.69042	4.24264	4	3.74166	3.74166	4	4.3589	4.12311	4.12311	4.12311	4.3589	4.3589	4.79583	3.87298	3.60555	4.58258	4.3589	4.12311	4.3589	4.3589	4.12311
1.66096	13-0758	4.58258	4.3589	4.69042	4.58258	4.12311	4.58258	4.3589	4.47214	4	4.24264	4.24264	4	4.24264	4.24264	4.69042	4.24264	4	4.3589	4.69042	4.47214	4.12311	3.87298	4.3589	3.87298	4.12311	4.58258	4.58258	4.79583	4.3589	4.12311	3.87298	3.87298	3.87298	4.24264	4	4	4.24264	4.24264	4.24264	4.69042	4	3.74166	4.47214	4.24264	4.24264	4.47214	4.24264	4.24264
1.66208	24-0975	4.58258	4.3589	4.69042	4.58258	4.12311	4.58258	4.3589	4.47214	4	4.24264	4.24264	4	4.24264	4	4.47214	4.24264	4	4.3589	4.69042	4.47214	4.12311	3.87298	4.12311	3.87298	4.12311	4.79583	4.58258	4.79583	4.3589	3.87298	3.87298	3.87298	4.12311	4.24264	4	4	4	4.24264	4.24264	4.47214	3.74166	3.74166	4.47214	4.24264	4	4.47214	4.24264	4
1.66219	25-1318	4.58258	4.3589	4.69042	4.58258	4.12311	4.58258	4.3589	4.47214	4	4.24264	4.24264	4	4.24264	4.47214	4.47214	4.24264	4	4.3589	4.69042	4.47214	4.12311	3.87298	4.12311	3.87298	3.87298	4.3589	4.58258	4.79583	4.3589	4.12311	4.12311	4.12311	3.87298	4.24264	4.24264	4	4	4.24264	4.24264	4.47214	4	3.74166	4.47214	4.24264	4	4.47214	4.47214	4
1.69008	30-1892	4.69042	4.69042	5	4.89898	4.47214	4.89898	4.69042	4.58258	4.3589	4.3589	4.58258	4.12311	4.58258	4.12311	5	4.58258	4.12311	4.69042	4.79583	4.79583	4.69042	4.24264	4.47214	4.24264	4	4.89898	4.89898	5.09902	4.47214	4	4.24264	4.24264	4.24264	4.58258	4.3589	4.12311	4.3589	4.58258	4.58258	4.79583	3.87298	4.12311	4.58258	4.58258	4.58258	4.58258	4.58258	4.12311
1.69659	25-2042	4.89898	4.89898	5.19615	4.89898	4.47214	5.09902	4.69042	4.79583	4.58258	4.58258	4.79583	4.12311	4.79583	4.12311	4.79583	4.79583	4.3589	4.69042	5	4.79583	4.69042	4.47214	4.69042	4.47214	4.24264	4.69042	5.09902	5.2915	4.69042	4.24264	4.24264	4.47214	4.24264	4.79583	4.58258	4.3589	4.58258	4.58258	4.79583	4.79583	4.12311	4.12311	4.79583	4.79583	4.79583	5	4.79583	4.12311
1.70671	24-1422	5.09902	5.09902	5.19615	5.2915	4.89898	5.09902	5.09902	5.19615	4.79583	4.79583	4.79583	4.3589	4.79583	4.3589	5	4.58258	4.79583	4.69042	5	5	4.89898	4.47214	4.69042	4.47214	4.47214	4.69042	4.89898	5.09902	5.09902	4.47214	4.24264	4.69042	4.24264	5	5	4.79583	4.58258	4.3589	4.79583	5	4.58258	4.3589	5	4.79583	4.79583	4.58258	5	4.12311
1.71049	04-1337	5	5	5.2915	5	4.58258	5	4.79583	4.89898	4.69042	4.47214	4.89898	4.24264	4.89898	4.24264	5.09902	4.69042	4.47214	4.58258	4.89898	4.69042	4.79583	4.58258	4.79583	4.58258	4.58258	5.19615	5	5.19615	4.79583	4.3589	4.3589	4.58258	4.3589	4.89898	4.69042	4.47214	4.47214	4.47214	4.89898	4.69042	4.24264	4.24264	4.69042	4.89898	4.89898	4.89898	4.89898	4
[truncated: 311 more columns]
