# Supplementary material for: Big data and computational biology strategy for personalized prognosis
Source: Oncotarget. 2016 May 24;7(26):40200–20. doi: 10.18632/oncotarget.9571 (PMC5130003; doi:10.18632/oncotarget.9571)
Supplement: Supplementary file 5 [file oncotarget-07-40200-s005.xlsx]

## Sheet: Supplementary Table S4
Supplementary Table S4: Measure of correlation between query patient kth and reference patient jth by direct comparison of their prognostic binary variable vectors (PBVV).
Comments: Distance matrix between query patient kth and reference patient jth:
Comments: Number of reference patients: 349
Comments: Number of query patients: 359
Comments: distance or correlation measure: kendalltau_corr
	average weighted risk, AWRj (query samples)	1.14357	1.15033	1.17032	1.19289	1.19501	1.19698	1.20199	1.22147	1.22687	1.22884	1.22972	1.2319	1.23456	1.23652	1.23702	1.23721	1.23788	1.23832	1.23843	1.24138	1.24579	1.25203	1.25697	1.25737	1.26259	1.26334	1.26355	1.26377	1.26516	1.2664	1.2673	1.26927	1.27018	1.27074	1.27609	1.27814	1.27822	1.27862	1.28015	1.28025	1.28155	1.2817	1.28242	1.28249	1.28406	1.28496	1.28694	1.28955
average weighted risk, AWRi (reference patient)	SampleID	GSM249819	GSM249928	GSM249980	GSM249769	GSM249837	GSM249942	GSM249905	GSM249900	GSM249850	GSM249855	GSM249937	GSM657687	GSM249776	GSM249987	GSM249807	GSM249736	GSM249766	GSM249800	GSM249754	GSM249812	GSM249898	GSM657667	GSM249920	GSM249904	GSM249857	GSM249756	GSM249785	GSM249732	GSM249881	GSM249934	GSM657533	GSM657574	GSM249960	GSM249738	GSM249793	GSM249866	GSM249981	GSM657541	GSM249789	GSM249796	GSM249833	GSM249749	GSM249777	GSM249774	GSM249884	GSM249930	GSM657655	GSM249959
1.08169	13-1489	0.137942	0.406566	0.109323	0.0845083	0.0845083	0.565555	0.0845083	0.293155	0.293155	0.523937	0.0623734	-0.168408	0.0623734	-0.168408	0.0623734	0.293155	0.293155	0.265137	0.293155	0.293155	0.0421809	0.0421809	0.0421809	0.0421809	0.0421809	-0.180775	0.265137	0.265137	0.265137	0.0421809	-0.180775	0.0421809	-0.180775	0.240049	0.240049	0.240049	0.456679	0.0234195	0.0234195	0.240049	0.240049	0.0234195	0.456679	0.0234195	0.240049	0.240049	0.0234195	-0.193211
1.13223	04-1371	0.255056	0.255056	0.616466	0.176472	-0.015571	0.368514	0.368514	0.144423	0.328688	-0.039841	0.512952	-0.039841	0.144423	-0.039841	0.144423	0.328688	0.144423	0.11547	0.328688	-0.039841	0.293486	0.11547	0.471503	0.293486	0.11547	0.293486	0.471503	0.649519	0.11547	0.11547	0.11547	0.293486	-0.0625463	0.261785	0.43475	-0.0841452	0.08882	0.261785	0.43475	0.261785	-0.0841452	0.08882	0.08882	0.43475	0.261785	0.261785	0.43475	-0.0841452
1.16785	25-1878	0.349127	0.349127	0.295238	0.416806	0.416806	0.416806	0.416806	0.530335	0.691174	0.530335	0.369495	0.369495	0.369495	0.369495	0.369495	0.208656	0.369495	0.63834	0.047817	0.208656	0.327569	0.482955	0.327569	0.327569	0.327569	0.0167984	0.327569	0.172184	0.482955	0.482955	0.172184	0.172184	0.482955	0.440688	0.440688	0.742641	0.591664	0.289711	0.440688	0.138735	0.742641	0.440688	0.591664	0.289711	0.289711	0.138735	0.289711	0.440688
1.17088	20-1684	0.349127	0.349127	0.471429	0.416806	0.416806	0.416806	0.416806	0.369495	0.208656	0.047817	0.369495	0.047817	0.369495	0.047817	0.208656	0.208656	0.047817	0.327569	0.208656	0.208656	0.482955	0.327569	0.482955	0.327569	0.172184	0.172184	0.327569	0.327569	0.0167984	0.0167984	0.172184	0.482955	0.0167984	0.289711	0.591664	0.289711	0.289711	0.289711	0.440688	0.289711	0.138735	0.138735	0.289711	0.289711	0.440688	0.289711	0.591664	-0.163218
1.17177	04-1365	0.536339	0.161914	0.295238	0.249178	0.416806	0.416806	0.249178	0.530335	0.047817	0.208656	0.208656	0.369495	0.208656	0.047817	0.047817	0.369495	0.208656	0.482955	0.369495	0.208656	0.172184	0.327569	0.327569	0.172184	0.327569	0.327569	0.327569	0.327569	0.0167984	0.0167984	0.172184	0.327569	0.172184	0.289711	0.440688	0.138735	0.289711	0.591664	0.440688	0.440688	0.138735	0.289711	0.440688	0.138735	0.289711	0.440688	0.440688	-0.163218
1.17245	04-1348	0.349127	-0.212512	0.119048	0.081549	0.249178	-0.0860795	0.249178	0.208656	-0.273861	-0.273861	-0.113022	0.208656	-0.113022	-0.113022	0.047817	-0.113022	0.047817	0.172184	0.208656	-0.113022	0.0167984	0.0167984	0.0167984	-0.138587	0.0167984	0.327569	-0.138587	0.172184	-0.138587	-0.138587	0.0167984	0.0167984	0.172184	-0.0122413	0.138735	-0.0122413	-0.163218	0.289711	0.138735	0.138735	-0.163218	0.138735	-0.0122413	-0.0122413	0.138735	0.138735	0.138735	-0.163218
1.17292	61-2111	0.161914	0.349127	0.471429	0.416806	0.416806	0.416806	0.249178	0.208656	0.530335	0.369495	0.530335	0.369495	0.369495	0.208656	0.369495	0.369495	0.208656	0.482955	0.047817	0.369495	0.482955	0.63834	0.327569	0.482955	0.327569	0.0167984	0.482955	0.172184	0.327569	0.172184	0.482955	0.327569	0.327569	0.289711	0.289711	0.289711	0.289711	0.289711	0.440688	0.138735	0.440688	0.289711	0.440688	0.440688	0.289711	0.289711	0.289711	0.289711
1.17732	13-1492	0.536339	0.161914	0.295238	0.249178	0.249178	0.249178	0.584435	0.369495	0.369495	0.047817	0.530335	0.369495	0.208656	0.530335	0.530335	0.369495	0.369495	0.482955	0.208656	0.047817	0.327569	0.327569	0.482955	0.482955	0.327569	0.482955	0.482955	0.63834	0.0167984	0.327569	0.482955	0.327569	0.327569	0.289711	0.591664	0.138735	0.289711	0.591664	0.591664	0.289711	0.138735	0.289711	0.289711	0.591664	0.289711	0.440688	0.591664	0.440688
1.17933	24-2020	0.161914	0.161914	0.471429	0.081549	-0.0860795	0.249178	0.081549	0.047817	0.047817	0.047817	0.208656	-0.113022	0.047817	0.208656	0.208656	0.047817	-0.113022	0.172184	0.369495	-0.113022	0.172184	0.0167984	0.172184	0.172184	-0.138587	0.172184	0.172184	0.327569	0.0167984	0.0167984	0.172184	0.172184	-0.138587	0.138735	0.289711	-0.163218	-0.0122413	0.138735	0.138735	-0.0122413	-0.163218	-0.0122413	-0.0122413	0.289711	0.289711	0.138735	0.289711	0.138735
1.189	13-1497	0.659508	0.303277	0.249178	0.362069	0.681034	0.202586	0.521552	0.467341	0.314318	0.161295	0.314318	0.467341	0.314318	0.161295	0.314318	0.467341	0.467341	0.41953	0.161295	0.314318	0.41953	0.567365	0.271696	0.41953	0.41953	0.41953	0.271696	0.41953	0.123861	0.271696	0.271696	0.41953	0.271696	0.376569	0.520209	0.376569	0.376569	0.520209	0.520209	0.376569	0.232929	0.376569	0.232929	0.376569	0.232929	0.520209	0.520209	0.0892896
1.18971	04-1364	0.161914	0.161914	0.295238	0.081549	0.081549	0.249178	0.249178	0.208656	0.208656	-0.113022	0.369495	0.047817	0.047817	0.047817	0.208656	0.369495	0.208656	0.172184	0.047817	0.047817	0.172184	0.0167984	0.327569	0.172184	0.172184	0.327569	0.482955	0.327569	0.0167984	0.0167984	0.327569	0.327569	0.0167984	0.289711	0.440688	-0.163218	-0.0122413	0.289711	0.440688	0.138735	-0.163218	0.138735	0.138735	0.289711	0.138735	0.138735	0.591664	-0.0122413
1.19855	61-2096	0.481393	0.303277	0.081549	0.202586	0.521552	0.0431034	0.202586	0.467341	0.314318	0.314318	0.314318	0.620365	0.467341	0.314318	0.00827153	0.467341	0.467341	0.271696	0.161295	0.314318	0.41953	0.567365	0.271696	0.41953	0.567365	0.123861	0.123861	0.123861	0.41953	0.41953	0.271696	0.41953	0.41953	0.520209	0.376569	0.520209	0.520209	0.520209	0.376569	0.232929	0.520209	0.520209	0.232929	0.0892896	0.0892896	0.376569	0.376569	0.0892896
1.20926	24-1419	-0.0529532	0.481393	0.416806	0.202586	0.0431034	0.362069	0.0431034	0.161295	0.467341	0.314318	0.467341	0.161295	0.467341	0.161295	0.161295	0.314318	0.00827153	0.271696	0.00827153	0.314318	0.41953	0.41953	0.41953	0.271696	0.123861	-0.0239732	0.41953	-0.0239732	0.41953	0.271696	0.271696	0.271696	0.123861	0.376569	0.0892896	0.376569	0.376569	0.232929	0.376569	-0.0543502	0.376569	0.376569	0.232929	0.0892896	0.0892896	0.0892896	0.232929	0.0892896
1.20937	61-2109	0.481393	0.303277	0.081549	0.202586	0.362069	0.0431034	0.202586	0.467341	0.161295	0.314318	0.314318	0.620365	0.467341	0.314318	0.161295	0.314318	0.467341	0.123861	0.314318	0.467341	0.41953	0.567365	0.271696	0.567365	0.567365	-0.0239732	0.123861	0.123861	0.41953	0.271696	0.271696	0.567365	0.271696	0.232929	0.376569	0.376569	0.376569	0.376569	0.376569	0.232929	0.520209	0.376569	0.376569	0.0892896	0.232929	0.520209	0.376569	0.0892896
1.21442	61-2098	0.125162	0.481393	0.416806	0.202586	0.202586	0.362069	0.202586	0.161295	0.314318	0.161295	0.620365	0.314318	0.467341	0.161295	0.161295	0.467341	0.314318	0.123861	0.314318	0.314318	0.567365	0.41953	0.567365	0.567365	0.41953	0.123861	0.41953	0.271696	0.271696	0.123861	0.567365	0.567365	0.123861	0.376569	0.376569	0.0892896	0.232929	0.376569	0.376569	0.232929	0.232929	0.376569	0.232929	0.376569	0.376569	0.376569	0.376569	-0.0543502
1.22214	29-1691	0.434181	0.26328	0.369495	0.314318	0.467341	0.314318	0.467341	0.412698	0.412698	0.265873	0.559524	0.412698	0.265873	0.559524	0.412698	0.412698	0.265873	0.506048	0.265873	0.119048	0.364201	0.506048	0.506048	0.647895	0.364201	0.364201	0.506048	0.506048	0.0805076	0.364201	0.506048	0.364201	0.364201	0.320343	0.595987	0.182521	0.320343	0.595987	0.595987	0.320343	0.182521	0.320343	0.320343	0.733809	0.458165	0.320343	0.595987	0.320343
1.22318	23-1121	0.26328	0.26328	0.530335	0.467341	0.314318	0.314318	0.467341	0.265873	0.412698	0.119048	0.559524	0.119048	0.119048	0.119048	0.119048	0.412698	0.119048	0.222354	0.119048	0.265873	0.506048	0.222354	0.364201	0.364201	0.364201	0.222354	0.506048	0.506048	0.222354	0.0805076	0.0805076	0.222354	0.0805076	0.320343	0.458165	0.182521	0.182521	0.320343	0.458165	0.458165	0.044699	0.044699	0.182521	0.320343	0.182521	0.182521	0.458165	-0.0931229
1.22845	59-2363	0.26328	0.26328	0.530335	0.314318	0.161295	0.467341	0.314318	0.265873	0.265873	0.119048	0.412698	0.265873	0.412698	0.265873	0.412698	0.119048	0.119048	0.506048	0.265873	0.119048	0.364201	0.364201	0.506048	0.364201	0.222354	0.222354	0.364201	0.222354	0.0805076	0.0805076	0.506048	0.506048	0.222354	0.182521	0.458165	0.182521	0.182521	0.320343	0.458165	0.044699	0.320343	0.320343	0.458165	0.320343	0.458165	0.320343	0.458165	0.320343
1.23253	61-1728	0.26328	0.434181	0.047817	0.314318	0.467341	0.161295	0.467341	0.412698	0.412698	0.412698	0.412698	0.559524	0.412698	0.412698	0.265873	0.412698	0.706349	0.222354	0.265873	0.559524	0.506048	0.364201	0.364201	0.647895	0.647895	-0.0613392	0.222354	0.222354	0.506048	0.364201	0.364201	0.506048	0.364201	0.320343	0.458165	0.595987	0.458165	0.320343	0.320343	0.320343	0.595987	0.458165	0.458165	0.182521	0.320343	0.320343	0.320343	0.182521
1.23312	23-2077	0.26328	0.775984	0.530335	0.314318	0.314318	0.620365	0.314318	0.412698	0.559524	0.559524	0.559524	0.265873	0.559524	0.265873	0.265873	0.412698	0.412698	0.506048	0.265873	0.265873	0.364201	0.647895	0.647895	0.506048	0.364201	0.0805076	0.364201	0.222354	0.364201	0.364201	0.364201	0.647895	0.0805076	0.458165	0.595987	0.595987	0.595987	0.320343	0.458165	0.044699	0.595987	0.458165	0.458165	0.320343	0.458165	0.320343	0.458165	0.044699
1.2346	61-2087	0.434181	0.434181	0.208656	0.314318	0.620365	0.161295	0.314318	0.412698	0.265873	0.412698	0.412698	0.706349	0.559524	0.412698	0.265873	0.559524	0.706349	0.364201	0.412698	0.559524	0.506048	0.506048	0.364201	0.647895	0.789742	0.0805076	0.222354	0.222354	0.506048	0.364201	0.506048	0.789742	0.506048	0.458165	0.595987	0.458165	0.458165	0.458165	0.320343	0.182521	0.595987	0.458165	0.458165	0.182521	0.320343	0.458165	0.595987	0.182521
1.23538	13-1407	0.605082	0.26328	0.369495	0.314318	0.314318	0.161295	0.467341	0.412698	-0.0277778	0.119048	0.265873	0.265873	0.265873	0.119048	0.119048	0.119048	0.265873	0.0805076	0.559524	0.265873	0.364201	0.364201	0.364201	0.222354	0.222354	0.222354	0.0805076	0.364201	0.222354	0.222354	0.0805076	0.364201	-0.0613392	0.182521	0.320343	0.320343	0.182521	0.320343	0.320343	0.320343	0.182521	0.182521	0.182521	0.182521	0.182521	0.458165	0.320343	-0.0931229
1.23638	13-0794	0.434181	0.434181	0.530335	0.314318	0.314318	0.467341	0.467341	0.412698	0.412698	0.119048	0.559524	0.412698	0.559524	0.265873	0.412698	0.412698	0.412698	0.364201	0.412698	0.265873	0.506048	0.364201	0.647895	0.647895	0.506048	0.364201	0.506048	0.506048	0.222354	0.222354	0.506048	0.789742	0.364201	0.320343	0.733809	0.182521	0.320343	0.458165	0.595987	0.320343	0.320343	0.458165	0.458165	0.458165	0.595987	0.458165	0.733809	0.182521
1.23786	59-2351	0.26328	0.26328	0.047817	0.00827153	0.314318	0.00827153	0.161295	0.265873	0.119048	0.265873	0.265873	0.706349	0.265873	0.559524	-0.0277778	0.412698	0.412698	0.222354	0.265873	0.119048	0.0805076	0.364201	0.364201	0.506048	0.506048	0.364201	0.0805076	0.0805076	0.0805076	0.364201	0.506048	0.647895	0.364201	0.182521	0.458165	0.182521	0.182521	0.595987	0.320343	0.182521	0.182521	0.595987	0.044699	0.182521	0.182521	0.182521	0.458165	0.182521
1.24664	24-1467	0.392685	0.227579	0.327569	0.567365	0.715199	0.271696	0.567365	0.364201	0.506048	0.364201	0.364201	0.364201	0.364201	0.222354	0.0805076	0.364201	0.364201	0.451852	0.0805076	0.364201	0.451852	0.451852	0.314815	0.314815	0.451852	0.0407407	0.314815	0.177778	0.314815	0.451852	0.177778	0.314815	0.451852	0.403045	0.403045	0.669342	0.403045	0.269896	0.403045	0.269896	0.536193	0.269896	0.403045	0.269896	0.136747	0.136747	0.403045	0.403045
1.24822	09-2051	0.557791	0.227579	0.327569	0.271696	0.271696	0.271696	0.41953	0.506048	0.364201	0.222354	0.506048	0.506048	0.222354	0.506048	0.364201	0.364201	0.222354	0.451852	0.222354	0.0805076	0.314815	0.451852	0.451852	0.588889	0.314815	0.451852	0.451852	0.451852	0.0407407	0.314815	0.314815	0.451852	0.314815	0.269896	0.669342	0.136747	0.269896	0.669342	0.669342	0.403045	0.136747	0.403045	0.269896	0.536193	0.403045	0.403045	0.669342	0.269896
1.25147	23-1118	0.392685	0.227579	0.327569	0.41953	0.41953	0.271696	0.567365	0.364201	0.222354	0.222354	0.506048	0.647895	0.222354	0.364201	0.0805076	0.364201	0.364201	0.451852	0.222354	0.222354	0.314815	0.451852	0.588889	0.314815	0.451852	0.451852	0.314815	0.177778	0.0407407	0.314815	0.451852	0.451852	0.314815	0.269896	0.403045	0.403045	0.136747	0.669342	0.536193	0.403045	0.269896	0.536193	0.269896	0.269896	0.136747	0.269896	0.403045	0.136747
1.25239	23-1119	0.227579	0.227579	0.0167984	-0.0239732	0.271696	0.123861	0.271696	0.222354	0.506048	0.0805076	0.222354	0.222354	0.222354	0.0805076	0.222354	0.364201	0.506048	0.314815	-0.0613392	-0.0613392	0.177778	0.177778	0.314815	0.314815	0.451852	0.314815	0.177778	0.314815	0.177778	0.314815	0.177778	0.314815	0.314815	0.403045	0.536193	0.269896	0.536193	0.269896	0.269896	0.136747	0.269896	0.403045	0.136747	0.269896	0.136747	0.136747	0.403045	0.269896
1.2538	24-2019	0.227579	0.392685	0.482955	0.271696	0.271696	0.271696	0.123861	0.222354	0.0805076	0.0805076	0.364201	0.364201	0.647895	0.0805076	0.222354	0.364201	0.364201	0.314815	0.506048	0.222354	0.451852	0.314815	0.451852	0.451852	0.451852	0.314815	0.177778	0.451852	0.314815	0.0407407	0.451852	0.588889	0.177778	0.536193	0.403045	0.136747	0.269896	0.403045	0.269896	0.136747	0.269896	0.403045	0.269896	0.269896	0.403045	0.403045	0.403045	-0.12955
1.25523	61-1907	0.392685	0.392685	0.172184	-0.0239732	0.271696	0.271696	0.123861	0.364201	0.364201	0.0805076	0.0805076	0.364201	0.506048	-0.0613392	0.364201	0.222354	0.506048	0.314815	0.222354	0.0805076	0.314815	0.314815	0.177778	0.314815	0.314815	0.314815	0.0407407	0.177778	0.314815	0.177778	0.314815	0.588889	0.314815	0.403045	0.536193	0.269896	0.403045	0.269896	0.269896	0.00359861	0.403045	0.669342	0.269896	0.136747	0.403045	0.403045	0.403045	0.136747
1.25571	24-0981	0.392685	0.557791	0.63834	0.41953	0.41953	0.567365	0.567365	0.364201	0.506048	0.364201	0.789742	0.506048	0.506048	0.364201	0.222354	0.647895	0.506048	0.588889	0.364201	0.222354	0.451852	0.588889	0.862963	0.588889	0.588889	0.451852	0.588889	0.451852	0.177778	0.451852	0.588889	0.725926	0.314815	0.536193	0.669342	0.403045	0.403045	0.669342	0.669342	0.269896	0.403045	0.536193	0.403045	0.536193	0.403045	0.403045	0.669342	0.136747
1.25618	24-1469	0.557791	0.557791	0.482955	0.41953	0.271696	0.567365	0.271696	0.506048	0.222354	0.364201	0.506048	0.364201	0.647895	0.222354	0.222354	0.506048	0.222354	0.451852	0.506048	0.364201	0.451852	0.588889	0.588889	0.451852	0.314815	0.451852	0.451852	0.588889	0.177778	0.177778	0.314815	0.451852	0.0407407	0.536193	0.403045	0.269896	0.536193	0.669342	0.536193	0.536193	0.269896	0.403045	0.403045	0.403045	0.403045	0.669342	0.403045	-0.12955
1.25894	29-1697	0.557791	0.392685	0.63834	0.41953	0.41953	0.41953	0.567365	0.647895	0.506048	0.222354	0.647895	0.364201	0.364201	0.364201	0.506048	0.506048	0.364201	0.451852	0.364201	0.364201	0.451852	0.451852	0.588889	0.588889	0.451852	0.314815	0.725926	0.725926	0.451852	0.314815	0.314815	0.451852	0.314815	0.403045	0.669342	0.269896	0.403045	0.536193	0.802491	0.403045	0.269896	0.269896	0.536193	0.536193	0.403045	0.403045	0.802491	0.136747
1.26116	20-1685	0.676371	0.355528	0.440688	0.520209	0.807488	0.376569	0.520209	0.595987	0.320343	0.182521	0.458165	0.458165	0.320343	0.182521	0.320343	0.458165	0.320343	0.536193	0.182521	0.320343	0.536193	0.669342	0.403045	0.403045	0.403045	0.403045	0.403045	0.403045	0.136747	0.136747	0.403045	0.403045	0.269896	0.482517	0.611888	0.353147	0.353147	0.611888	0.611888	0.482517	0.223776	0.353147	0.353147	0.482517	0.353147	0.482517	0.611888	-0.034965
1.2641	24-2027	0.392685	0.392685	0.482955	0.41953	0.41953	0.41953	0.41953	0.506048	0.506048	0.222354	0.647895	0.364201	0.364201	0.222354	0.506048	0.506048	0.364201	0.314815	0.222354	0.506048	0.588889	0.451852	0.451852	0.588889	0.451852	0.177778	0.725926	0.451852	0.451852	0.177778	0.451852	0.451852	0.314815	0.403045	0.536193	0.136747	0.269896	0.403045	0.669342	0.403045	0.269896	0.269896	0.536193	0.536193	0.403045	0.403045	0.669342	0.136747
1.26449	61-2094	0.227579	0.0624726	-0.138587	-0.0239732	0.41953	-0.171808	0.123861	0.222354	0.0805076	0.0805076	0.222354	0.789742	0.222354	0.506048	0.0805076	0.364201	0.506048	0.177778	0.0805076	0.222354	0.177778	0.451852	0.177778	0.451852	0.588889	0.177778	0.0407407	0.0407407	0.177778	0.177778	0.725926	0.451852	0.451852	0.136747	0.269896	0.136747	0.136747	0.536193	0.269896	0.136747	0.269896	0.536193	0.136747	0.136747	0.00359861	0.269896	0.269896	0.269896
1.26459	09-1668	0.392685	0.227579	0.0167984	0.123861	0.41953	-0.0239732	0.271696	0.364201	0.222354	0.222354	0.364201	0.931589	0.364201	0.506048	0.222354	0.506048	0.647895	0.314815	0.222354	0.364201	0.314815	0.451852	0.314815	0.588889	0.725926	0.314815	0.177778	0.177778	0.314815	0.314815	0.588889	0.725926	0.588889	0.269896	0.536193	0.269896	0.269896	0.669342	0.403045	0.269896	0.403045	0.669342	0.269896	0.136747	0.136747	0.403045	0.536193	0.269896
1.26495	04-1336	0.355528	0.355528	0.138735	0.232929	0.520209	0.0892896	0.232929	0.320343	0.182521	0.182521	0.320343	0.733809	0.458165	0.320343	0.320343	0.458165	0.458165	0.403045	0.182521	0.458165	0.536193	0.536193	0.269896	0.536193	0.536193	0.269896	0.136747	0.136747	0.269896	0.136747	0.536193	0.536193	0.403045	0.353147	0.353147	0.353147	0.353147	0.611888	0.353147	0.223776	0.353147	0.611888	0.223776	0.0944056	0.223776	0.482517	0.353147	0.0944056
1.26607	61-1995	0.227579	0.227579	0.0167984	0.123861	0.271696	-0.0239732	-0.0239732	0.222354	0.0805076	0.222354	0.222354	0.647895	0.222354	0.364201	0.222354	0.364201	0.364201	0.177778	0.0805076	0.364201	0.314815	0.314815	0.0407407	0.314815	0.588889	0.177778	0.0407407	-0.0962963	0.314815	0.0407407	0.451852	0.314815	0.314815	0.269896	0.136747	0.136747	0.136747	0.403045	0.136747	0.136747	0.269896	0.403045	0.136747	-0.12955	0.136747	0.269896	0.136747	0.136747
1.26892	23-2078	0.0624726	0.0624726	-0.138587	-0.0239732	0.41953	-0.171808	0.123861	0.0805076	0.0805076	0.0805076	0.222354	0.647895	0.222354	0.364201	0.0805076	0.364201	0.506048	0.177778	0.0805076	0.222354	0.177778	0.314815	0.177778	0.451852	0.588889	0.0407407	0.0407407	0.0407407	0.177778	0.177778	0.588889	0.588889	0.451852	0.136747	0.403045	0.136747	0.136747	0.403045	0.136747	0.00359861	0.269896	0.403045	0.136747	0.136747	0.00359861	0.136747	0.403045	0.136747
1.26991	04-1542	0.227579	0.557791	0.482955	0.41953	0.271696	0.41953	0.41953	0.364201	0.647895	0.647895	0.647895	0.364201	0.222354	0.364201	0.0805076	0.506048	0.506048	0.314815	0.222354	0.364201	0.314815	0.451852	0.451852	0.451852	0.451852	-0.0962963	0.451852	0.314815	0.588889	0.451852	0.177778	0.451852	0.177778	0.403045	0.536193	0.536193	0.403045	0.269896	0.403045	0.269896	0.536193	0.269896	0.403045	0.269896	0.136747	0.136747	0.403045	0.136747
1.2715	31-1950	0.195107	0.355528	0.289711	0.232929	0.520209	0.520209	0.232929	0.320343	0.320343	0.182521	0.182521	0.044699	0.320343	-0.0931229	0.182521	0.320343	0.182521	0.536193	0.182521	0.182521	0.403045	0.269896	0.269896	0.136747	0.136747	0.136747	0.269896	0.269896	0.136747	0.00359861	0.269896	0.269896	0.136747	0.482517	0.482517	0.353147	0.482517	0.353147	0.223776	0.223776	0.223776	0.353147	0.353147	0.223776	0.353147	0.223776	0.353147	-0.164336
1.27332	04-1350	0.355528	0.51595	0.440688	0.663849	0.376569	0.520209	0.520209	0.458165	0.595987	0.595987	0.595987	0.182521	0.320343	0.320343	0.182521	0.320343	0.320343	0.403045	0.182521	0.458165	0.669342	0.403045	0.403045	0.269896	0.269896	-0.12955	0.403045	0.136747	0.536193	0.403045	0.136747	0.136747	0.136747	0.611888	0.353147	0.741259	0.482517	0.223776	0.353147	0.353147	0.611888	0.223776	0.482517	0.223776	0.223776	0.223776	0.223776	0.223776
1.27452	61-1903	0.227579	0.227579	0.172184	-0.0239732	0.271696	-0.0239732	0.123861	0.222354	0.0805076	0.0805076	0.222354	0.647895	0.222354	0.364201	-0.0613392	0.364201	0.364201	0.177778	0.222354	0.0805076	0.0407407	0.314815	0.314815	0.314815	0.451852	0.314815	0.0407407	0.177778	0.177778	0.177778	0.451852	0.588889	0.451852	0.136747	0.403045	0.136747	0.136747	0.536193	0.269896	0.136747	0.136747	0.536193	0.00359861	0.00359861	0.136747	0.136747	0.403045	0.00359861
1.27456	24-1549	0.51595	0.355528	0.440688	0.376569	0.520209	0.376569	0.376569	0.458165	0.182521	0.044699	0.320343	0.182521	0.320343	0.044699	0.182521	0.182521	0.044699	0.269896	0.182521	0.182521	0.403045	0.536193	0.403045	0.269896	0.136747	0.269896	0.269896	0.269896	0.00359861	0.00359861	0.269896	0.269896	0.136747	0.223776	0.353147	0.223776	0.223776	0.353147	0.482517	0.353147	0.0944056	0.223776	0.223776	0.353147	0.482517	0.353147	0.353147	-0.164336
1.27561	30-1860	0.355528	0.355528	0.138735	0.0892896	0.0892896	0.232929	0.232929	0.458165	0.320343	0.182521	0.458165	0.595987	0.320343	0.320343	0.458165	0.320343	0.458165	0.403045	0.182521	0.182521	0.403045	0.403045	0.403045	0.536193	0.403045	0.269896	0.269896	0.269896	0.269896	0.136747	0.403045	0.403045	0.269896	0.353147	0.482517	0.223776	0.353147	0.611888	0.482517	0.223776	0.353147	0.611888	0.353147	0.223776	0.353147	0.482517	0.353147	0.0944056
1.28006	09-1667	0.51595	0.355528	0.289711	0.232929	0.376569	0.232929	0.376569	0.458165	0.320343	0.182521	0.595987	0.733809	0.320343	0.458165	0.320343	0.595987	0.458165	0.536193	0.182521	0.182521	0.403045	0.536193	0.536193	0.536193	0.536193	0.536193	0.403045	0.403045	0.136747	0.269896	0.536193	0.669342	0.403045	0.482517	0.741259	0.223776	0.353147	0.870629	0.611888	0.353147	0.223776	0.611888	0.223776	0.353147	0.223776	0.482517	0.741259	0.0944056
1.2817	23-1028	0.195107	0.51595	0.138735	-0.0543502	0.232929	0.232929	0.0892896	0.320343	0.458165	0.182521	0.320343	0.733809	0.595987	0.320343	0.320343	0.458165	0.595987	0.403045	0.182521	0.182521	0.403045	0.403045	0.403045	0.536193	0.536193	0.403045	0.136747	0.136747	0.403045	0.269896	0.669342	0.669342	0.536193	0.482517	0.482517	0.353147	0.482517	0.611888	0.353147	0.0944056	0.482517	1	0.223776	0.0944056	0.353147	0.353147	0.353147	0.223776
1.28355	13-0801	0.51595	0.0346857	0.138735	0.0892896	0.376569	0.0892896	0.376569	0.320343	0.182521	-0.0931229	0.320343	0.595987	0.182521	0.182521	0.458165	0.320343	0.458165	0.403045	0.182521	0.044699	0.269896	0.403045	0.269896	0.403045	0.403045	0.536193	0.269896	0.403045	0.00359861	0.136747	0.536193	0.403045	0.536193	0.223776	0.482517	-0.034965	0.0944056	0.611888	0.482517	0.223776	0.0944056	0.482517	0.223776	0.482517	0.353147	0.482517	0.482517	0.223776
1.28355	57-1586	0.51595	0.355528	0.289711	0.376569	0.376569	0.376569	0.376569	0.595987	0.458165	0.458165	0.320343	0.458165	0.320343	0.182521	0.320343	0.182521	0.458165	0.403045	0.182521	0.320343	0.269896	0.536193	0.269896	0.403045	0.403045	0.00359861	0.269896	0.136747	0.403045	0.269896	0.136747	0.403045	0.403045	0.223776	0.482517	0.482517	0.353147	0.223776	0.482517	0.223776	0.611888	0.353147	0.611888	0.223776	0.482517	0.353147	0.353147	0.223776
1.28374	29-1688	0.355528	0.195107	0.138735	0.232929	0.376569	0.0892896	0.376569	0.320343	0.320343	0.320343	0.458165	0.871631	0.320343	0.458165	0.182521	0.458165	0.595987	0.403045	0.182521	0.320343	0.269896	0.536193	0.403045	0.536193	0.669342	0.269896	0.269896	0.136747	0.269896	0.403045	0.536193	0.536193	0.536193	0.223776	0.353147	0.353147	0.223776	0.611888	0.482517	0.223776	0.482517	0.611888	0.353147	0.223776	0.0944056	0.353147	0.353147	0.353147
1.28389	61-2000	0.51595	0.355528	0.289711	0.376569	0.520209	0.232929	0.376569	0.458165	0.458165	0.182521	0.458165	0.595987	0.458165	0.320343	0.182521	0.595987	0.458165	0.403045	0.044699	0.182521	0.269896	0.536193	0.403045	0.536193	0.536193	0.536193	0.403045	0.536193	0.136747	0.269896	0.403045	0.669342	0.403045	0.482517	0.741259	0.223776	0.353147	0.611888	0.611888	0.482517	0.223776	0.482517	0.223776	0.482517	0.223776	0.353147	0.741259	0.0944056
1.28709	13-1484	0.195107	0.195107	0.289711	0.232929	0.376569	0.0892896	0.232929	0.182521	0.182521	0.320343	0.320343	0.595987	0.320343	0.458165	0.182521	0.320343	0.458165	0.403045	0.320343	0.320343	0.269896	0.403045	0.269896	0.403045	0.536193	0.00359861	0.136747	0.136747	0.403045	0.269896	0.536193	0.403045	0.536193	0.223776	0.223776	0.353147	0.223776	0.353147	0.223776	-0.034965	0.482517	0.353147	0.353147	0.0944056	0.223776	0.223776	0.223776	0.353147
1.28767	13-1482	0.355528	0.195107	0.138735	0.232929	0.376569	0.0892896	0.376569	0.320343	0.320343	0.320343	0.458165	0.733809	0.320343	0.458165	0.044699	0.458165	0.595987	0.269896	0.182521	0.320343	0.269896	0.536193	0.403045	0.536193	0.669342	0.136747	0.269896	0.136747	0.269896	0.403045	0.536193	0.536193	0.403045	0.223776	0.353147	0.353147	0.223776	0.482517	0.482517	0.223776	0.482517	0.482517	0.353147	0.223776	0.0944056	0.353147	0.353147	0.353147
1.28931	24-1423	0.195107	0.355528	0.138735	0.232929	0.376569	0.232929	0.376569	0.320343	0.595987	0.458165	0.458165	0.458165	0.320343	0.320343	0.044699	0.458165	0.595987	0.403045	0.044699	0.182521	0.269896	0.403045	0.403045	0.403045	0.536193	0.00359861	0.269896	0.136747	0.403045	0.536193	0.269896	0.403045	0.536193	0.482517	0.482517	0.611888	0.482517	0.353147	0.353147	0.0944056	0.611888	0.482517	0.353147	0.223776	0.223776	0.0944056	0.353147	0.223776
1.29036	09-2054	0.355528	0.51595	0.440688	0.232929	0.376569	0.376569	0.376569	0.320343	0.320343	0.182521	0.595987	0.595987	0.595987	0.320343	0.320343	0.595987	0.595987	0.403045	0.458165	0.320343	0.536193	0.403045	0.669342	0.669342	0.669342	0.403045	0.403045	0.403045	0.269896	0.269896	0.669342	0.935639	0.403045	0.482517	0.741259	0.223776	0.353147	0.611888	0.482517	0.223776	0.353147	0.611888	0.353147	0.353147	0.482517	0.482517	0.741259	0.0944056
1.29059	29-1707	0.195107	0.355528	0.138735	-0.0543502	0.232929	0.0892896	-0.0543502	0.320343	0.044699	0.182521	0.044699	0.595987	0.320343	0.182521	0.182521	0.182521	0.458165	0.269896	0.320343	0.182521	0.136747	0.269896	0.136747	0.269896	0.403045	0.136747	-0.12955	0.00359861	0.403045	0.00359861	0.403045	0.536193	0.403045	0.223776	0.353147	0.223776	0.223776	0.353147	0.0944056	-0.034965	0.353147	0.611888	0.223776	-0.164336	0.353147	0.223776	0.223776	-0.034965
1.29183	29-1762	0.51595	0.355528	0.440688	0.232929	0.376569	0.232929	0.376569	0.458165	0.182521	0.182521	0.458165	0.595987	0.320343	0.320343	0.044699	0.458165	0.458165	0.269896	0.458165	0.182521	0.269896	0.403045	0.536193	0.403045	0.536193	0.403045	0.269896	0.403045	0.269896	0.269896	0.403045	0.669342	0.269896	0.353147	0.611888	0.223776	0.223776	0.611888	0.482517	0.353147	0.223776	0.482517	0.223776	0.223776	0.223776	0.353147	0.611888	-0.034965
1.29189	61-1736	0.321734	0.321734	0.107571	0.197105	0.477602	0.0568574	0.197105	0.280046	0.145479	0.280046	0.280046	0.683749	0.414614	0.549182	0.280046	0.414614	0.414614	0.358391	0.280046	0.414614	0.488396	0.488396	0.228387	0.618401	0.488396	0.228387	0.098382	0.098382	0.228387	0.228387	0.618401	0.488396	0.358391	0.307255	0.307255	0.307255	0.307255	0.559887	0.307255	0.180939	0.307255	0.559887	0.180939	0.180939	0.307255	0.433571	0.307255	0.307255
1.29295	61-2104	0.195107	0.195107	0.138735	0.0892896	0.0892896	0.0892896	0.232929	0.182521	0.182521	0.320343	0.320343	0.595987	0.320343	0.458165	0.044699	0.182521	0.320343	0.136747	0.320343	0.182521	0.136747	0.403045	0.403045	0.536193	0.403045	0.136747	0.136747	0.00359861	0.136747	0.403045	0.403045	0.403045	0.403045	-0.034965	0.0944056	0.223776	0.0944056	0.353147	0.353147	0.0944056	0.353147	0.482517	0.223776	0.223776	0.353147	0.223776	0.0944056	0.353147
1.30132	24-1548	0.635001	0.478367	0.549805	0.477602	0.337354	0.337354	0.337354	0.549182	0.280046	0.280046	0.549182	0.549182	0.683749	0.280046	0.414614	0.414614	0.414614	0.358391	0.549182	0.414614	0.618401	0.618401	0.488396	0.618401	0.488396	0.358391	0.358391	0.618401	0.488396	0.228387	0.358391	0.488396	0.228387	0.559887	0.433571	0.307255	0.433571	0.559887	0.559887	0.433571	0.433571	0.433571	0.433571	0.433571	0.433571	0.686203	0.433571	0.0546231
1.30223	29-1711	0.1651	0.00846668	-0.039841	0.197105	0.477602	-0.0833908	0.337354	0.145479	0.145479	0.280046	0.280046	0.549182	0.0109109	0.414614	-0.123657	0.280046	0.280046	0.228387	0.0109109	0.145479	0.098382	0.488396	0.358391	0.358391	0.358391	0.098382	0.098382	-0.0316228	-0.0316228	0.358391	0.358391	0.228387	0.228387	0.0546231	0.180939	0.307255	0.180939	0.433571	0.307255	0.307255	0.180939	0.307255	0.0546231	0.307255	-0.0716928	0.0546231	0.180939	0.307255
1.30291	13-0905	0.0346857	0.0346857	-0.163218	0.0892896	0.376569	-0.19799	0.232929	0.044699	0.044699	0.044699	0.182521	0.595987	0.182521	0.458165	0.182521	0.320343	0.458165	0.136747	0.044699	0.320343	0.269896	0.136747	0.136747	0.403045	0.536193	0.00359861	0.00359861	0.00359861	0.136747	0.136747	0.536193	0.403045	0.536193	0.0944056	0.223776	0.223776	0.0944056	0.353147	0.0944056	0.0944056	0.223776	0.353147	0.0944056	-0.034965	0.223776	0.0944056	0.223776	0.223776
1.30333	13-0797	0.321734	0.1651	0.107571	0.197105	0.477602	0.0568574	0.197105	0.280046	0.145479	0.145479	0.145479	0.414614	0.280046	0.280046	0.280046	0.145479	0.145479	0.228387	0.145479	0.280046	0.358391	0.488396	0.098382	0.488396	0.228387	0.098382	0.098382	0.098382	0.098382	0.098382	0.358391	0.358391	0.358391	0.0546231	0.307255	0.180939	0.180939	0.307255	0.307255	0.180939	0.180939	0.307255	0.180939	0.307255	0.433571	0.307255	0.307255	0.180939
1.30429	04-1346	0.1651	0.321734	0.254982	0.0568574	0.197105	0.477602	0.0568574	0.280046	0.414614	0.280046	0.145479	0.414614	0.414614	0.0109109	0.280046	0.280046	0.280046	0.618401	0.145479	0.145479	0.228387	0.358391	0.228387	0.228387	0.228387	0.228387	0.228387	0.098382	0.228387	0.098382	0.358391	0.358391	0.488396	0.307255	0.307255	0.307255	0.433571	0.433571	0.307255	0.0546231	0.433571	0.686203	0.433571	0.0546231	0.433571	0.307255	0.180939	0.180939
1.30439	24-1603	0.635001	0.478367	0.254982	0.337354	0.477602	0.337354	0.477602	0.683749	0.414614	0.414614	0.549182	0.683749	0.280046	0.549182	0.280046	0.549182	0.683749	0.488396	0.280046	0.280046	0.358391	0.488396	0.488396	0.488396	0.618401	0.358391	0.358391	0.358391	0.358391	0.358391	0.488396	0.488396	0.358391	0.559887	0.686203	0.433571	0.433571	0.686203	0.559887	0.433571	0.433571	0.559887	0.433571	0.307255	0.307255	0.433571	0.559887	0.180939
1.30534	09-2044	0.478367	0.321734	0.254982	0.197105	0.477602	0.477602	0.337354	0.414614	0.145479	0.145479	0.145479	0.145479	0.145479	-0.123657	0.280046	0.280046	0.280046	0.488396	0.280046	0.145479	0.228387	0.358391	0.228387	0.098382	0.098382	0.358391	0.228387	0.358391	-0.0316228	-0.0316228	0.228387	0.358391	-0.0316228	0.307255	0.559887	0.180939	0.307255	0.433571	0.307255	0.307255	0.0546231	0.307255	0.307255	0.307255	0.307255	0.433571	0.433571	-0.198009
1.3057	36-1577	0.478367	0.478367	0.254982	0.0568574	0.197105	0.337354	0.337354	0.414614	0.280046	0.280046	0.414614	0.414614	0.280046	0.414614	0.280046	0.414614	0.549182	0.358391	0.414614	0.0109109	0.228387	0.358391	0.488396	0.488396	0.358391	0.488396	0.228387	0.358391	0.098382	0.358391	0.488396	0.488396	0.098382	0.433571	0.559887	0.180939	0.307255	0.559887	0.433571	0.180939	0.180939	0.559887	0.180939	0.433571	0.433571	0.433571	0.433571	0.180939
1.30673	24-1551	0.1651	0.1651	0.254982	0.197105	0.477602	0.197105	0.337354	0.145479	0.280046	0.0109109	0.280046	0.549182	0.280046	0.280046	0.145479	0.280046	0.280046	0.358391	0.0109109	0.145479	0.228387	0.488396	0.358391	0.358391	0.358391	0.358391	0.228387	0.098382	-0.0316228	0.098382	0.748406	0.488396	0.358391	0.0546231	0.307255	0.180939	0.0546231	0.433571	0.433571	0.180939	0.180939	0.559887	0.180939	0.307255	0.180939	0.180939	0.307255	0.307255
1.30707	61-1910	0.321734	0.478367	0.254982	0.337354	0.477602	0.337354	0.337354	0.414614	0.414614	0.549182	0.414614	0.549182	0.414614	0.280046	0.280046	0.414614	0.683749	0.488396	0.280046	0.414614	0.358391	0.488396	0.488396	0.488396	0.618401	-0.0316228	0.228387	0.098382	0.488396	0.358391	0.358391	0.618401	0.358391	0.433571	0.559887	0.559887	0.559887	0.307255	0.307255	0.180939	0.686203	0.433571	0.559887	0.180939	0.307255	0.307255	0.433571	0.307255
1.30751	61-1917	0.478367	0.635001	0.402394	0.197105	0.197105	0.477602	0.337354	0.549182	0.549182	0.280046	0.549182	0.549182	0.683749	0.280046	0.414614	0.414614	0.549182	0.358391	0.414614	0.280046	0.618401	0.488396	0.618401	0.618401	0.488396	0.358391	0.358391	0.358391	0.488396	0.358391	0.488396	0.618401	0.358391	0.559887	0.559887	0.433571	0.559887	0.559887	0.559887	0.307255	0.559887	0.812519	0.433571	0.307255	0.559887	0.559887	0.433571	0.180939
1.30877	25-2396	0.478367	0.478367	0.402394	0.337354	0.477602	0.477602	0.337354	0.414614	0.280046	0.414614	0.549182	0.549182	0.549182	0.280046	0.414614	0.683749	0.549182	0.618401	0.549182	0.549182	0.618401	0.488396	0.488396	0.618401	0.618401	0.228387	0.488396	0.488396	0.358391	0.228387	0.488396	0.748406	0.358391	0.559887	0.686203	0.307255	0.559887	0.686203	0.433571	0.307255	0.433571	0.433571	0.559887	0.307255	0.433571	0.686203	0.686203	0.0546231
1.30883	61-2016	0.1651	0.321734	0.254982	0.197105	0.337354	0.197105	0.337354	0.145479	0.549182	0.280046	0.549182	0.683749	0.549182	0.414614	0.280046	0.549182	0.549182	0.488396	0.145479	0.280046	0.488396	0.488396	0.488396	0.618401	0.618401	0.228387	0.358391	0.228387	0.358391	0.488396	0.618401	0.618401	0.618401	0.433571	0.433571	0.433571	0.433571	0.559887	0.433571	0.0546231	0.559887	0.686203	0.307255	0.307255	0.180939	0.307255	0.433571	0.433571
1.30954	25-1319	0.321734	0.321734	0.254982	0.337354	0.477602	0.337354	0.477602	0.145479	0.280046	0.414614	0.414614	0.414614	0.414614	0.280046	0.280046	0.549182	0.549182	0.488396	0.414614	0.549182	0.488396	0.488396	0.358391	0.488396	0.488396	0.098382	0.358391	0.358391	0.228387	0.358391	0.488396	0.488396	0.228387	0.307255	0.307255	0.433571	0.433571	0.433571	0.307255	0.180939	0.433571	0.307255	0.433571	0.307255	0.180939	0.559887	0.307255	0.307255
1.31063	09-1673	0.00846668	0.321734	0.107571	0.0568574	0.477602	0.0568574	0.0568574	0.145479	0.0109109	0.145479	0.145479	0.280046	0.414614	0.145479	0.145479	0.280046	0.280046	0.098382	0.280046	0.414614	0.358391	0.358391	0.228387	0.488396	0.358391	-0.0316228	0.098382	-0.0316228	0.228387	0.098382	0.488396	0.488396	0.098382	0.180939	0.180939	0.180939	0.180939	0.180939	0.180939	-0.0716928	0.180939	0.307255	0.180939	0.180939	0.307255	0.180939	0.307255	-0.0716928
1.3123	09-1666	0.321734	0.1651	-0.039841	0.0568574	0.477602	-0.0833908	0.197105	0.280046	0.145479	0.280046	0.280046	0.818317	0.280046	0.683749	0.145479	0.414614	0.549182	0.228387	0.280046	0.280046	0.228387	0.488396	0.228387	0.618401	0.618401	0.228387	0.098382	0.098382	0.228387	0.358391	0.748406	0.488396	0.488396	0.180939	0.307255	0.180939	0.180939	0.559887	0.307255	0.180939	0.307255	0.559887	0.180939	0.307255	0.180939	0.307255	0.307255	0.433571
1.3123	61-2012	0.1651	0.321734	0.107571	0.0568574	0.0568574	0.337354	0.197105	0.280046	0.414614	0.549182	0.414614	0.414614	0.145479	0.414614	0.145479	0.414614	0.280046	0.488396	0.145479	0.145479	0.098382	0.488396	0.358391	0.488396	0.228387	0.098382	0.358391	0.228387	0.098382	0.358391	0.228387	0.358391	0.098382	0.180939	0.433571	0.307255	0.433571	0.559887	0.433571	0.180939	0.307255	0.433571	0.307255	0.307255	0.180939	0.307255	0.307255	0.180939
1.31246	13-1510	0.321734	0.1651	0.107571	0.337354	0.477602	0.0568574	0.477602	0.280046	0.280046	0.280046	0.414614	0.683749	0.280046	0.280046	0.0109109	0.414614	0.549182	0.228387	0.145479	0.414614	0.358391	0.488396	0.358391	0.488396	0.618401	0.098382	0.228387	0.098382	0.228387	0.358391	0.358391	0.488396	0.488396	0.180939	0.307255	0.433571	0.180939	0.433571	0.433571	0.307255	0.433571	0.433571	0.307255	0.180939	0.180939	0.307255	0.307255	0.180939
1.31268	10-0925	0.478367	0.321734	0.254982	0.337354	0.337354	0.197105	0.477602	0.414614	0.549182	0.414614	0.549182	0.683749	0.549182	0.414614	0.145479	0.414614	0.549182	0.228387	0.280046	0.414614	0.488396	0.618401	0.618401	0.618401	0.618401	0.098382	0.358391	0.228387	0.488396	0.618401	0.358391	0.488396	0.488396	0.307255	0.307255	0.559887	0.559887	0.433571	0.559887	0.433571	0.686203	0.559887	0.433571	0.307255	0.180939	0.433571	0.307255	0.559887
1.31277	31-1953	0.1651	0.00846668	-0.039841	0.0568574	0.197105	-0.0833908	0.197105	0.145479	0.145479	0.145479	0.280046	0.683749	0.145479	0.280046	0.0109109	0.280046	0.414614	0.228387	0.0109109	0.145479	0.098382	0.358391	0.228387	0.358391	0.488396	0.098382	0.098382	-0.0316228	0.098382	0.228387	0.358391	0.358391	0.488396	0.0546231	0.180939	0.180939	0.0546231	0.433571	0.307255	0.0546231	0.307255	0.433571	0.180939	0.0546231	0.0546231	0.180939	0.180939	0.180939
1.31357	04-1651	0.1651	0.321734	-0.039841	0.0568574	0.337354	0.0568574	0.0568574	0.280046	0.280046	0.280046	0.280046	0.683749	0.145479	0.280046	0.145479	0.414614	0.549182	0.228387	0.0109109	0.280046	0.228387	0.358391	0.228387	0.358391	0.488396	0.098382	0.098382	-0.0316228	0.358391	0.098382	0.488396	0.358391	0.358391	0.307255	0.307255	0.180939	0.307255	0.433571	0.180939	0.307255	0.307255	0.559887	0.180939	0.0546231	0.0546231	0.180939	0.180939	0.307255
1.31475	24-1417	0.478367	0.321734	0.254982	0.337354	0.61785	0.197105	0.477602	0.414614	0.414614	0.414614	0.549182	0.818317	0.414614	0.414614	0.145479	0.549182	0.683749	0.358391	0.280046	0.414614	0.358391	0.748406	0.488396	0.618401	0.748406	0.228387	0.358391	0.228387	0.358391	0.488396	0.618401	0.618401	0.488396	0.307255	0.433571	0.433571	0.307255	0.559887	0.559887	0.307255	0.559887	0.559887	0.433571	0.433571	0.180939	0.433571	0.433571	0.307255
1.31599	61-1743	0.1651	0.321734	0.402394	0.337354	0.337354	0.337354	0.477602	0.280046	0.280046	0.145479	0.549182	0.280046	0.280046	0.145479	0.145479	0.414614	0.280046	0.358391	0.145479	0.280046	0.358391	0.358391	0.618401	0.358391	0.358391	0.228387	0.488396	0.228387	0.098382	0.228387	0.358391	0.488396	0.098382	0.307255	0.433571	0.307255	0.180939	0.433571	0.559887	0.180939	0.180939	0.307255	0.307255	0.307255	0.180939	0.180939	0.559887	-0.0716928
1.31639	13-0717	0.478367	0.1651	0.254982	0.197105	0.197105	0.0568574	0.337354	0.414614	0.145479	0.280046	0.414614	0.549182	0.145479	0.549182	0.145479	0.280046	0.280046	0.228387	0.414614	0.145479	0.228387	0.358391	0.358391	0.488396	0.358391	0.228387	0.228387	0.358391	0.228387	0.358391	0.228387	0.358391	0.358391	0.180939	0.433571	0.180939	0.180939	0.559887	0.433571	0.307255	0.180939	0.307255	0.180939	0.307255	0.307255	0.307255	0.433571	0.180939
1.31774	04-1347	0.1651	0.635001	0.549805	0.337354	0.197105	0.61785	0.337354	0.280046	0.683749	0.683749	0.683749	0.414614	0.414614	0.280046	0.280046	0.683749	0.549182	0.488396	0.414614	0.549182	0.488396	0.488396	0.488396	0.618401	0.488396	-0.0316228	0.618401	0.488396	0.618401	0.358391	0.358391	0.488396	0.228387	0.433571	0.433571	0.433571	0.559887	0.433571	0.433571	0.307255	0.559887	0.433571	0.559887	0.307255	0.307255	0.433571	0.307255	0.180939
1.31775	23-1022	0.1651	0.478367	0.107571	0.197105	0.337354	0.197105	0.197105	0.280046	0.414614	0.549182	0.414614	0.549182	0.280046	0.549182	0.145479	0.549182	0.683749	0.228387	0.280046	0.414614	0.358391	0.228387	0.228387	0.618401	0.618401	-0.0316228	0.228387	0.098382	0.488396	0.358391	0.488396	0.618401	0.358391	0.433571	0.559887	0.307255	0.307255	0.307255	0.180939	0.180939	0.433571	0.433571	0.307255	0.180939	0.307255	0.180939	0.433571	0.307255
1.31797	09-1674	0.478367	0.478367	0.549805	0.337354	0.197105	0.477602	0.337354	0.414614	0.280046	0.280046	0.549182	0.414614	0.549182	0.280046	0.145479	0.549182	0.280046	0.358391	0.549182	0.280046	0.358391	0.488396	0.618401	0.488396	0.358391	0.488396	0.488396	0.748406	0.228387	0.228387	0.358391	0.488396	0.098382	0.433571	0.433571	0.180939	0.433571	0.686203	0.559887	0.559887	0.180939	0.433571	0.307255	0.433571	0.307255	0.559887	0.433571	-0.0716928
1.31806	09-1662	0.321734	0.1651	-0.039841	0.0568574	0.337354	-0.0833908	0.197105	0.280046	0.145479	0.280046	0.280046	0.818317	0.280046	0.549182	0.145479	0.414614	0.549182	0.228387	0.280046	0.280046	0.228387	0.358391	0.228387	0.618401	0.618401	0.228387	0.098382	0.098382	0.228387	0.358391	0.488396	0.618401	0.618401	0.180939	0.433571	0.180939	0.180939	0.559887	0.307255	0.180939	0.307255	0.559887	0.180939	0.180939	0.307255	0.307255	0.433571	0.307255
1.31876	61-2002	0.1651	0.1651	-0.187252	-0.0833908	0.197105	-0.0833908	0.0568574	0.280046	0.280046	0.145479	0.145479	0.549182	0.280046	0.280046	0.145479	0.145479	0.414614	0.098382	0.0109109	0.145479	0.228387	0.358391	0.098382	0.358391	0.358391	-0.0316228	-0.0316228	-0.0316228	0.358391	0.228387	0.358391	0.358391	0.358391	0.180939	0.307255	0.307255	0.307255	0.307255	0.180939	0.0546231	0.433571	0.559887	0.180939	0.0546231	0.0546231	0.180939	0.180939	0.180939
1.3199	13-0799	0.478367	0.478367	0.402394	0.197105	0.337354	0.337354	0.337354	0.549182	0.280046	0.145479	0.549182	0.549182	0.414614	0.280046	0.280046	0.549182	0.414614	0.358391	0.280046	0.280046	0.358391	0.488396	0.618401	0.488396	0.488396	0.488396	0.488396	0.358391	0.228387	0.228387	0.488396	0.748406	0.228387	0.433571	0.686203	0.180939	0.307255	0.686203	0.686203	0.307255	0.180939	0.559887	0.307255	0.307255	0.307255	0.433571	0.812519	-0.0716928
1.32019	29-2428	0.321734	0.00846668	0.107571	0.0568574	0.0568574	0.0568574	0.337354	0.280046	0.414614	0.145479	0.145479	0.414614	0.145479	0.280046	0.280046	0.0109109	0.414614	0.228387	0.145479	0.0109109	0.098382	0.228387	0.098382	0.228387	0.228387	0.098382	0.098382	0.228387	0.358391	0.358391	0.228387	0.228387	0.358391	0.0546231	0.307255	0.307255	0.180939	0.180939	0.307255	0.0546231	0.433571	0.433571	0.307255	0.180939	0.0546231	0.180939	0.180939	0.559887
1.3208	13-1488	0.597763	0.597763	0.367232	0.301067	0.576117	0.438592	0.301067	0.638374	0.374465	0.374465	0.50642	0.638374	0.50642	0.242511	0.50642	0.50642	0.638374	0.571938	0.374465	0.374465	0.571938	0.699418	0.444458	0.571938	0.571938	0.316978	0.316978	0.316978	0.444458	0.189498	0.571938	0.571938	0.316978	0.636053	0.636053	0.388327	0.51219	0.636053	0.51219	0.264464	0.51219	0.636053	0.51219	0.388327	0.51219	0.636053	0.51219	0.0167382
1.32487	24-1428	0.444171	0.290579	0.65633	0.301067	0.301067	0.438592	0.438592	0.374465	0.374465	0.242511	0.50642	0.50642	0.374465	0.242511	0.242511	0.374465	0.374465	0.444458	0.50642	0.110556	0.316978	0.444458	0.571938	0.571938	0.444458	0.444458	0.444458	0.444458	0.189498	0.316978	0.444458	0.571938	0.316978	0.264464	0.51219	0.140601	0.140601	0.51219	0.636053	0.264464	0.264464	0.51219	0.388327	0.51219	0.51219	0.388327	0.51219	0.264464
1.32618	24-1843	0.597763	0.290579	0.511781	0.438592	0.438592	0.301067	0.438592	0.50642	0.374465	0.110556	0.50642	0.50642	0.374465	0.242511	0.242511	0.50642	0.374465	0.444458	0.242511	0.110556	0.316978	0.444458	0.444458	0.444458	0.571938	0.699418	0.444458	0.699418	0.189498	0.189498	0.316978	0.444458	0.316978	0.51219	0.636053	0.140601	0.264464	0.636053	0.636053	0.51219	0.140601	0.388327	0.264464	0.51219	0.264464	0.388327	0.636053	0.0167382
1.32945	25-2391	0.290579	0.136987	-0.0664144	0.0260182	0.438592	0.0260182	0.163543	0.374465	0.374465	0.242511	0.110556	0.50642	0.110556	0.50642	0.110556	0.242511	0.374465	0.316978	-0.021398	-0.021398	0.0620174	0.316978	0.0620174	0.316978	0.316978	0.189498	0.0620174	0.0620174	0.189498	0.316978	0.444458	0.189498	0.444458	0.264464	0.388327	0.264464	0.264464	0.388327	0.264464	0.140601	0.264464	0.51219	0.140601	0.264464	0.140601	0.0167382	0.264464	0.388327
1.32993	13-1409	0.290579	0.597763	0.367232	0.438592	0.438592	0.576117	0.438592	0.374465	0.638374	0.638374	0.50642	0.242511	0.50642	0.374465	0.242511	0.50642	0.374465	0.571938	0.242511	0.50642	0.571938	0.571938	0.444458	0.444458	0.316978	-0.0654628	0.444458	0.316978	0.444458	0.444458	0.316978	0.316978	0.189498	0.51219	0.388327	0.759916	0.759916	0.388327	0.388327	0.264464	0.636053	0.388327	0.51219	0.264464	0.264464	0.388327	0.264464	0.264464
1.33194	13-1495	0.597763	0.290579	0.222683	0.576117	0.576117	0.163543	0.576117	0.50642	0.242511	0.242511	0.50642	0.638374	0.374465	0.50642	0.110556	0.50642	0.50642	0.316978	0.242511	0.374465	0.444458	0.444458	0.444458	0.444458	0.571938	0.444458	0.316978	0.444458	0.189498	0.316978	0.444458	0.444458	0.316978	0.51219	0.51219	0.388327	0.264464	0.636053	0.51219	0.636053	0.264464	0.388327	0.264464	0.388327	0.140601	0.388327	0.51219	0.140601
1.33263	04-1362	0.444171	0.290579	0.0781345	0.163543	0.576117	0.163543	0.301067	0.50642	0.374465	0.374465	0.242511	0.638374	0.242511	0.374465	0.242511	0.374465	0.638374	0.316978	0.242511	0.242511	0.189498	0.444458	0.189498	0.571938	0.571938	0.189498	0.189498	0.189498	0.316978	0.316978	0.444458	0.444458	0.444458	0.264464	0.51219	0.264464	0.264464	0.388327	0.388327	0.264464	0.388327	0.51219	0.388327	0.388327	0.388327	0.264464	0.388327	0.388327
1.33343	61-1741	0.444171	0.290579	0.367232	0.301067	0.301067	0.438592	0.438592	0.374465	0.374465	0.374465	0.638374	0.638374	0.374465	0.242511	0.242511	0.638374	0.50642	0.571938	0.374465	0.374465	0.444458	0.571938	0.571938	0.571938	0.571938	0.316978	0.571938	0.444458	0.189498	0.316978	0.444458	0.571938	0.316978	0.388327	0.51219	0.264464	0.388327	0.759916	0.636053	0.388327	0.388327	0.51219	0.51219	0.388327	0.264464	0.636053	0.51219	0.140601
1.33448	24-1847	0.290579	0.136987	-0.0664144	0.0260182	0.438592	0.0260182	0.163543	0.374465	0.242511	0.242511	0.110556	0.638374	0.110556	0.50642	0.242511	0.242511	0.50642	0.316978	0.110556	0.110556	0.0620174	0.316978	0.0620174	0.444458	0.444458	0.189498	0.0620174	0.0620174	0.189498	0.316978	0.444458	0.316978	0.571938	0.140601	0.388327	0.140601	0.140601	0.388327	0.264464	0.140601	0.388327	0.51219	0.264464	0.264464	0.388327	0.140601	0.264464	0.264464
1.33452	24-1604	0.290579	0.444171	0.222683	0.301067	0.301067	0.301067	0.438592	0.374465	0.638374	0.638374	0.50642	0.50642	0.50642	0.50642	0.242511	0.374465	0.638374	0.316978	0.374465	0.374465	0.444458	0.444458	0.571938	0.699418	0.571938	-0.0654628	0.316978	0.189498	0.571938	0.699418	0.316978	0.444458	0.444458	0.388327	0.388327	0.636053	0.636053	0.264464	0.388327	0.264464	0.759916	0.51219	0.51219	0.388327	0.388327	0.264464	0.264464	0.636053
1.33495	13-1509	0.290579	0.136987	0.0781345	0.0260182	0.301067	0.0260182	0.163543	0.242511	0.110556	-0.021398	0.374465	0.638374	0.242511	0.50642	0.242511	0.374465	0.374465	0.316978	0.110556	0.110556	0.316978	0.444458	0.316978	0.444458	0.444458	0.316978	0.189498	0.189498	0.0620174	0.189498	0.699418	0.444458	0.316978	0.264464	0.388327	0.0167382	0.140601	0.636053	0.388327	0.140601	0.264464	0.51219	0.140601	0.264464	0.140601	0.388327	0.388327	0.140601
1.33614	09-1670	0.136987	0.290579	0.222683	0.163543	0.301067	0.163543	0.163543	0.110556	0.374465	0.242511	0.374465	0.374465	0.50642	0.242511	0.110556	0.374465	0.374465	0.316978	0.110556	0.242511	0.444458	0.444458	0.316978	0.444458	0.444458	-0.0654628	0.189498	0.0620174	0.316978	0.316978	0.444458	0.444458	0.444458	0.388327	0.264464	0.388327	0.388327	0.264464	0.264464	-0.107125	0.51219	0.388327	0.264464	0.140601	0.264464	0.264464	0.264464	0.264464
1.3362	36-1570	0.444171	0.136987	0.222683	0.301067	0.438592	0.163543	0.576117	0.242511	0.374465	-0.021398	0.374465	0.374465	0.374465	0.242511	0.374465	0.374465	0.50642	0.316978	0.242511	0.242511	0.571938	0.189498	0.316978	0.444458	0.444458	0.316978	0.316978	0.444458	0.189498	0.316978	0.444458	0.571938	0.444458	0.388327	0.636053	0.264464	0.264464	0.388327	0.388327	0.264464	0.264464	0.388327	0.264464	0.388327	0.264464	0.388327	0.636053	0.388327
1.3407	29-1784	0.444171	0.290579	0.0781345	0.163543	0.163543	0.163543	0.301067	0.50642	0.374465	0.242511	0.374465	0.638374	0.374465	0.50642	0.374465	0.242511	0.50642	0.316978	0.242511	0.242511	0.444458	0.316978	0.316978	0.444458	0.444458	0.189498	0.189498	0.189498	0.444458	0.316978	0.444458	0.444458	0.444458	0.388327	0.51219	0.388327	0.388327	0.51219	0.388327	0.264464	0.51219	0.636053	0.388327	0.140601	0.264464	0.388327	0.388327	0.388327
1.34094	20-0990	0.136987	0.444171	0.367232	0.301067	0.438592	0.438592	0.163543	0.110556	0.242511	0.242511	0.374465	0.242511	0.50642	-0.021398	0.110556	0.50642	0.242511	0.316978	0.374465	0.50642	0.699418	0.316978	0.316978	0.316978	0.316978	0.0620174	0.316978	0.189498	0.316978	0.0620174	0.444458	0.571938	0.189498	0.51219	0.388327	0.264464	0.388327	0.388327	0.140601	0.264464	0.264464	0.388327	0.264464	0.140601	0.264464	0.388327	0.388327	-0.107125
1.34169	61-1915	0.290579	0.597763	0.222683	0.163543	0.438592	0.301067	0.163543	0.374465	0.374465	0.374465	0.374465	0.50642	0.50642	0.242511	0.50642	0.50642	0.638374	0.444458	0.242511	0.374465	0.444458	0.444458	0.444458	0.571938	0.571938	0.0620174	0.189498	0.189498	0.444458	0.189498	0.444458	0.699418	0.316978	0.51219	0.636053	0.388327	0.636053	0.388327	0.264464	0.140601	0.51219	0.51219	0.388327	0.140601	0.51219	0.388327	0.51219	0.140601
1.34386	61-1998	0.290579	0.136987	-0.0664144	0.163543	0.576117	-0.111506	0.301067	0.242511	0.110556	0.110556	0.242511	0.770329	0.242511	0.50642	0.110556	0.374465	0.50642	0.189498	0.110556	0.374465	0.316978	0.444458	0.189498	0.444458	0.571938	0.189498	0.0620174	0.0620174	0.189498	0.316978	0.571938	0.571938	0.444458	0.140601	0.388327	0.264464	0.140601	0.51219	0.264464	0.264464	0.388327	0.51219	0.140601	0.140601	0.0167382	0.264464	0.388327	0.140601
1.34453	04-1514	0.290579	0.444171	0.511781	0.438592	0.438592	0.438592	0.438592	0.374465	0.50642	0.374465	0.770329	0.374465	0.242511	0.374465	0.242511	0.638374	0.374465	0.444458	0.110556	0.374465	0.444458	0.571938	0.571938	0.444458	0.444458	0.189498	0.699418	0.316978	0.316978	0.316978	0.571938	0.444458	0.189498	0.51219	0.51219	0.264464	0.264464	0.51219	0.636053	0.264464	0.264464	0.264464	0.388327	0.51219	0.140601	0.264464	0.636053	0.140601
1.34548	23-2084	0.597763	0.290579	0.222683	0.301067	0.438592	0.163543	0.438592	0.50642	0.242511	0.242511	0.50642	0.638374	0.242511	0.50642	0.110556	0.50642	0.50642	0.316978	0.242511	0.242511	0.316978	0.444458	0.444458	0.444458	0.571938	0.316978	0.316978	0.316978	0.189498	0.316978	0.444458	0.571938	0.444458	0.388327	0.636053	0.264464	0.264464	0.636053	0.51219	0.388327	0.264464	0.388327	0.264464	0.264464	0.264464	0.388327	0.636053	0.140601
1.3458	13-1481	0.290579	0.136987	-0.0664144	0.0260182	0.438592	0.0260182	0.163543	0.242511	0.110556	0.242511	0.242511	0.638374	0.242511	0.374465	-0.021398	0.50642	0.50642	0.189498	0.242511	0.374465	0.189498	0.444458	0.189498	0.444458	0.571938	0.0620174	0.189498	0.189498	0.189498	0.316978	0.444458	0.444458	0.316978	0.140601	0.264464	0.140601	0.264464	0.51219	0.264464	0.264464	0.388327	0.388327	0.264464	0.140601	0.0167382	0.388327	0.264464	0.0167382
1.34596	30-1866	0.444171	0.290579	0.222683	0.163543	0.301067	0.163543	0.301067	0.50642	0.242511	0.242511	0.374465	0.374465	0.110556	0.374465	0.110556	0.242511	0.374465	0.189498	0.242511	0.110556	0.189498	0.444458	0.316978	0.316978	0.316978	0.0620174	0.189498	0.316978	0.316978	0.189498	0.316978	0.316978	0.0620174	0.264464	0.51219	0.264464	0.264464	0.388327	0.388327	0.264464	0.264464	0.264464	0.264464	0.264464	0.140601	0.264464	0.388327	0.0167382
1.34659	24-1567	0.290579	0.290579	0.0781345	0.163543	0.301067	0.163543	0.301067	0.50642	0.374465	0.242511	0.374465	0.50642	0.242511	0.50642	0.374465	0.374465	0.50642	0.444458	0.110556	0.242511	0.316978	0.189498	0.316978	0.316978	0.444458	0.189498	0.316978	0.189498	0.444458	0.316978	0.444458	0.444458	0.444458	0.51219	0.636053	0.388327	0.388327	0.51219	0.388327	0.140601	0.388327	0.51219	0.388327	0.140601	0.140601	0.140601	0.636053	0.264464
1.34893	24-1413	0.412702	0.412702	0.0499926	0.267086	0.53783	0.131714	0.267086	0.4669	0.33701	0.33701	0.207121	0.596789	0.4669	0.33701	0.207121	0.33701	0.596789	0.278102	0.207121	0.4669	0.529072	0.403587	0.278102	0.403587	0.529072	0.0271319	0.0271319	0.0271319	0.529072	0.278102	0.403587	0.403587	0.403587	0.467926	0.346002	0.589851	0.589851	0.346002	0.224077	0.346002	0.589851	0.589851	0.346002	-0.0197715	0.224077	0.346002	0.224077	0.346002
1.35042	23-1123	0.56389	0.412702	0.334566	0.267086	0.53783	0.402458	0.402458	0.596789	0.596789	0.207121	0.4669	0.596789	0.4669	0.207121	0.4669	0.4669	0.596789	0.529072	0.207121	0.207121	0.529072	0.529072	0.403587	0.529072	0.529072	0.403587	0.403587	0.403587	0.403587	0.278102	0.529072	0.529072	0.529072	0.589851	0.711775	0.346002	0.467926	0.589851	0.589851	0.346002	0.467926	0.711775	0.467926	0.467926	0.467926	0.467926	0.589851	0.224077
1.3558	61-2110	0.136987	0.136987	0.0781345	0.0260182	0.163543	-0.111506	0.163543	0.110556	-0.021398	-0.021398	0.110556	0.50642	0.242511	0.374465	-0.021398	0.110556	0.242511	-0.0654628	0.242511	0.242511	0.189498	0.189498	0.189498	0.316978	0.316978	0.0620174	-0.0654628	0.0620174	0.189498	0.0620174	0.444458	0.444458	0.316978	-0.107125	0.140601	0.140601	0.0167382	0.264464	0.140601	0.140601	0.140601	0.388327	0.0167382	-0.107125	0.140601	0.140601	0.140601	0.140601
1.35737	24-1470	0.110326	-0.0408616	-0.092294	-0.00365871	0.402458	-0.139031	0.131714	0.0772315	0.0772315	-0.0526578	0.0772315	0.4669	0.0772315	0.207121	0.0772315	0.207121	0.207121	0.152617	-0.0526578	0.0772315	0.152617	0.278102	0.0271319	0.403587	0.278102	0.152617	0.0271319	0.0271319	-0.0983531	0.0271319	0.403587	0.403587	0.278102	-0.0197715	0.346002	-0.0197715	-0.0197715	0.346002	0.224077	0.102153	-0.0197715	0.346002	-0.0197715	0.224077	0.102153	0.102153	0.346002	0.102153
1.35855	04-1361	0.412702	0.412702	0.0499926	0.131714	0.402458	0.131714	0.267086	0.4669	0.4669	0.4669	0.33701	0.726678	0.4669	0.596789	0.207121	0.4669	0.726678	0.278102	0.33701	0.33701	0.403587	0.403587	0.278102	0.654557	0.654557	0.152617	0.152617	0.152617	0.529072	0.654557	0.403587	0.529072	0.529072	0.467926	0.467926	0.467926	0.467926	0.467926	0.346002	0.224077	0.711775	0.711775	0.346002	0.224077	0.346002	0.346002	0.346002	0.346002
1.35967	61-1900	0.412702	0.412702	0.334566	0.402458	0.53783	0.267086	0.402458	0.33701	0.33701	0.33701	0.596789	0.596789	0.596789	0.4669	0.33701	0.596789	0.596789	0.403587	0.4669	0.33701	0.529072	0.529072	0.529072	0.780042	0.654557	0.403587	0.403587	0.529072	0.278102	0.403587	0.654557	0.654557	0.403587	0.589851	0.589851	0.224077	0.346002	0.589851	0.467926	0.346002	0.346002	0.467926	0.346002	0.711775	0.467926	0.467926	0.589851	0.224077
1.36019	13-1501	0.412702	0.110326	0.0499926	0.402458	0.53783	-0.00365871	0.402458	0.33701	0.0772315	0.0772315	0.33701	0.4669	0.207121	0.33701	-0.0526578	0.33701	0.33701	0.152617	0.0772315	0.207121	0.278102	0.403587	0.403587	0.278102	0.403587	0.278102	0.152617	0.278102	0.0271319	0.152617	0.403587	0.278102	0.152617	0.346002	0.346002	0.224077	0.224077	0.467926	0.346002	0.589851	0.102153	0.224077	0.102153	0.346002	-0.0197715	0.224077	0.346002	0.102153
1.36358	36-1581	0.412702	0.261514	0.334566	0.267086	0.267086	0.267086	0.402458	0.33701	0.33701	0.207121	0.596789	0.726678	0.33701	0.4669	0.33701	0.4669	0.4669	0.529072	0.207121	0.207121	0.403587	0.529072	0.529072	0.529072	0.529072	0.529072	0.403587	0.278102	0.152617	0.278102	0.654557	0.529072	0.529072	0.346002	0.467926	0.224077	0.224077	0.711775	0.589851	0.224077	0.346002	0.589851	0.346002	0.346002	0.224077	0.467926	0.467926	0.346002
1.36374	25-1325	0.412702	0.412702	0.334566	0.267086	0.53783	0.402458	0.267086	0.4669	0.207121	0.33701	0.4669	0.4669	0.4669	0.207121	0.4669	0.596789	0.4669	0.529072	0.4669	0.596789	0.529072	0.529072	0.529072	0.529072	0.529072	0.152617	0.529072	0.403587	0.403587	0.152617	0.529072	0.529072	0.278102	0.467926	0.467926	0.224077	0.589851	0.589851	0.467926	0.346002	0.346002	0.346002	0.589851	0.346002	0.346002	0.589851	0.589851	0.102153
1.36512	24-1435	0.261514	0.261514	0.192279	0.131714	0.402458	0.131714	0.267086	0.207121	0.33701	0.207121	0.4669	0.726678	0.33701	0.33701	0.207121	0.4669	0.4669	0.403587	0.0772315	0.207121	0.278102	0.654557	0.403587	0.529072	0.529072	0.278102	0.278102	0.152617	0.152617	0.278102	0.654557	0.654557	0.403587	0.224077	0.467926	0.224077	0.224077	0.589851	0.467926	0.102153	0.346002	0.589851	0.224077	0.346002	0.102153	0.346002	0.467926	0.224077
1.3655	24-2297	0.110326	0.261514	0.0499926	0.267086	0.402458	0.131714	0.267086	0.207121	0.4669	0.33701	0.207121	0.33701	0.207121	0.207121	0.0772315	0.33701	0.4669	0.152617	0.0772315	0.33701	0.403587	0.0271319	0.152617	0.403587	0.403587	0.0271319	0.152617	0.0271319	0.403587	0.278102	0.152617	0.403587	0.529072	0.346002	0.467926	0.346002	0.346002	0.102153	0.102153	0.346002	0.346002	0.346002	0.224077	0.102153	0.224077	-0.0197715	0.346002	0.346002
1.36593	24-1544	0.412702	0.412702	0.619139	0.402458	0.267086	0.673203	0.53783	0.4669	0.596789	0.4669	0.596789	0.207121	0.207121	0.33701	0.33701	0.4669	0.33701	0.654557	0.33701	0.207121	0.278102	0.403587	0.529072	0.403587	0.278102	0.152617	0.654557	0.654557	0.278102	0.278102	0.278102	0.403587	0.152617	0.346002	0.711775	0.346002	0.467926	0.467926	0.589851	0.346002	0.346002	0.224077	0.589851	0.467926	0.346002	0.346002	0.589851	0.224077
1.36712	31-1959	0.110326	-0.0408616	-0.234581	-0.00365871	0.267086	-0.274403	-0.00365871	0.0772315	0.0772315	-0.0526578	0.0772315	0.4669	0.207121	0.4669	-0.182547	0.207121	0.207121	0.0271319	-0.182547	-0.0526578	0.0271319	0.278102	0.152617	0.152617	0.278102	0.152617	-0.0983531	0.0271319	0.0271319	0.278102	0.403587	0.152617	0.278102	0.224077	0.102153	0.102153	0.224077	0.346002	0.102153	0.224077	0.224077	0.346002	-0.141696	0.102153	-0.26362	-0.0197715	0.102153	0.224077
1.36785	13-0802	0.56389	0.261514	0.192279	0.267086	0.402458	0.267086	0.402458	0.4669	0.207121	0.33701	0.4669	0.726678	0.33701	0.33701	0.207121	0.596789	0.596789	0.403587	0.4669	0.4669	0.403587	0.403587	0.403587	0.529072	0.654557	0.278102	0.403587	0.403587	0.278102	0.278102	0.403587	0.654557	0.403587	0.346002	0.589851	0.224077	0.346002	0.711775	0.467926	0.467926	0.346002	0.467926	0.467926	0.224077	0.224077	0.589851	0.589851	0.102153
1.36817	25-2393	0.56389	0.261514	0.476853	0.402458	0.267086	0.53783	0.53783	0.596789	0.4669	0.33701	0.596789	0.33701	0.207121	0.207121	0.33701	0.4669	0.207121	0.529072	0.207121	0.33701	0.278102	0.529072	0.654557	0.403587	0.278102	0.278102	0.780042	0.529072	0.152617	0.278102	0.152617	0.403587	0.152617	0.224077	0.589851	0.224077	0.467926	0.589851	0.8337	0.589851	0.224077	0.224077	0.589851	0.467926	0.224077	0.467926	0.711775	0.224077
1.37004	13-1491	0.261514	0.261514	0.334566	0.402458	0.53783	0.131714	0.402458	0.207121	0.33701	0.33701	0.33701	0.33701	0.4669	0.33701	0.0772315	0.207121	0.33701	0.152617	0.33701	0.4669	0.529072	0.529072	0.278102	0.403587	0.403587	-0.223838	0.152617	0.152617	0.529072	0.403587	0.403587	0.278102	0.403587	0.224077	0.102153	0.589851	0.346002	0.102153	0.224077	0.102153	0.589851	0.224077	0.346002	0.224077	0.224077	0.224077	0.102153	0.346002
1.37068	24-1430	0.261514	0.412702	0.476853	0.267086	0.402458	0.402458	0.402458	0.207121	0.4669	0.4669	0.596789	0.596789	0.4669	0.4669	0.207121	0.726678	0.596789	0.529072	0.4669	0.4669	0.403587	0.529072	0.529072	0.654557	0.654557	0.152617	0.529072	0.529072	0.403587	0.403587	0.654557	0.654557	0.403587	0.346002	0.467926	0.346002	0.467926	0.589851	0.467926	0.224077	0.467926	0.467926	0.467926	0.346002	0.224077	0.467926	0.467926	0.346002
1.37262	24-0979	0.532795	0.532795	0.444446	0.502359	0.502359	0.502359	0.63608	0.558301	0.558301	0.429996	0.686607	0.686607	0.429996	0.301691	0.429996	0.558301	0.686607	0.613073	0.301691	0.429996	0.613073	0.613073	0.613073	0.613073	0.613073	0.365164	0.489118	0.365164	0.365164	0.365164	0.489118	0.613073	0.365164	0.546851	0.667289	0.546851	0.426414	0.667289	0.667289	0.426414	0.546851	0.667289	0.546851	0.426414	0.426414	0.546851	0.546851	0.185539
1.37597	61-2101	0.110326	0.261514	0.192279	0.131714	0.131714	0.131714	0.131714	0.207121	0.33701	0.33701	0.33701	0.33701	-0.0526578	0.0772315	-0.182547	0.33701	0.33701	0.152617	-0.0526578	0.0772315	0.0271319	0.278102	0.278102	0.152617	0.278102	-0.0983531	0.152617	0.0271319	0.278102	0.152617	0.0271319	0.278102	0.152617	0.224077	0.346002	0.224077	0.224077	0.224077	0.224077	0.224077	0.224077	0.224077	0.102153	-0.0197715	-0.0197715	-0.0197715	0.224077	-0.0197715
1.37597	23-1120	0.261514	0.261514	-0.092294	0.131714	0.53783	-0.00365871	0.267086	0.33701	0.207121	0.207121	0.207121	0.596789	0.207121	0.207121	0.0772315	0.33701	0.596789	0.152617	0.0772315	0.33701	0.278102	0.403587	0.152617	0.403587	0.529072	0.152617	0.0271319	0.0271319	0.278102	0.152617	0.403587	0.529072	0.403587	0.224077	0.467926	0.346002	0.224077	0.346002	0.224077	0.224077	0.346002	0.467926	0.224077	0.102153	0.102153	0.224077	0.346002	-0.0197715
1.37652	13-1477	0.234107	0.532795	0.163343	0.234916	0.502359	0.234916	0.368637	0.301691	0.558301	0.429996	0.429996	0.429996	0.429996	0.558301	0.173385	0.558301	0.558301	0.365164	0.173385	0.301691	0.489118	0.365164	0.489118	0.613073	0.489118	0.117254	0.241209	0.241209	0.365164	0.489118	0.489118	0.489118	0.365164	0.546851	0.546851	0.546851	0.667289	0.426414	0.305976	0.305976	0.426414	0.546851	0.185539	0.305976	0.305976	0.185539	0.426414	0.426414
1.37783	09-0365	0.261514	0.412702	0.334566	0.131714	0.267086	0.402458	0.267086	0.33701	0.33701	0.4669	0.33701	0.596789	0.33701	0.207121	0.0772315	0.4669	0.596789	0.403587	0.4669	0.33701	0.152617	0.403587	0.403587	0.403587	0.529072	0.152617	0.278102	0.278102	0.403587	0.278102	0.403587	0.654557	0.278102	0.224077	0.467926	0.346002	0.346002	0.467926	0.346002	0.224077	0.467926	0.589851	0.467926	0.102153	0.224077	0.346002	0.346002	0.102153
1.38009	36-1578	0.234107	0.383451	0.163343	0.101195	0.234916	0.234916	0.234916	0.301691	0.558301	0.429996	0.429996	0.558301	0.301691	0.429996	0.173385	0.429996	0.429996	0.489118	0.0450802	0.0450802	0.241209	0.489118	0.489118	0.489118	0.365164	0.241209	0.241209	0.117254	0.241209	0.489118	0.365164	0.489118	0.365164	0.426414	0.546851	0.426414	0.546851	0.546851	0.426414	0.185539	0.426414	0.667289	0.185539	0.305976	0.185539	0.185539	0.426414	0.426414
1.38084	20-0991	0.110326	0.110326	0.0499926	-0.00365871	0.267086	0.267086	0.267086	0.0772315	0.207121	0.0772315	0.0772315	0.33701	0.0772315	-0.0526578	0.33701	0.207121	0.33701	0.403587	0.0772315	0.0772315	0.0271319	0.278102	0.152617	0.152617	0.152617	0.278102	0.152617	0.152617	-0.0983531	0.0271319	0.403587	0.278102	0.278102	-0.0197715	0.224077	0.102153	0.102153	0.346002	0.224077	0.102153	0.102153	0.467926	0.224077	0.224077	0.346002	0.224077	0.102153	0.102153
1.38205	23-1122	0.532795	0.532795	0.444446	0.368637	0.368637	0.502359	0.502359	0.558301	0.558301	0.429996	0.686607	0.686607	0.429996	0.301691	0.429996	0.558301	0.686607	0.613073	0.301691	0.301691	0.489118	0.613073	0.613073	0.613073	0.613073	0.365164	0.489118	0.365164	0.365164	0.365164	0.489118	0.613073	0.489118	0.546851	0.667289	0.426414	0.426414	0.667289	0.667289	0.305976	0.546851	0.667289	0.546851	0.426414	0.546851	0.546851	0.546851	0.185539
1.38285	09-1664	0.234107	0.383451	0.303895	0.234916	0.368637	0.368637	0.368637	0.301691	0.686607	0.429996	0.429996	0.429996	0.429996	0.301691	0.301691	0.429996	0.558301	0.489118	0.173385	0.173385	0.365164	0.365164	0.489118	0.613073	0.489118	0.241209	0.365164	0.241209	0.365164	0.489118	0.365164	0.489118	0.613073	0.426414	0.546851	0.426414	0.546851	0.305976	0.426414	0.185539	0.546851	0.546851	0.426414	0.426414	0.426414	0.185539	0.426414	0.546851
1.38331	24-1424	0.383451	0.532795	0.444446	0.101195	0.368637	0.368637	0.234916	0.429996	0.301691	0.301691	0.429996	0.558301	0.429996	0.301691	0.301691	0.429996	0.558301	0.365164	0.558301	0.173385	0.365164	0.489118	0.489118	0.613073	0.489118	0.365164	0.241209	0.365164	0.365164	0.241209	0.613073	0.613073	0.241209	0.426414	0.546851	0.185539	0.305976	0.546851	0.426414	0.185539	0.305976	0.667289	0.305976	0.426414	0.546851	0.426414	0.426414	0.0651014
1.3858	25-1317	0.0847629	0.383451	0.163343	0.101195	0.368637	0.234916	0.234916	0.173385	0.558301	0.429996	0.429996	0.558301	0.429996	0.558301	0.301691	0.429996	0.558301	0.489118	0.173385	0.173385	0.365164	0.489118	0.365164	0.613073	0.489118	0.117254	0.241209	0.117254	0.365164	0.489118	0.737028	0.489118	0.489118	0.426414	0.426414	0.426414	0.426414	0.426414	0.305976	-0.0553361	0.546851	0.667289	0.305976	0.426414	0.305976	0.185539	0.305976	0.546851
1.38743	29-1696	0.234107	0.0847629	0.0227921	0.101195	0.234916	0.101195	0.368637	0.173385	0.429996	0.301691	0.173385	0.173385	0.0450802	0.173385	0.0450802	0.173385	0.429996	0.241209	0.0450802	-0.083225	-0.00670025	0.117254	0.241209	0.241209	0.365164	0.117254	0.117254	0.117254	0.117254	0.489118	-0.00670025	0.241209	0.241209	0.185539	0.426414	0.305976	0.305976	0.0651014	0.185539	0.0651014	0.305976	0.185539	0.185539	0.305976	0.0651014	-0.0553361	0.305976	0.546851
1.38803	31-1946	0.234107	0.234107	0.0227921	0.101195	0.502359	-0.0325268	0.234916	0.173385	0.301691	0.0450802	0.301691	0.686607	0.429996	0.301691	0.173385	0.429996	0.429996	0.241209	0.0450802	0.301691	0.489118	0.489118	0.241209	0.489118	0.489118	0.241209	0.117254	0.117254	0.241209	0.241209	0.613073	0.613073	0.489118	0.305976	0.426414	0.305976	0.305976	0.546851	0.305976	0.185539	0.305976	0.667289	0.0651014	0.185539	0.0651014	0.305976	0.426414	0.185539
1.38816	24-1557	0.383451	0.0847629	0.303895	0.101195	0.234916	0.101195	0.234916	0.429996	0.173385	0.0450802	0.301691	0.558301	0.173385	0.429996	0.429996	0.301691	0.301691	0.365164	0.301691	0.173385	0.241209	0.241209	0.241209	0.489118	0.365164	0.365164	0.365164	0.365164	0.241209	0.117254	0.489118	0.489118	0.365164	0.185539	0.546851	-0.0553361	0.0651014	0.546851	0.546851	0.185539	0.0651014	0.426414	0.305976	0.305976	0.305976	0.305976	0.667289	0.305976
1.3889	29-1763	0.0847629	0.234107	0.0227921	0.101195	0.368637	0.101195	0.234916	0.173385	0.301691	0.429996	0.301691	0.429996	0.173385	0.429996	0.0450802	0.301691	0.558301	0.241209	0.173385	0.173385	0.117254	0.365164	0.365164	0.489118	0.489118	-0.130655	0.117254	-0.00670025	0.241209	0.489118	0.365164	0.365164	0.241209	0.185539	0.305976	0.305976	0.305976	0.185539	0.185539	0.0651014	0.546851	0.305976	0.305976	0.305976	0.185539	0.0651014	0.185539	0.305976
1.38931	13-1505	0.234107	0.532795	0.303895	0.234916	0.368637	0.368637	0.368637	0.301691	0.558301	0.429996	0.558301	0.429996	0.429996	0.429996	0.301691	0.429996	0.558301	0.365164	0.173385	0.301691	0.365164	0.613073	0.613073	0.613073	0.489118	-0.00670025	0.365164	0.241209	0.365164	0.365164	0.613073	0.489118	0.241209	0.305976	0.426414	0.426414	0.546851	0.305976	0.426414	0.185539	0.546851	0.426414	0.426414	0.426414	0.305976	0.305976	0.305976	0.426414
1.39007	61-1895	0.234107	0.234107	-0.117759	-0.0325268	0.368637	-0.0325268	0.101195	0.301691	0.301691	0.301691	0.173385	0.686607	0.301691	0.429996	0.173385	0.301691	0.558301	0.241209	0.173385	0.173385	0.241209	0.365164	0.241209	0.489118	0.489118	0.117254	-0.00670025	-0.00670025	0.365164	0.365164	0.489118	0.489118	0.489118	0.305976	0.426414	0.305976	0.426414	0.426414	0.185539	0.185539	0.426414	0.667289	0.185539	0.185539	0.185539	0.185539	0.305976	0.426414
1.39107	13-1512	0.532795	0.234107	0.303895	0.368637	0.502359	0.368637	0.502359	0.558301	0.429996	0.301691	0.429996	0.429996	0.0450802	0.173385	0.173385	0.301691	0.429996	0.489118	0.0450802	0.0450802	0.117254	0.489118	0.365164	0.241209	0.365164	0.365164	0.365164	0.241209	0.117254	0.241209	0.241209	0.365164	0.365164	0.305976	0.667289	0.305976	0.185539	0.426414	0.546851	0.305976	0.305976	0.305976	0.426414	0.426414	0.185539	0.185539	0.546851	0.0651014
1.39226	24-1464	0.234107	0.532795	0.303895	0.234916	0.234916	0.502359	0.234916	0.429996	0.558301	0.558301	0.429996	0.173385	0.429996	0.301691	0.301691	0.429996	0.301691	0.489118	0.173385	0.429996	0.365164	0.489118	0.489118	0.365164	0.365164	-0.00670025	0.489118	0.241209	0.489118	0.365164	0.241209	0.241209	0.117254	0.426414	0.305976	0.546851	0.787726	0.305976	0.426414	0.185539	0.546851	0.305976	0.546851	0.185539	0.185539	0.305976	0.305976	0.305976
1.39276	61-2008	0.0847629	0.383451	0.163343	0.101195	0.368637	0.234916	0.234916	0.173385	0.429996	0.429996	0.429996	0.301691	0.173385	0.429996	0.0450802	0.429996	0.429996	0.365164	0.0450802	0.0450802	0.117254	0.489118	0.365164	0.489118	0.365164	-0.00670025	0.241209	0.117254	0.117254	0.365164	0.489118	0.489118	0.117254	0.305976	0.546851	0.305976	0.305976	0.305976	0.305976	-0.0553361	0.305976	0.305976	0.185539	0.426414	0.185539	0.0651014	0.426414	0.185539
1.39507	04-1338	0.0847629	0.0847629	-0.117759	-0.0325268	0.234916	0.101195	0.101195	0.173385	0.173385	0.301691	0.173385	0.558301	0.0450802	0.429996	0.0450802	0.301691	0.429996	0.365164	0.0450802	0.173385	-0.00670025	0.365164	0.117254	0.241209	0.365164	-0.00670025	0.117254	-0.00670025	0.117254	0.241209	0.489118	0.241209	0.241209	0.0651014	0.185539	0.185539	0.185539	0.426414	0.185539	0.0651014	0.426414	0.426414	0.305976	0.0651014	-0.0553361	0.185539	0.0651014	0.185539
1.39511	24-2261	0.234107	0.0847629	0.163343	0.101195	0.234916	0.234916	0.234916	0.173385	0.173385	0.301691	0.429996	0.429996	0.0450802	0.301691	0.173385	0.429996	0.173385	0.489118	0.173385	0.0450802	0.117254	0.489118	0.365164	0.365164	0.365164	0.365164	0.365164	0.241209	-0.130655	0.241209	0.365164	0.241209	0.117254	0.185539	0.305976	0.0651014	0.185539	0.667289	0.426414	0.185539	0.0651014	0.305976	0.185539	0.426414	0.185539	0.305976	0.305976	0.0651014
1.39574	29-1698	0.234107	0.234107	0.163343	-0.0325268	0.234916	0.101195	0.101195	0.173385	0.0450802	-0.083225	0.301691	0.429996	0.301691	0.301691	0.0450802	0.301691	0.301691	0.117254	0.173385	0.0450802	0.241209	0.365164	0.365164	0.365164	0.365164	0.241209	0.117254	0.117254	-0.00670025	0.117254	0.613073	0.489118	0.241209	0.185539	0.305976	-0.0553361	0.0651014	0.426414	0.305976	0.0651014	0.185539	0.426414	0.0651014	0.185539	0.305976	0.305976	0.305976	-0.0553361
1.39592	29-1774	0.234107	0.383451	0.444446	0.368637	0.234916	0.63608	0.368637	0.429996	0.686607	0.429996	0.558301	0.301691	0.301691	0.0450802	0.429996	0.558301	0.429996	0.613073	0.173385	0.429996	0.489118	0.241209	0.365164	0.365164	0.365164	0.117254	0.737028	0.365164	0.489118	0.241209	0.241209	0.489118	0.365164	0.546851	0.667289	0.305976	0.426414	0.426414	0.546851	0.305976	0.426414	0.426414	0.667289	0.305976	0.305976	0.305976	0.667289	0.185539
1.39638	24-1920	0.234107	0.234107	0.444446	0.101195	0.101195	0.368637	0.234916	0.301691	0.301691	0.173385	0.429996	0.301691	0.301691	0.0450802	0.0450802	0.429996	0.173385	0.365164	0.301691	0.173385	0.241209	0.365164	0.613073	0.241209	0.241209	0.241209	0.489118	0.365164	0.241209	0.241209	0.241209	0.365164	0.117254	0.305976	0.305976	0.185539	0.426414	0.546851	0.546851	0.305976	0.185539	0.426414	0.305976	0.185539	0.0651014	0.305976	0.426414	0.0651014
1.39686	23-1030	0.383451	0.383451	0.163343	0.234916	0.502359	0.234916	0.368637	0.429996	0.558301	0.429996	0.429996	0.686607	0.429996	0.301691	0.173385	0.429996	0.686607	0.365164	0.173385	0.301691	0.365164	0.613073	0.365164	0.489118	0.613073	0.117254	0.241209	0.117254	0.489118	0.489118	0.489118	0.613073	0.489118	0.426414	0.546851	0.546851	0.426414	0.426414	0.426414	0.185539	0.667289	0.667289	0.426414	0.305976	0.185539	0.305976	0.426414	0.305976
1.3971	04-1331	0.383451	0.0847629	0.163343	0.234916	0.368637	0.234916	0.368637	0.301691	0.173385	0.301691	0.429996	0.429996	0.0450802	0.301691	-0.083225	0.429996	0.301691	0.365164	0.173385	0.173385	0.117254	0.489118	0.365164	0.241209	0.365164	0.117254	0.365164	0.241209	-0.00670025	0.241209	0.365164	0.241209	0.241209	0.185539	0.305976	0.185539	0.185539	0.546851	0.426414	0.305976	0.185539	0.185539	0.305976	0.305976	0.0651014	0.305976	0.305976	0.0651014
1.39753	24-1466	0.234107	0.383451	0.163343	0.101195	0.368637	0.234916	0.101195	0.301691	0.173385	0.429996	0.173385	0.429996	0.301691	0.173385	0.173385	0.429996	0.558301	0.365164	0.429996	0.429996	0.241209	0.241209	0.117254	0.365164	0.489118	-0.00670025	0.117254	0.241209	0.489118	0.117254	0.241209	0.365164	0.489118	0.305976	0.305976	0.305976	0.426414	0.305976	0.0651014	0.0651014	0.426414	0.305976	0.426414	-0.0553361	0.305976	0.305976	0.185539	-0.0553361
1.39862	13-0725	0.383451	0.0847629	0.0227921	0.101195	0.368637	-0.0325268	0.234916	0.301691	0.0450802	0.0450802	0.301691	0.686607	0.173385	0.429996	0.173385	0.301691	0.429996	0.241209	0.173385	0.173385	0.241209	0.365164	0.241209	0.365164	0.489118	0.241209	0.117254	0.117254	0.117254	0.117254	0.613073	0.489118	0.489118	0.185539	0.426414	0.0651014	0.0651014	0.546851	0.305976	0.185539	0.185539	0.426414	0.185539	0.185539	0.185539	0.305976	0.426414	0.185539
1.39913	23-1026	0.208007	0.356011	0.135526	0.204156	0.4692	0.204156	0.336678	0.268055	0.522365	0.39521	0.39521	0.522365	0.268055	0.39521	0.140901	0.39521	0.39521	0.451531	0.0137464	0.140901	0.328688	0.574374	0.451531	0.451531	0.328688	0.205845	0.205845	0.083002	0.205845	0.451531	0.451531	0.328688	0.328688	0.387105	0.387105	0.506462	0.506462	0.506462	0.387105	0.267748	0.387105	0.625819	0.14839	0.387105	0.14839	0.14839	0.267748	0.387105
1.39951	30-1853	0.0847629	0.383451	0.303895	0.368637	0.234916	0.234916	0.368637	0.173385	0.429996	0.558301	0.429996	0.301691	0.173385	0.429996	0.0450802	0.301691	0.429996	0.117254	0.301691	0.429996	0.365164	0.241209	0.241209	0.489118	0.365164	-0.25461	0.241209	0.117254	0.489118	0.365164	0.241209	0.365164	0.117254	0.185539	0.305976	0.546851	0.185539	0.0651014	0.185539	0.185539	0.426414	0.185539	0.305976	0.185539	0.185539	0.185539	0.185539	0.305976
1.3999	59-2350	0.532795	0.234107	0.303895	0.234916	0.368637	0.101195	0.234916	0.558301	0.0450802	0.173385	0.301691	0.558301	0.301691	0.301691	0.301691	0.301691	0.429996	0.241209	0.429996	0.429996	0.365164	0.365164	0.241209	0.365164	0.489118	0.117254	0.241209	0.241209	0.489118	0.117254	0.365164	0.489118	0.365164	0.305976	0.426414	0.185539	0.185539	0.426414	0.426414	0.185539	0.305976	0.305976	0.426414	0.0651014	0.305976	0.426414	0.546851	0.0651014
1.40328	24-1558	0.532795	0.234107	0.303895	0.234916	0.368637	0.234916	0.368637	0.429996	0.173385	0.301691	0.429996	0.686607	0.301691	0.301691	0.173385	0.558301	0.558301	0.365164	0.558301	0.429996	0.365164	0.365164	0.365164	0.489118	0.613073	0.241209	0.365164	0.489118	0.365164	0.241209	0.365164	0.613073	0.489118	0.305976	0.546851	0.185539	0.305976	0.667289	0.426414	0.426414	0.305976	0.426414	0.426414	0.185539	0.305976	0.546851	0.546851	0.0651014
1.40444	29-2414	0.0847629	0.532795	0.303895	0.234916	0.234916	0.502359	0.234916	0.173385	0.558301	0.558301	0.558301	0.429996	0.301691	0.301691	0.173385	0.686607	0.558301	0.489118	0.173385	0.429996	0.365164	0.365164	0.365164	0.489118	0.489118	-0.00670025	0.489118	0.241209	0.365164	0.241209	0.489118	0.613073	0.241209	0.426414	0.546851	0.305976	0.426414	0.426414	0.305976	0.185539	0.426414	0.426414	0.426414	0.185539	0.185539	0.305976	0.426414	0.185539
1.40702	13-0760	0.383451	0.0847629	0.0227921	0.101195	0.368637	-0.0325268	0.234916	0.301691	0.301691	0.0450802	0.173385	0.558301	0.301691	0.173385	0.173385	0.301691	0.429996	0.117254	0.0450802	0.173385	0.241209	0.241209	0.117254	0.365164	0.489118	0.117254	0.117254	0.117254	0.241209	0.241209	0.241209	0.489118	0.613073	0.185539	0.426414	0.185539	0.185539	0.305976	0.305976	0.185539	0.305976	0.426414	0.185539	0.0651014	0.305976	0.185539	0.426414	0.185539
1.40732	24-2254	0.234107	0.0847629	0.0227921	-0.0325268	0.234916	-0.0325268	0.234916	0.0450802	0.173385	0.173385	0.301691	0.558301	0.173385	0.301691	0.301691	0.301691	0.429996	0.241209	0.173385	0.0450802	0.117254	0.489118	0.241209	0.489118	0.489118	0.365164	0.117254	0.117254	-0.00670025	0.365164	0.489118	0.489118	0.241209	0.0651014	0.305976	0.0651014	0.0651014	0.426414	0.305976	-0.0553361	0.185539	0.426414	0.0651014	0.426414	0.185539	0.305976	0.305976	0.305976
1.40735	13-1498	0.208007	0.208007	0.135526	0.204156	0.336678	0.336678	0.336678	0.268055	0.522365	0.268055	0.268055	0.522365	0.268055	0.140901	0.268055	0.39521	0.39521	0.574374	0.0137464	0.268055	0.328688	0.328688	0.328688	0.328688	0.328688	0.205845	0.328688	0.205845	0.205845	0.205845	0.328688	0.451531	0.451531	0.267748	0.506462	0.387105	0.506462	0.506462	0.387105	0.387105	0.387105	0.625819	0.387105	0.14839	0.14839	0.267748	0.387105	0.387105
1.40811	25-1870	0.208007	0.504016	0.274817	0.204156	0.336678	0.336678	0.336678	0.268055	0.649519	0.39521	0.522365	0.522365	0.522365	0.268055	0.268055	0.522365	0.649519	0.451531	0.140901	0.268055	0.451531	0.451531	0.574374	0.574374	0.574374	0.083002	0.328688	0.205845	0.451531	0.451531	0.451531	0.574374	0.451531	0.506462	0.506462	0.625819	0.625819	0.387105	0.387105	0.14839	0.625819	0.625819	0.387105	0.267748	0.267748	0.387105	0.387105	0.387105
1.40813	13-1483	0.234107	0.383451	0.163343	0.101195	0.368637	0.234916	0.234916	0.301691	0.301691	0.301691	0.301691	0.429996	0.173385	0.301691	-0.083225	0.301691	0.429996	0.241209	0.0450802	0.0450802	-0.00670025	0.489118	0.365164	0.241209	0.365164	0.241209	0.117254	-0.00670025	0.117254	0.241209	0.489118	0.489118	0.241209	0.185539	0.426414	0.305976	0.185539	0.305976	0.305976	0.0651014	0.305976	0.426414	0.185539	0.185539	0.0651014	0.0651014	0.305976	0.0651014
1.40924	25-1633	0.208007	0.356011	0.135526	0.0716335	0.336678	0.204156	0.204156	0.268055	0.522365	0.39521	0.39521	0.522365	0.268055	0.39521	0.140901	0.39521	0.39521	0.451531	0.0137464	0.0137464	0.205845	0.574374	0.328688	0.451531	0.328688	0.205845	0.205845	0.083002	0.205845	0.451531	0.451531	0.451531	0.328688	0.387105	0.506462	0.387105	0.387105	0.506462	0.387105	0.0290329	0.387105	0.625819	0.14839	0.387105	0.14839	0.14839	0.387105	0.267748
1.41112	24-2023	0.356011	0.208007	0.274817	0.204156	0.4692	0.0716335	0.204156	0.268055	0.268055	0.140901	0.140901	0.268055	0.39521	0.140901	0.140901	0.140901	0.140901	0.083002	0.268055	0.268055	0.451531	0.451531	0.205845	0.451531	0.205845	0.083002	0.083002	0.205845	0.328688	0.205845	0.205845	0.205845	0.451531	0.14839	0.14839	0.267748	0.387105	0.14839	0.267748	0.267748	0.267748	0.267748	0.14839	0.267748	0.387105	0.267748	0.14839	0.267748
1.41131	24-1431	0.356011	0.208007	0.135526	0.204156	0.4692	0.204156	0.336678	0.268055	0.268055	0.140901	0.140901	0.268055	0.140901	-0.113408	0.268055	0.140901	0.39521	0.328688	0.0137464	0.140901	0.205845	0.451531	0.205845	0.205845	0.328688	0.328688	0.083002	0.083002	0.083002	0.083002	0.205845	0.205845	0.328688	0.14839	0.267748	0.267748	0.267748	0.14839	0.267748	0.14839	0.267748	0.267748	0.267748	0.267748	0.267748	0.267748	0.14839	0.14839
1.41161	25-1324	0.234107	0.383451	0.444446	0.368637	0.368637	0.368637	0.368637	0.301691	0.429996	0.429996	0.558301	0.429996	0.558301	0.301691	0.301691	0.558301	0.429996	0.365164	0.429996	0.558301	0.365164	0.613073	0.489118	0.613073	0.489118	0.117254	0.613073	0.613073	0.489118	0.365164	0.489118	0.489118	0.241209	0.305976	0.305976	0.305976	0.426414	0.426414	0.546851	0.305976	0.426414	0.305976	0.546851	0.546851	0.185539	0.426414	0.426414	0.185539
1.41216	31-1944	0.208007	0.356011	0.135526	0.0716335	0.4692	0.0716335	0.204156	0.268055	0.268055	0.268055	0.268055	0.39521	0.140901	0.39521	0.0137464	0.39521	0.39521	0.205845	0.140901	0.140901	0.205845	0.451531	0.205845	0.451531	0.328688	0.083002	0.083002	0.205845	0.205845	0.205845	0.451531	0.328688	0.205845	0.267748	0.387105	0.267748	0.267748	0.387105	0.267748	0.14839	0.14839	0.387105	0.0290329	0.267748	0.267748	0.14839	0.267748	0.0290329
1.41428	24-2290	0.356011	0.356011	0.135526	0.204156	0.601722	0.204156	0.336678	0.522365	0.39521	0.268055	0.268055	0.39521	0.140901	0.39521	0.268055	0.39521	0.39521	0.328688	0.0137464	0.268055	0.205845	0.451531	0.205845	0.451531	0.328688	0.205845	0.328688	0.205845	0.205845	0.205845	0.451531	0.451531	0.205845	0.267748	0.625819	0.267748	0.267748	0.387105	0.506462	0.267748	0.14839	0.387105	0.267748	0.387105	0.267748	0.14839	0.625819	0.14839
1.41502	29-1769	0.504016	0.504016	0.274817	0.204156	0.4692	0.336678	0.336678	0.522365	0.39521	0.268055	0.522365	0.522365	0.268055	0.268055	0.268055	0.522365	0.522365	0.451531	0.140901	0.140901	0.328688	0.574374	0.451531	0.451531	0.451531	0.328688	0.328688	0.328688	0.205845	0.205845	0.451531	0.574374	0.328688	0.506462	0.745177	0.267748	0.387105	0.625819	0.506462	0.267748	0.267748	0.506462	0.267748	0.387105	0.387105	0.387105	0.625819	-0.0903245
1.41519	29-1777	0.208007	0.356011	0.135526	0.0716335	0.204156	0.204156	0.204156	0.268055	0.39521	0.39521	0.268055	0.522365	0.39521	0.268055	0.0137464	0.268055	0.522365	0.205845	0.268055	0.140901	0.205845	0.328688	0.451531	0.451531	0.451531	0.083002	0.083002	-0.039841	0.328688	0.451531	0.328688	0.574374	0.328688	0.267748	0.387105	0.387105	0.387105	0.267748	0.267748	0.14839	0.506462	0.625819	0.267748	0.14839	0.267748	0.14839	0.267748	0.387105
1.41613	57-1582	0.356011	0.504016	0.274817	0.336678	0.601722	0.336678	0.4692	0.522365	0.39521	0.268055	0.522365	0.39521	0.268055	0.268055	0.39521	0.522365	0.522365	0.451531	0.140901	0.39521	0.451531	0.451531	0.451531	0.451531	0.451531	0.205845	0.451531	0.328688	0.328688	0.205845	0.451531	0.574374	0.205845	0.506462	0.745177	0.387105	0.387105	0.506462	0.506462	0.267748	0.267748	0.387105	0.387105	0.387105	0.267748	0.267748	0.745177	-0.0903245
1.41696	23-2081	0.0600019	0.356011	0.135526	0.336678	0.4692	0.204156	0.336678	0.140901	0.39521	0.522365	0.39521	0.39521	0.140901	0.268055	0.0137464	0.39521	0.522365	0.205845	0.140901	0.39521	0.328688	0.328688	0.328688	0.451531	0.451531	-0.162684	0.205845	-0.039841	0.328688	0.328688	0.328688	0.451531	0.205845	0.267748	0.387105	0.387105	0.267748	0.14839	0.14839	0.267748	0.387105	0.267748	0.267748	0.267748	0.14839	0.0290329	0.267748	0.267748
1.41803	24-1416	0.330052	0.18292	0.246999	0.306207	0.306207	0.306207	0.437947	0.362131	0.362131	0.235727	0.362131	0.488536	0.109323	0.362131	0.362131	0.235727	0.362131	0.53798	0.109323	0.109323	0.293744	0.293744	0.415862	0.415862	0.293744	0.293744	0.293744	0.171626	0.0495074	0.171626	0.415862	0.293744	0.293744	0.230893	0.468199	0.230893	0.230893	0.468199	0.468199	0.349546	0.230893	0.468199	0.349546	0.349546	0.349546	0.230893	0.349546	0.586852
1.41862	61-2097	0.208007	0.0600019	-0.00376462	0.0716335	0.204156	0.0716335	0.204156	0.140901	0.268055	0.39521	0.268055	0.649519	0.268055	0.522365	0.0137464	0.39521	0.39521	0.328688	0.268055	0.268055	0.205845	0.328688	0.328688	0.451531	0.451531	0.083002	0.205845	0.083002	0.205845	0.574374	0.328688	0.328688	0.451531	0.14839	0.14839	0.387105	0.387105	0.506462	0.267748	0.267748	0.506462	0.506462	0.267748	0.14839	0.0290329	0.387105	0.14839	0.506462
1.41873	57-1993	0.356011	0.356011	0.414108	0.601722	0.336678	0.336678	0.4692	0.39521	0.39521	0.268055	0.649519	0.522365	0.39521	0.140901	0.268055	0.522365	0.39521	0.328688	0.140901	0.522365	0.574374	0.451531	0.451531	0.451531	0.451531	0.328688	0.574374	0.328688	0.328688	0.205845	0.328688	0.451531	0.328688	0.506462	0.387105	0.267748	0.14839	0.506462	0.625819	0.506462	0.267748	0.387105	0.387105	0.387105	0.267748	0.387105	0.506462	0.0290329
1.419	13-2060	0.504016	0.504016	0.414108	0.204156	0.204156	0.336678	0.204156	0.522365	0.268055	0.39521	0.39521	0.268055	0.268055	0.268055	0.39521	0.268055	0.268055	0.328688	0.39521	0.140901	0.328688	0.451531	0.328688	0.451531	0.205845	0.083002	0.205845	0.328688	0.328688	0.205845	0.083002	0.328688	0.083002	0.387105	0.506462	0.267748	0.387105	0.387105	0.387105	0.14839	0.267748	0.267748	0.267748	0.267748	0.625819	0.387105	0.387105	-0.0903245
1.4204	24-1463	0.208007	0.208007	0.135526	0.0716335	0.336678	0.204156	0.204156	0.140901	0.268055	0.39521	0.39521	0.522365	0.268055	0.268055	0.0137464	0.522365	0.39521	0.328688	0.268055	0.268055	0.205845	0.574374	0.328688	0.574374	0.451531	0.083002	0.328688	0.205845	0.083002	0.328688	0.451531	0.574374	0.205845	0.14839	0.387105	0.14839	0.267748	0.506462	0.387105	0.14839	0.267748	0.387105	0.267748	0.387105	0.14839	0.387105	0.387105	0.14839
1.42157	31-1951	0.208007	0.0600019	-0.00376462	0.204156	0.336678	-0.0608885	0.336678	0.140901	0.268055	0.140901	0.268055	0.649519	0.268055	0.39521	0.0137464	0.268055	0.39521	0.205845	0.0137464	0.268055	0.328688	0.328688	0.205845	0.328688	0.451531	0.083002	0.083002	-0.039841	0.205845	0.328688	0.451531	0.451531	0.574374	0.14839	0.267748	0.387105	0.14839	0.387105	0.267748	0.14839	0.387105	0.506462	0.14839	0.0290329	0.0290329	0.14839	0.267748	0.387105
1.42335	23-1032	0.356011	0.356011	0.414108	0.204156	0.336678	0.336678	0.204156	0.39521	0.268055	0.268055	0.39521	0.268055	0.522365	0.268055	0.39521	0.39521	0.268055	0.328688	0.522365	0.522365	0.574374	0.451531	0.451531	0.451531	0.328688	-0.039841	0.451531	0.451531	0.574374	0.205845	0.451531	0.328688	0.205845	0.387105	0.267748	0.267748	0.625819	0.387105	0.387105	0.267748	0.387105	0.267748	0.506462	0.267748	0.267748	0.506462	0.387105	0.267748
1.42373	25-1630	0.356011	0.208007	0.135526	0.336678	0.336678	0.336678	0.336678	0.39521	0.268055	0.39521	0.39521	0.649519	0.268055	0.268055	0.268055	0.39521	0.522365	0.574374	0.268055	0.268055	0.205845	0.451531	0.328688	0.328688	0.451531	0.328688	0.328688	0.328688	0.205845	0.205845	0.451531	0.451531	0.328688	0.387105	0.506462	0.267748	0.267748	0.625819	0.387105	0.387105	0.387105	0.506462	0.506462	0.387105	0.14839	0.387105	0.387105	0.14839
1.42374	61-1725	0.356011	0.356011	0.135526	0.0716335	0.336678	0.0716335	0.204156	0.39521	0.39521	0.268055	0.268055	0.649519	0.39521	0.268055	0.140901	0.39521	0.649519	0.205845	0.268055	0.268055	0.328688	0.328688	0.205845	0.451531	0.574374	0.083002	0.083002	0.205845	0.574374	0.328688	0.328688	0.574374	0.574374	0.387105	0.506462	0.387105	0.387105	0.387105	0.267748	0.14839	0.506462	0.625819	0.267748	0.0290329	0.267748	0.267748	0.387105	0.14839
1.42386	61-1914	0.356011	0.356011	-0.00376462	0.0716335	0.4692	0.0716335	0.204156	0.39521	0.39521	0.268055	0.268055	0.649519	0.39521	0.39521	0.140901	0.39521	0.649519	0.205845	0.140901	0.268055	0.328688	0.451531	0.328688	0.451531	0.574374	0.083002	0.083002	0.083002	0.451531	0.328688	0.574374	0.574374	0.451531	0.387105	0.506462	0.387105	0.506462	0.387105	0.267748	0.267748	0.506462	0.625819	0.267748	0.14839	0.14839	0.267748	0.387105	0.387105
1.42405	29-1701	0.504016	0.504016	0.414108	0.204156	0.204156	0.336678	0.336678	0.522365	0.522365	0.268055	0.522365	0.39521	0.39521	0.268055	0.39521	0.39521	0.39521	0.328688	0.268055	0.140901	0.451531	0.451531	0.574374	0.451531	0.328688	0.205845	0.328688	0.451531	0.451531	0.328688	0.205845	0.451531	0.205845	0.506462	0.625819	0.387105	0.625819	0.506462	0.506462	0.387105	0.387105	0.506462	0.267748	0.267748	0.387105	0.387105	0.506462	0.14839
1.42449	24-1418	0.356011	0.504016	0.274817	0.204156	0.4692	0.4692	0.336678	0.522365	0.522365	0.522365	0.522365	0.649519	0.39521	0.268055	0.39521	0.649519	0.649519	0.574374	0.268055	0.522365	0.328688	0.697217	0.451531	0.574374	0.574374	0.205845	0.574374	0.328688	0.451531	0.328688	0.574374	0.574374	0.328688	0.387105	0.506462	0.387105	0.506462	0.625819	0.625819	0.267748	0.506462	0.625819	0.625819	0.387105	0.267748	0.506462	0.506462	0.14839
1.42505	30-1859	0.208007	0.356011	0.135526	0.336678	0.336678	0.204156	0.4692	0.268055	0.522365	0.39521	0.39521	0.39521	0.39521	0.39521	0.140901	0.268055	0.522365	0.205845	0.140901	0.39521	0.451531	0.328688	0.451531	0.451531	0.451531	-0.162684	0.205845	0.083002	0.451531	0.451531	0.328688	0.451531	0.328688	0.267748	0.387105	0.745177	0.506462	0.14839	0.267748	0.267748	0.625819	0.387105	0.387105	0.14839	0.14839	0.267748	0.267748	0.506462
1.42551	61-1919	0.356011	0.208007	0.135526	0.0716335	0.336678	0.0716335	0.204156	0.268055	0.268055	0.0137464	0.39521	0.649519	0.39521	0.268055	0.39521	0.39521	0.39521	0.328688	0.140901	0.140901	0.451531	0.451531	0.328688	0.451531	0.451531	0.328688	0.205845	0.205845	0.205845	0.205845	0.574374	0.574374	0.451531	0.387105	0.506462	0.14839	0.267748	0.625819	0.387105	0.14839	0.267748	0.625819	0.14839	0.267748	0.267748	0.387105	0.506462	0.14839
1.42574	57-1584	0.208007	0.356011	0.135526	0.204156	0.336678	0.204156	0.336678	0.268055	0.522365	0.39521	0.39521	0.522365	0.39521	0.39521	0.140901	0.39521	0.649519	0.328688	0.140901	0.268055	0.328688	0.328688	0.451531	0.451531	0.574374	-0.039841	0.205845	0.083002	0.451531	0.451531	0.451531	0.574374	0.451531	0.387105	0.506462	0.506462	0.506462	0.267748	0.267748	0.14839	0.625819	0.506462	0.387105	0.14839	0.14839	0.14839	0.387105	0.625819
1.42665	29-1702	0.504016	0.504016	0.274817	0.204156	0.204156	0.4692	0.336678	0.649519	0.522365	0.39521	0.522365	0.522365	0.522365	0.268055	0.522365	0.522365	0.522365	0.451531	0.39521	0.522365	0.574374	0.451531	0.451531	0.574374	0.451531	0.205845	0.574374	0.451531	0.574374	0.328688	0.328688	0.574374	0.328688	0.506462	0.625819	0.387105	0.625819	0.625819	0.625819	0.387105	0.506462	0.625819	0.625819	0.267748	0.387105	0.625819	0.625819	0.14839
1.42831	61-2003	-0.0880028	0.0600019	-0.00376462	-0.193411	0.0716335	-0.0608885	-0.0608885	0.0137464	0.0137464	0.140901	0.0137464	0.39521	0.0137464	0.268055	-0.113408	0.0137464	0.268055	0.083002	0.140901	-0.113408	-0.162684	0.205845	0.205845	0.205845	0.205845	-0.039841	-0.162684	-0.162684	0.083002	0.205845	0.328688	0.328688	0.205845	-0.0903245	0.14839	0.0290329	0.0290329	0.14839	0.0290329	-0.0903245	0.267748	0.387105	0.0290329	0.0290329	0.14839	-0.0903245	0.0290329	0.14839
1.42941	61-1724	0.18292	0.18292	0.10853	0.306207	0.306207	0.174467	0.437947	0.235727	0.362131	0.362131	0.362131	0.362131	0.235727	0.362131	0.109323	0.235727	0.488536	0.293744	0.235727	0.235727	0.415862	0.171626	0.415862	0.415862	0.415862	-0.0726108	0.171626	0.0495074	0.293744	0.415862	0.293744	0.293744	0.293744	0.349546	0.349546	0.468199	0.349546	0.230893	0.230893	0.230893	0.468199	0.349546	0.349546	0.230893	0.230893	0.112239	0.230893	0.468199
1.42993	61-1738	0.477183	0.18292	0.246999	0.437947	0.437947	0.306207	0.569687	0.488536	0.488536	0.235727	0.362131	0.488536	0.235727	0.235727	0.235727	0.235727	0.488536	0.415862	0.109323	0.235727	0.415862	0.293744	0.415862	0.293744	0.415862	0.171626	0.293744	0.171626	0.293744	0.293744	0.293744	0.293744	0.53798	0.349546	0.468199	0.468199	0.349546	0.349546	0.468199	0.468199	0.468199	0.468199	0.468199	0.230893	0.349546	0.230893	0.349546	0.468199
1.4326	04-1349	0.0600019	0.0600019	0.135526	0.204156	0.336678	0.0716335	0.336678	0.0137464	0.140901	0.268055	0.268055	0.522365	0.140901	0.39521	0.140901	0.39521	0.39521	0.328688	0.268055	0.39521	0.205845	0.205845	0.205845	0.328688	0.451531	-0.039841	0.205845	0.205845	0.205845	0.205845	0.451531	0.328688	0.328688	0.0290329	0.14839	0.387105	0.14839	0.387105	0.14839	0.14839	0.267748	0.267748	0.267748	0.0290329	0.0290329	0.267748	0.14839	0.267748
1.43345	61-1740	0.356011	0.208007	0.135526	0.204156	0.336678	0.336678	0.336678	0.39521	0.268055	0.39521	0.39521	0.649519	0.140901	0.268055	0.39521	0.39521	0.522365	0.574374	0.268055	0.268055	0.205845	0.451531	0.328688	0.328688	0.451531	0.205845	0.328688	0.205845	0.205845	0.205845	0.451531	0.451531	0.328688	0.267748	0.506462	0.267748	0.267748	0.625819	0.387105	0.267748	0.387105	0.506462	0.506462	0.267748	0.267748	0.387105	0.387105	0.14839
1.43364	61-1722	0.208007	0.208007	0.135526	0.0716335	0.0716335	0.336678	0.204156	0.39521	0.268055	0.268055	0.39521	0.39521	0.0137464	0.268055	0.39521	0.39521	0.268055	0.574374	0.0137464	0.140901	0.083002	0.328688	0.328688	0.205845	0.205845	0.205845	0.451531	0.205845	0.083002	0.205845	0.205845	0.328688	0.083002	0.267748	0.506462	0.14839	0.267748	0.625819	0.506462	0.14839	0.267748	0.387105	0.387105	0.14839	0.14839	0.267748	0.506462	-0.0903245
1.43392	30-1855	0.477183	0.330052	0.10853	0.306207	0.437947	0.174467	0.437947	0.488536	0.362131	0.362131	0.362131	0.488536	0.235727	0.362131	0.109323	0.362131	0.488536	0.293744	0.235727	0.235727	0.415862	0.293744	0.293744	0.415862	0.415862	0.171626	0.171626	0.171626	0.293744	0.415862	0.171626	0.415862	0.415862	0.468199	0.586852	0.468199	0.349546	0.468199	0.349546	0.349546	0.349546	0.468199	0.230893	0.230893	0.349546	0.230893	0.468199	0.112239
1.4355	61-1727	-0.0880028	0.0600019	-0.143055	-0.193411	0.204156	0.0716335	-0.0608885	0.0137464	0.268055	0.0137464	0.0137464	0.268055	0.140901	0.0137464	0.268055	0.268055	0.268055	0.328688	-0.113408	0.0137464	0.083002	0.083002	0.083002	0.205845	0.205845	0.083002	0.083002	0.083002	0.083002	-0.039841	0.328688	0.328688	0.451531	0.14839	0.387105	0.0290329	0.387105	0.267748	0.0290329	0.0290329	0.14839	0.387105	0.14839	0.0290329	0.14839	0.0290329	0.267748	0.14839
1.43571	61-2095	0.18292	0.18292	0.10853	0.0427265	0.306207	0.0427265	0.174467	0.109323	0.362131	0.235727	0.362131	0.61494	0.362131	0.488536	0.109323	0.362131	0.362131	0.293744	0.109323	0.109323	0.293744	0.53798	0.415862	0.53798	0.53798	0.293744	0.171626	0.0495074	0.171626	0.53798	0.53798	0.415862	0.415862	0.230893	0.230893	0.230893	0.349546	0.468199	0.349546	0.112239	0.468199	0.586852	0.112239	0.349546	0.112239	0.230893	0.230893	0.468199
1.43586	13-1499	0.330052	0.18292	0.246999	0.174467	0.306207	0.174467	0.306207	0.235727	0.235727	0.109323	0.488536	0.61494	0.235727	0.488536	0.235727	0.362131	0.362131	0.415862	0.109323	0.109323	0.293744	0.53798	0.415862	0.415862	0.53798	0.415862	0.293744	0.171626	0.0495074	0.293744	0.660098	0.415862	0.293744	0.230893	0.349546	0.112239	0.112239	0.586852	0.468199	0.112239	0.349546	0.468199	0.230893	0.349546	0.112239	0.349546	0.349546	0.230893
1.43793	23-1023	0.0357888	0.330052	-0.0299392	-0.0890136	0.306207	0.0427265	0.0427265	0.109323	0.235727	0.109323	0.109323	0.488536	0.362131	0.488536	0.109323	0.235727	0.362131	0.171626	0.109323	0.109323	0.293744	0.293744	0.171626	0.415862	0.415862	0.293744	-0.0726108	-0.0726108	0.171626	0.293744	0.660098	0.415862	0.293744	0.230893	0.230893	0.230893	0.230893	0.349546	0.112239	-0.00641368	0.349546	0.705505	-0.00641368	0.112239	0.230893	0.112239	0.112239	0.230893
1.44003	57-1992	0.477183	0.330052	0.246999	0.174467	0.437947	0.174467	0.174467	0.488536	0.235727	0.235727	0.362131	0.488536	0.488536	0.362131	0.362131	0.362131	0.362131	0.293744	0.362131	0.362131	0.53798	0.53798	0.293744	0.53798	0.415862	0.171626	0.293744	0.171626	0.415862	0.293744	0.53798	0.415862	0.415862	0.468199	0.349546	0.230893	0.349546	0.468199	0.468199	0.112239	0.349546	0.468199	0.349546	0.349546	0.468199	0.468199	0.468199	0.230893
1.4401	04-1356	0.477183	0.330052	0.246999	0.306207	0.306207	0.306207	0.306207	0.488536	0.488536	0.109323	0.362131	0.488536	0.488536	0.109323	0.362131	0.362131	0.488536	0.415862	0.109323	0.109323	0.415862	0.293744	0.293744	0.415862	0.415862	0.53798	0.293744	0.415862	0.293744	0.171626	0.293744	0.53798	0.53798	0.586852	0.705505	0.230893	0.349546	0.468199	0.468199	0.349546	0.349546	0.586852	0.349546	0.349546	0.349546	0.349546	0.586852	0.112239
1.44049	23-1029	0.330052	0.477183	0.246999	0.306207	0.569687	0.306207	0.437947	0.362131	0.488536	0.235727	0.488536	0.488536	0.488536	0.362131	0.362131	0.488536	0.61494	0.415862	0.235727	0.362131	0.660098	0.415862	0.415862	0.53798	0.53798	0.171626	0.293744	0.293744	0.415862	0.415862	0.53798	0.660098	0.415862	0.586852	0.705505	0.468199	0.468199	0.468199	0.349546	0.230893	0.586852	0.586852	0.349546	0.349546	0.349546	0.349546	0.586852	0.112239
1.44067	25-1316	0.0357888	0.330052	-0.0299392	-0.0890136	0.306207	0.0427265	0.0427265	0.109323	0.362131	0.235727	0.235727	0.362131	0.235727	0.61494	0.109323	0.362131	0.362131	0.293744	-0.0170817	-0.0170817	0.171626	0.293744	0.171626	0.415862	0.293744	0.0495074	0.0495074	0.0495074	0.171626	0.415862	0.53798	0.293744	0.293744	0.349546	0.349546	0.230893	0.349546	0.349546	0.112239	-0.125067	0.349546	0.468199	-0.00641368	0.230893	0.112239	-0.00641368	0.230893	0.230893
1.44099	09-0366	0.18292	0.0357888	0.10853	0.0427265	0.306207	0.0427265	0.174467	0.109323	0.362131	0.109323	0.235727	0.488536	0.235727	0.235727	0.109323	0.235727	0.235727	0.293744	-0.0170817	-0.0170817	0.171626	0.415862	0.293744	0.415862	0.415862	0.293744	0.171626	0.0495074	0.0495074	0.293744	0.415862	0.415862	0.53798	0.112239	0.349546	0.112239	0.230893	0.349546	0.349546	0.112239	0.230893	0.468199	0.112239	0.349546	0.230893	0.112239	0.349546	0.468199
1.4413	24-1924	0.477183	0.477183	0.523937	0.306207	0.306207	0.437947	0.437947	0.488536	0.61494	0.362131	0.61494	0.488536	0.362131	0.235727	0.235727	0.488536	0.488536	0.53798	0.235727	0.109323	0.415862	0.53798	0.53798	0.415862	0.415862	0.293744	0.415862	0.415862	0.415862	0.415862	0.293744	0.53798	0.415862	0.586852	0.705505	0.468199	0.468199	0.586852	0.586852	0.230893	0.468199	0.586852	0.349546	0.349546	0.349546	0.349546	0.586852	0.112239
1.44372	31-1956	0.18292	0.0357888	-0.0299392	0.174467	0.437947	-0.0890136	0.306207	0.109323	0.235727	0.109323	0.235727	0.61494	0.235727	0.362131	-0.0170817	0.235727	0.362131	0.171626	-0.0170817	0.235727	0.293744	0.415862	0.171626	0.293744	0.415862	0.0495074	0.0495074	-0.0726108	0.171626	0.293744	0.53798	0.415862	0.415862	0.112239	0.230893	0.349546	0.112239	0.349546	0.230893	0.112239	0.349546	0.468199	0.112239	0.112239	-0.125067	0.112239	0.230893	0.349546
1.44417	25-2392	0.330052	0.477183	0.246999	0.174467	0.306207	0.437947	0.306207	0.362131	0.61494	0.488536	0.488536	0.61494	0.488536	0.235727	0.235727	0.61494	0.61494	0.53798	0.235727	0.362131	0.415862	0.53798	0.53798	0.53798	0.53798	0.171626	0.415862	0.293744	0.415862	0.415862	0.415862	0.660098	0.415862	0.468199	0.586852	0.468199	0.705505	0.586852	0.468199	0.349546	0.586852	0.705505	0.468199	0.230893	0.230893	0.468199	0.468199	0.349546
1.44423	24-2026	0.330052	0.330052	0.246999	0.174467	0.437947	0.437947	0.306207	0.362131	0.235727	0.235727	0.235727	0.235727	0.109323	0.109323	0.109323	0.362131	0.235727	0.415862	0.235727	0.109323	0.171626	0.293744	0.293744	0.293744	0.171626	0.415862	0.293744	0.293744	-0.0726108	0.0495074	0.293744	0.415862	0.171626	0.230893	0.586852	0.112239	0.230893	0.468199	0.349546	0.349546	-0.00641368	0.349546	0.230893	0.349546	0.349546	0.230893	0.468199	-0.125067
1.44456	13-0720	0.18292	0.330052	-0.0299392	0.0427265	0.306207	0.0427265	0.174467	0.235727	0.362131	0.235727	0.235727	0.488536	0.362131	0.362131	0.235727	0.235727	0.362131	0.171626	0.109323	0.235727	0.415862	0.415862	0.171626	0.53798	0.293744	0.0495074	0.0495074	0.0495074	0.293744	0.293744	0.415862	0.415862	0.415862	0.230893	0.349546	0.349546	0.349546	0.349546	0.230893	0.112239	0.349546	0.586852	0.112239	0.230893	0.349546	0.230893	0.230893	0.230893
1.44483	23-1031	0.0357888	0.330052	0.246999	0.0427265	0.0427265	0.174467	0.0427265	0.109323	0.235727	0.235727	0.235727	0.362131	0.362131	0.109323	-0.0170817	0.235727	0.362131	0.171626	0.235727	-0.0170817	0.0495074	0.293744	0.293744	0.415862	0.415862	0.293744	0.0495074	0.171626	0.171626	0.171626	0.293744	0.415862	0.171626	0.230893	0.230893	0.112239	0.112239	0.230893	0.230893	-0.00641368	0.230893	0.468199	0.112239	0.230893	0.349546	0.112239	0.112239	-0.00641368
1.44608	30-1718	0.477183	0.330052	0.10853	0.174467	0.437947	0.174467	0.306207	0.488536	0.235727	0.235727	0.362131	0.488536	0.109323	0.362131	0.109323	0.362131	0.488536	0.293744	0.109323	0.109323	0.171626	0.415862	0.293744	0.293744	0.415862	0.171626	0.171626	0.171626	0.171626	0.293744	0.293744	0.415862	0.171626	0.349546	0.586852	0.230893	0.230893	0.468199	0.349546	0.230893	0.349546	0.349546	0.230893	0.230893	0.112239	0.230893	0.468199	-0.125067
1.44639	09-2056	0.330052	0.18292	0.10853	0.174467	0.174467	0.174467	0.306207	0.362131	0.488536	0.362131	0.235727	0.362131	0.235727	0.235727	0.109323	0.109323	0.362131	0.171626	0.109323	0.109323	0.171626	0.293744	0.293744	0.415862	0.293744	-0.0726108	0.171626	0.0495074	0.293744	0.415862	0.0495074	0.293744	0.415862	0.112239	0.349546	0.349546	0.349546	0.112239	0.349546	0.230893	0.468199	0.349546	0.349546	0.230893	0.349546	0.112239	0.230893	0.586852
1.44725	29-1776	0.18292	0.477183	0.246999	0.174467	0.437947	0.306207	0.306207	0.235727	0.61494	0.362131	0.488536	0.488536	0.488536	0.362131	0.235727	0.488536	0.61494	0.415862	0.109323	0.235727	0.415862	0.53798	0.415862	0.53798	0.53798	0.0495074	0.293744	0.171626	0.415862	0.415862	0.660098	0.660098	0.415862	0.468199	0.586852	0.468199	0.468199	0.349546	0.349546	-0.00641368	0.586852	0.586852	0.349546	0.349546	0.230893	0.230893	0.468199	0.349546
1.4487	23-1027	0.330052	0.477183	0.10853	0.0427265	0.437947	0.174467	0.174467	0.362131	0.362131	0.235727	0.362131	0.488536	0.235727	0.362131	0.109323	0.488536	0.488536	0.293744	-0.0170817	0.109323	0.171626	0.53798	0.293744	0.415862	0.415862	0.171626	0.171626	0.171626	0.171626	0.171626	0.53798	0.53798	0.293744	0.349546	0.586852	0.230893	0.349546	0.468199	0.349546	0.112239	0.230893	0.468199	0.112239	0.230893	0.230893	0.230893	0.468199	-0.00641368
1.44941	24-1616	0.477183	0.18292	0.385468	0.306207	0.437947	0.174467	0.437947	0.362131	0.235727	0.235727	0.488536	0.61494	0.235727	0.362131	0.109323	0.362131	0.488536	0.293744	0.362131	0.235727	0.293744	0.53798	0.415862	0.415862	0.53798	0.171626	0.293744	0.293744	0.293744	0.293744	0.53798	0.415862	0.415862	0.230893	0.349546	0.230893	0.112239	0.468199	0.468199	0.230893	0.349546	0.349546	0.349546	0.349546	0.230893	0.349546	0.349546	0.230893
1.4503	24-0982	0.330052	0.330052	0.246999	0.174467	0.306207	0.306207	0.306207	0.235727	0.488536	0.362131	0.488536	0.61494	0.488536	0.362131	0.109323	0.61494	0.488536	0.415862	0.235727	0.362131	0.415862	0.53798	0.415862	0.53798	0.53798	0.293744	0.415862	0.293744	0.293744	0.53798	0.415862	0.53798	0.53798	0.349546	0.349546	0.349546	0.468199	0.586852	0.468199	0.230893	0.586852	0.586852	0.349546	0.230893	0.112239	0.468199	0.349546	0.230893
1.45246	29-1785	0.330052	0.18292	0.10853	0.306207	0.437947	0.174467	0.437947	0.362131	0.362131	0.235727	0.362131	0.488536	0.235727	0.109323	0.235727	0.235727	0.488536	0.293744	0.109323	0.235727	0.415862	0.415862	0.293744	0.293744	0.415862	0.0495074	0.171626	0.0495074	0.293744	0.293744	0.293744	0.415862	0.293744	0.349546	0.468199	0.468199	0.230893	0.349546	0.349546	0.230893	0.468199	0.468199	0.349546	0.230893	0.230893	0.230893	0.349546	0.112239
1.45303	24-1553	0.18292	0.18292	-0.0299392	0.0427265	0.306207	0.0427265	0.174467	0.235727	0.362131	0.362131	0.235727	0.61494	0.235727	0.61494	0.235727	0.235727	0.488536	0.293744	0.109323	0.109323	0.171626	0.415862	0.171626	0.415862	0.415862	0.0495074	0.0495074	-0.0726108	0.293744	0.53798	0.53798	0.293744	0.415862	0.230893	0.230893	0.349546	0.230893	0.349546	0.230893	-0.00641368	0.586852	0.586852	0.230893	0.230893	0.230893	0.112239	0.112239	0.468199
1.45332	24-1474	0.330052	0.330052	0.246999	0.174467	0.306207	0.174467	0.174467	0.362131	0.109323	-0.0170817	0.362131	0.488536	0.488536	0.109323	0.235727	0.362131	0.362131	0.171626	0.235727	0.235727	0.293744	0.415862	0.415862	0.415862	0.415862	0.415862	0.293744	0.293744	0.171626	0.0495074	0.53798	0.53798	0.171626	0.349546	0.349546	-0.00641368	0.112239	0.468199	0.468199	0.230893	0.112239	0.468199	0.230893	0.349546	0.230893	0.349546	0.468199	-0.125067
1.45362	29-1778	0.18292	0.330052	0.246999	0.174467	0.437947	0.306207	0.306207	0.109323	0.488536	0.362131	0.488536	0.488536	0.488536	0.362131	0.109323	0.61494	0.488536	0.415862	0.235727	0.362131	0.415862	0.53798	0.415862	0.53798	0.53798	0.0495074	0.415862	0.293744	0.293744	0.415862	0.660098	0.660098	0.415862	0.349546	0.468199	0.349546	0.468199	0.468199	0.349546	0.112239	0.468199	0.468199	0.349546	0.349546	0.112239	0.349546	0.468199	0.349546
1.45438	25-1314	0.18292	0.477183	0.246999	0.174467	0.437947	0.306207	0.306207	0.235727	0.488536	0.488536	0.488536	0.488536	0.362131	0.488536	0.235727	0.488536	0.61494	0.415862	0.235727	0.235727	0.293744	0.53798	0.415862	0.660098	0.53798	0.171626	0.293744	0.171626	0.293744	0.415862	0.660098	0.660098	0.415862	0.349546	0.586852	0.349546	0.349546	0.349546	0.349546	-0.00641368	0.468199	0.468199	0.349546	0.468199	0.349546	0.230893	0.468199	0.349546
1.45438	20-1682	0.18292	0.18292	-0.0299392	0.0427265	0.437947	-0.0890136	0.174467	0.109323	0.109323	-0.0170817	0.235727	0.61494	0.235727	0.488536	0.235727	0.362131	0.362131	0.171626	-0.0170817	0.235727	0.293744	0.415862	0.171626	0.415862	0.415862	0.171626	0.0495074	0.0495074	0.0495074	0.171626	0.660098	0.415862	0.415862	0.112239	0.230893	0.112239	0.112239	0.468199	0.230893	0.112239	0.230893	0.468199	-0.00641368	0.112239	0.230893	0.230893	0.230893	0.112239
1.45453	36-1571	0.330052	0.330052	0.385468	0.437947	0.306207	0.306207	0.437947	0.362131	0.488536	0.235727	0.61494	0.488536	0.61494	0.362131	0.362131	0.488536	0.488536	0.415862	0.235727	0.362131	0.53798	0.415862	0.53798	0.53798	0.53798	0.293744	0.53798	0.415862	0.415862	0.415862	0.53798	0.660098	0.415862	0.586852	0.586852	0.349546	0.349546	0.468199	0.586852	0.230893	0.468199	0.468199	0.468199	0.468199	0.230893	0.349546	0.705505	0.349546
1.4551	24-2289	0.18292	0.330052	0.10853	-0.0890136	0.306207	0.174467	0.0427265	0.109323	0.235727	0.109323	0.235727	0.488536	0.488536	0.235727	-0.0170817	0.488536	0.362131	0.171626	0.235727	0.235727	0.293744	0.415862	0.415862	0.415862	0.415862	0.171626	0.171626	0.171626	0.171626	0.293744	0.53798	0.660098	0.293744	0.230893	0.349546	0.112239	0.468199	0.468199	0.230893	0.230893	0.349546	0.586852	0.112239	0.112239	0.112239	0.349546	0.349546	0.112239
1.45551	04-1648	0.0357888	0.330052	0.246999	0.306207	0.306207	0.174467	0.306207	-0.0170817	0.488536	0.235727	0.488536	0.362131	0.362131	0.235727	-0.0170817	0.488536	0.362131	0.171626	-0.0170817	0.362131	0.53798	0.293744	0.293744	0.415862	0.415862	-0.0726108	0.293744	0.0495074	0.293744	0.293744	0.415862	0.53798	0.415862	0.349546	0.349546	0.349546	0.230893	0.230893	0.230893	0.112239	0.349546	0.349546	0.112239	0.112239	0.112239	0.112239	0.349546	0.349546
1.4566	24-0968	0.158595	0.158595	-0.0559717	0.0142005	0.276909	0.0142005	0.145555	0.20438	0.0783456	0.0783456	0.20438	0.456448	0.0783456	0.456448	0.20438	0.20438	0.330414	0.259975	0.0783456	0.0783456	0.259975	0.259975	0.138215	0.381736	0.259975	0.138215	0.0164541	0.0164541	0.0164541	0.138215	0.503497	0.259975	0.259975	0.195045	0.31335	0.0767388	0.0767388	0.431656	0.195045	0.0767388	0.195045	0.431656	0.0767388	0.195045	0.31335	0.195045	0.195045	0.0767388
1.45683	24-1562	0.305296	0.305296	0.0820918	0.276909	0.539618	0.145555	0.408264	0.330414	0.330414	0.330414	0.330414	0.582482	0.20438	0.330414	0.0783456	0.330414	0.582482	0.259975	0.0783456	0.330414	0.259975	0.503497	0.381736	0.381736	0.503497	0.0164541	0.138215	0.0164541	0.259975	0.259975	0.503497	0.381736	0.259975	0.195045	0.31335	0.431656	0.31335	0.31335	0.31335	0.31335	0.431656	0.431656	0.31335	0.195045	0.0767388	0.195045	0.195045	0.31335
1.4588	13-1500	0.451997	0.451997	0.358219	0.408264	0.408264	0.539618	0.539618	0.456448	0.582482	0.456448	0.582482	0.582482	0.456448	0.330414	0.330414	0.582482	0.582482	0.625257	0.330414	0.456448	0.625257	0.503497	0.503497	0.503497	0.503497	0.259975	0.503497	0.381736	0.381736	0.381736	0.503497	0.503497	0.381736	0.549962	0.549962	0.549962	0.549962	0.668267	0.549962	0.431656	0.549962	0.668267	0.549962	0.31335	0.31335	0.549962	0.431656	0.31335
1.45957	24-1842	0.305296	0.305296	0.220155	0.408264	0.408264	0.276909	0.408264	0.330414	0.330414	0.20438	0.456448	0.582482	0.330414	0.20438	0.330414	0.330414	0.456448	0.503497	0.0783456	0.20438	0.381736	0.503497	0.381736	0.381736	0.381736	0.381736	0.259975	0.259975	0.138215	0.138215	0.503497	0.503497	0.259975	0.431656	0.549962	0.31335	0.195045	0.549962	0.431656	0.31335	0.31335	0.549962	0.31335	0.431656	0.195045	0.31335	0.431656	0.0767388
1.46028	24-1105	0.451997	0.451997	0.358219	0.408264	0.539618	0.408264	0.539618	0.456448	0.582482	0.330414	0.582482	0.582482	0.456448	0.20438	0.330414	0.456448	0.582482	0.503497	0.20438	0.330414	0.625257	0.625257	0.503497	0.503497	0.503497	0.259975	0.381736	0.259975	0.381736	0.381736	0.503497	0.503497	0.503497	0.549962	0.549962	0.549962	0.431656	0.549962	0.549962	0.31335	0.549962	0.668267	0.431656	0.431656	0.431656	0.431656	0.431656	0.195045
1.46191	25-2400	0.330052	0.330052	0.385468	0.174467	0.306207	0.306207	0.306207	0.362131	0.235727	0.362131	0.488536	0.362131	0.362131	0.488536	0.362131	0.488536	0.362131	0.293744	0.61494	0.488536	0.415862	0.415862	0.415862	0.660098	0.415862	0.0495074	0.53798	0.53798	0.415862	0.293744	0.53798	0.53798	0.171626	0.230893	0.468199	0.112239	0.349546	0.468199	0.468199	0.230893	0.230893	0.230893	0.468199	0.468199	0.349546	0.468199	0.586852	0.230893
1.46268	25-1312	0.305296	0.158595	0.0820918	0.145555	0.276909	0.276909	0.408264	0.20438	0.330414	0.330414	0.20438	0.330414	0.0783456	0.20438	0.20438	0.330414	0.456448	0.381736	0.20438	0.20438	0.138215	0.259975	0.259975	0.381736	0.259975	0.138215	0.259975	0.259975	0.0164541	0.259975	0.259975	0.259975	0.259975	0.0767388	0.31335	0.195045	0.31335	0.31335	0.31335	0.31335	0.195045	0.31335	0.31335	0.31335	0.31335	0.31335	0.195045	0.431656
1.46418	29-1761	0.451997	0.305296	0.358219	0.276909	0.276909	0.408264	0.276909	0.456448	0.330414	0.330414	0.330414	0.330414	0.20438	0.20438	0.20438	0.456448	0.330414	0.503497	0.330414	0.0783456	0.138215	0.259975	0.381736	0.381736	0.259975	0.381736	0.381736	0.625257	0.138215	0.138215	0.138215	0.381736	0.259975	0.431656	0.668267	0.0767388	0.431656	0.549962	0.431656	0.549962	0.0767388	0.31335	0.31335	0.431656	0.431656	0.31335	0.549962	0.0767388
1.46498	13-0727	0.451997	0.451997	0.358219	0.408264	0.408264	0.539618	0.539618	0.456448	0.456448	0.456448	0.582482	0.582482	0.330414	0.330414	0.330414	0.582482	0.582482	0.625257	0.330414	0.456448	0.503497	0.503497	0.503497	0.503497	0.503497	0.259975	0.503497	0.381736	0.259975	0.259975	0.503497	0.625257	0.259975	0.431656	0.668267	0.431656	0.431656	0.668267	0.549962	0.431656	0.431656	0.549962	0.549962	0.31335	0.31335	0.549962	0.549962	0.195045
1.46508	30-1887	0.330052	0.18292	-0.168408	-0.0890136	0.174467	-0.0890136	0.174467	0.235727	0.235727	0.235727	0.109323	0.362131	0.235727	0.362131	0.235727	0.109323	0.488536	-0.0726108	0.235727	0.109323	0.171626	0.293744	0.0495074	0.415862	0.415862	0.0495074	-0.0726108	0.0495074	0.293744	0.53798	0.171626	0.293744	0.171626	0.112239	0.230893	0.230893	0.230893	0.112239	0.112239	-0.00641368	0.468199	0.349546	0.112239	0.230893	0.230893	0.230893	0.112239	0.230893
1.46549	30-1880	0.158595	0.158595	-0.0559717	0.145555	0.276909	0.0142005	0.276909	0.20438	0.330414	0.330414	0.20438	0.582482	0.20438	0.456448	0.0783456	0.20438	0.456448	0.259975	0.0783456	0.20438	0.259975	0.259975	0.259975	0.381736	0.381736	0.0164541	0.0164541	-0.105306	0.259975	0.381736	0.381736	0.381736	0.381736	0.195045	0.31335	0.431656	0.31335	0.31335	0.195045	0.195045	0.431656	0.549962	0.195045	0.0767388	0.0767388	0.0767388	0.195045	0.668267
1.46554	24-1850	0.451997	0.451997	0.358219	0.276909	0.276909	0.539618	0.408264	0.456448	0.582482	0.456448	0.582482	0.456448	0.330414	0.330414	0.20438	0.582482	0.456448	0.625257	0.20438	0.20438	0.381736	0.503497	0.503497	0.381736	0.381736	0.259975	0.503497	0.381736	0.259975	0.381736	0.381736	0.503497	0.259975	0.549962	0.668267	0.431656	0.549962	0.668267	0.549962	0.31335	0.431656	0.549962	0.431656	0.31335	0.195045	0.431656	0.549962	0.195045
1.46555	25-1322	0.305296	0.158595	0.0820918	0.276909	0.539618	0.0142005	0.408264	0.20438	0.330414	0.330414	0.330414	0.456448	0.20438	0.456448	-0.173723	0.330414	0.330414	0.138215	0.0783456	0.20438	0.259975	0.503497	0.381736	0.381736	0.381736	0.0164541	0.138215	0.0164541	0.138215	0.625257	0.259975	0.381736	0.259975	0.195045	0.31335	0.431656	0.31335	0.31335	0.31335	0.31335	0.431656	0.31335	0.0767388	0.31335	-0.0415669	0.0767388	0.31335	0.31335
1.46614	29-1699	0.305296	0.158595	0.220155	0.145555	0.408264	0.0142005	0.276909	0.20438	0.0783456	0.0783456	0.330414	0.456448	0.20438	0.20438	0.0783456	0.330414	0.330414	0.138215	0.330414	0.20438	0.381736	0.381736	0.381736	0.503497	0.381736	0.138215	0.138215	0.259975	0.138215	0.138215	0.381736	0.503497	0.259975	0.195045	0.431656	0.0767388	0.195045	0.431656	0.31335	0.31335	0.0767388	0.31335	0.0767388	0.31335	0.31335	0.31335	0.431656	0.0767388
1.46861	13-0901	0.305296	0.451997	0.358219	0.145555	0.145555	0.408264	0.276909	0.456448	0.456448	0.20438	0.456448	0.330414	0.330414	0.0783456	0.20438	0.330414	0.330414	0.381736	0.0783456	0.0783456	0.259975	0.381736	0.625257	0.259975	0.259975	0.259975	0.381736	0.138215	0.259975	0.259975	0.259975	0.503497	0.138215	0.431656	0.549962	0.31335	0.431656	0.431656	0.549962	0.195045	0.31335	0.549962	0.31335	0.195045	0.195045	0.195045	0.549962	0.0767388
1.46876	24-0970	0.305296	0.305296	0.220155	0.145555	0.408264	0.145555	0.276909	0.20438	0.20438	-0.0476886	0.330414	0.456448	0.456448	0.330414	0.0783456	0.330414	0.330414	0.138215	0.20438	0.20438	0.503497	0.381736	0.381736	0.381736	0.381736	0.259975	0.138215	0.138215	0.138215	0.259975	0.625257	0.503497	0.259975	0.31335	0.31335	0.195045	0.195045	0.431656	0.31335	0.195045	0.31335	0.549962	0.0767388	0.195045	0.195045	0.31335	0.31335	0.0767388
1.46942	23-1021	0.305296	0.451997	0.220155	0.145555	0.276909	0.276909	0.276909	0.330414	0.582482	0.330414	0.456448	0.582482	0.456448	0.330414	0.20438	0.456448	0.582482	0.381736	0.0783456	0.20438	0.381736	0.503497	0.503497	0.503497	0.503497	0.138215	0.259975	0.138215	0.381736	0.381736	0.503497	0.503497	0.503497	0.431656	0.431656	0.431656	0.549962	0.431656	0.431656	0.195045	0.549962	0.668267	0.31335	0.195045	0.31335	0.31335	0.31335	0.549962
1.47083	13-0893	0.305296	0.158595	0.0820918	0.145555	0.408264	0.0142005	0.276909	0.20438	0.20438	-0.0476886	0.330414	0.456448	0.330414	0.0783456	0.0783456	0.330414	0.330414	0.138215	0.0783456	0.20438	0.503497	0.381736	0.259975	0.381736	0.381736	0.259975	0.138215	0.138215	0.138215	0.138215	0.381736	0.381736	0.503497	0.31335	0.31335	0.195045	0.195045	0.431656	0.31335	0.195045	0.195045	0.431656	0.0767388	0.195045	0.195045	0.31335	0.31335	-0.0415669
1.47088	25-2401	0.305296	0.0118947	0.0820918	0.0142005	0.276909	-0.117154	0.145555	0.20438	-0.0476886	0.0783456	0.20438	0.582482	0.0783456	0.456448	0.0783456	0.20438	0.330414	0.138215	0.330414	0.0783456	0.138215	0.259975	0.138215	0.381736	0.381736	0.138215	0.0164541	0.138215	0.138215	0.138215	0.503497	0.381736	0.259975	0.0767388	0.31335	-0.0415669	-0.0415669	0.431656	0.195045	0.0767388	0.0767388	0.31335	0.0767388	0.195045	0.0767388	0.195045	0.31335	0.195045
1.47208	29-1693	0.305296	0.305296	0.0820918	0.145555	0.276909	0.276909	0.276909	0.330414	0.456448	0.456448	0.330414	0.582482	0.330414	0.20438	0.0783456	0.456448	0.582482	0.381736	0.20438	0.330414	0.259975	0.381736	0.381736	0.381736	0.503497	0.0164541	0.259975	0.138215	0.381736	0.381736	0.259975	0.503497	0.381736	0.31335	0.431656	0.431656	0.549962	0.431656	0.31335	0.31335	0.549962	0.549962	0.431656	0.0767388	0.0767388	0.31335	0.31335	0.31335
1.47248	23-1111	0.158595	0.305296	0.220155	0.276909	0.408264	0.145555	0.276909	0.0783456	0.330414	0.330414	0.456448	0.456448	0.20438	0.330414	-0.0476886	0.456448	0.330414	0.138215	0.0783456	0.330414	0.381736	0.503497	0.381736	0.503497	0.381736	0.0164541	0.259975	0.0164541	0.138215	0.259975	0.503497	0.503497	0.259975	0.195045	0.31335	0.195045	0.195045	0.31335	0.31335	0.31335	0.195045	0.31335	0.0767388	0.31335	0.195045	0.195045	0.31335	0.31335
1.47322	09-1659	0.451997	0.451997	0.358219	0.276909	0.276909	0.408264	0.408264	0.456448	0.582482	0.330414	0.582482	0.582482	0.456448	0.330414	0.330414	0.456448	0.582482	0.503497	0.20438	0.20438	0.503497	0.503497	0.503497	0.503497	0.503497	0.381736	0.381736	0.259975	0.381736	0.381736	0.503497	0.625257	0.503497	0.549962	0.668267	0.431656	0.431656	0.549962	0.549962	0.195045	0.549962	0.668267	0.431656	0.31335	0.31335	0.431656	0.549962	0.31335
1.47434	24-1844	0.0118947	0.451997	0.358219	0.145555	0.276909	0.276909	0.145555	0.0783456	0.456448	0.456448	0.456448	0.330414	0.20438	0.20438	0.0783456	0.456448	0.456448	0.259975	0.20438	0.20438	0.259975	0.381736	0.381736	0.503497	0.381736	0.0164541	0.259975	0.138215	0.381736	0.259975	0.381736	0.503497	0.259975	0.31335	0.431656	0.195045	0.31335	0.195045	0.195045	0.0767388	0.31335	0.31335	0.195045	0.31335	0.195045	0.0767388	0.31335	0.195045
1.47434	13-0757	0.305296	0.451997	0.496282	0.145555	0.145555	0.539618	0.276909	0.330414	0.330414	0.330414	0.456448	0.330414	0.20438	0.0783456	0.0783456	0.456448	0.330414	0.503497	0.330414	0.0783456	0.138215	0.381736	0.503497	0.259975	0.259975	0.259975	0.381736	0.381736	0.138215	0.138215	0.259975	0.503497	0.138215	0.31335	0.549962	0.195045	0.31335	0.549962	0.431656	0.195045	0.195045	0.431656	0.31335	0.195045	0.31335	0.31335	0.431656	-0.159873
1.47525	61-1899	0.451997	0.305296	0.0820918	0.276909	0.408264	0.276909	0.276909	0.456448	0.20438	0.456448	0.330414	0.456448	0.20438	0.456448	0.0783456	0.456448	0.456448	0.381736	0.330414	0.20438	0.138215	0.381736	0.259975	0.381736	0.381736	0.259975	0.259975	0.381736	0.138215	0.259975	0.381736	0.381736	0.138215	0.431656	0.549962	0.195045	0.31335	0.549962	0.31335	0.431656	0.195045	0.31335	0.31335	0.431656	0.195045	0.31335	0.431656	0.0767388
1.47691	25-1321	0.158595	0.451997	0.358219	0.145555	0.276909	0.276909	0.276909	0.20438	0.582482	0.330414	0.456448	0.456448	0.456448	0.330414	0.20438	0.456448	0.582482	0.381736	0.20438	0.20438	0.381736	0.381736	0.503497	0.503497	0.503497	0.0164541	0.259975	0.259975	0.503497	0.381736	0.503497	0.625257	0.503497	0.431656	0.549962	0.431656	0.549962	0.31335	0.31335	0.0767388	0.549962	0.549962	0.31335	0.195045	0.31335	0.195045	0.431656	0.431656
1.47783	09-0364	0.305296	0.305296	0.220155	0.408264	0.408264	0.276909	0.408264	0.330414	0.20438	0.330414	0.456448	0.456448	0.456448	0.456448	0.330414	0.582482	0.456448	0.381736	0.456448	0.582482	0.503497	0.259975	0.381736	0.625257	0.503497	0.259975	0.503497	0.503497	0.259975	0.259975	0.503497	0.625257	0.259975	0.431656	0.549962	0.195045	0.31335	0.549962	0.431656	0.431656	0.195045	0.31335	0.431656	0.431656	0.31335	0.431656	0.668267	0.195045
1.48032	13-1511	0.158595	0.0118947	-0.0559717	0.145555	0.408264	-0.117154	0.276909	0.0783456	0.20438	0.0783456	0.20438	0.456448	0.20438	0.20438	-0.173723	0.20438	0.330414	0.0164541	-0.0476886	0.20438	0.259975	0.381736	0.259975	0.259975	0.381736	-0.105306	0.0164541	-0.105306	0.138215	0.259975	0.381736	0.381736	0.381736	0.0767388	0.195045	0.31335	0.195045	0.195045	0.195045	0.195045	0.31335	0.31335	0.0767388	0.0767388	-0.0415669	0.0767388	0.195045	0.31335
1.48268	13-1496	0.428207	0.428207	0.332099	0.248508	0.379863	0.248508	0.248508	0.425791	0.299757	0.299757	0.299757	0.425791	0.425791	0.173723	0.425791	0.299757	0.425791	0.348828	0.425791	0.299757	0.592349	0.348828	0.348828	0.470588	0.348828	0.105306	0.105306	0.227067	0.470588	0.227067	0.227067	0.348828	0.348828	0.51479	0.396484	0.396484	0.51479	0.396484	0.278178	0.278178	0.396484	0.51479	0.278178	0.159873	0.633095	0.396484	0.278178	0.159873
1.48407	59-2352	0.305296	0.305296	0.0820918	0.145555	0.408264	0.276909	0.276909	0.330414	0.456448	0.456448	0.330414	0.582482	0.330414	0.456448	0.0783456	0.456448	0.582482	0.381736	0.20438	0.330414	0.259975	0.503497	0.259975	0.381736	0.503497	0.0164541	0.259975	0.138215	0.381736	0.503497	0.503497	0.503497	0.381736	0.31335	0.431656	0.431656	0.431656	0.431656	0.31335	0.195045	0.668267	0.549962	0.431656	0.195045	0.0767388	0.31335	0.31335	0.31335
1.48915	23-1124	0.134806	0.281507	0.0559717	0.117154	0.248508	0.117154	0.248508	0.173723	0.425791	0.299757	0.299757	0.551825	0.299757	0.425791	0.173723	0.299757	0.425791	0.348828	0.0476886	0.173723	0.348828	0.348828	0.348828	0.470588	0.348828	0.105306	0.105306	-0.0164541	0.227067	0.348828	0.470588	0.470588	0.470588	0.278178	0.396484	0.396484	0.396484	0.396484	0.278178	0.159873	0.396484	0.633095	0.159873	0.159873	0.278178	0.159873	0.278178	0.51479
1.48948	30-1891	0.281507	0.428207	0.0559717	0.117154	0.511217	0.117154	0.248508	0.299757	0.299757	0.299757	0.299757	0.551825	0.299757	0.425791	0.173723	0.425791	0.551825	0.227067	0.173723	0.299757	0.348828	0.470588	0.227067	0.592349	0.592349	0.227067	0.105306	0.105306	0.227067	0.227067	0.592349	0.470588	0.227067	0.278178	0.396484	0.278178	0.278178	0.396484	0.278178	0.159873	0.278178	0.51479	0.159873	0.278178	0.278178	0.278178	0.278178	0.159873
1.48956	24-1471	0.281507	0.428207	0.0559717	0.117154	0.511217	0.117154	0.248508	0.299757	0.299757	0.299757	0.299757	0.551825	0.299757	0.425791	0.173723	0.425791	0.551825	0.227067	0.173723	0.299757	0.348828	0.470588	0.348828	0.592349	0.470588	0.105306	0.105306	0.105306	0.227067	0.227067	0.592349	0.592349	0.227067	0.278178	0.51479	0.278178	0.396484	0.396484	0.278178	0.278178	0.278178	0.51479	0.159873	0.278178	0.278178	0.278178	0.396484	0.278178
1.49274	61-1737	0.134806	-0.0118947	-0.0820918	-0.0142005	0.248508	-0.145555	0.117154	0.0476886	-0.0783456	-0.0783456	0.173723	0.425791	0.0476886	0.299757	0.0476886	0.173723	0.173723	0.105306	0.0476886	0.0476886	0.227067	0.227067	0.105306	0.348828	0.227067	0.105306	-0.0164541	-0.0164541	-0.138215	-0.0164541	0.470588	0.348828	0.227067	0.0415669	0.278178	-0.0767388	-0.0767388	0.396484	0.159873	0.0415669	-0.0767388	0.278178	-0.0767388	0.159873	0.159873	0.159873	0.278178	0.0415669
1.49378	25-1320	-0.0118947	0.281507	0.0559717	-0.0142005	0.248508	0.117154	0.117154	0.0476886	0.299757	0.173723	0.173723	0.425791	0.299757	0.173723	0.0476886	0.173723	0.299757	0.227067	0.0476886	0.0476886	0.227067	0.348828	0.227067	0.348828	0.227067	0.105306	-0.0164541	-0.138215	0.105306	0.227067	0.470588	0.470588	0.227067	0.159873	0.278178	0.278178	0.159873	0.278178	0.159873	-0.0767388	0.278178	0.633095	0.0415669	0.159873	0.159873	0.0415669	0.159873	0.159873
1.49473	09-0369	0.428207	0.281507	0.194035	0.117154	0.248508	0.117154	0.248508	0.425791	0.173723	0.173723	0.425791	0.425791	0.173723	0.425791	0.173723	0.425791	0.299757	0.227067	0.173723	0.173723	0.227067	0.348828	0.348828	0.470588	0.470588	0.348828	0.348828	0.227067	0.105306	0.348828	0.227067	0.470588	0.105306	0.278178	0.51479	0.0415669	0.159873	0.51479	0.51479	0.159873	0.159873	0.278178	0.159873	0.278178	0.159873	0.278178	0.633095	-0.0767388
1.49477	20-0987	-0.0118947	0.281507	0.0559717	-0.0142005	0.248508	0.117154	0.117154	0.0476886	0.299757	0.173723	0.173723	0.425791	0.299757	0.299757	0.0476886	0.173723	0.299757	0.227067	0.0476886	0.0476886	0.227067	0.348828	0.348828	0.348828	0.227067	0.227067	-0.0164541	-0.138215	0.105306	0.227067	0.592349	0.348828	0.348828	0.159873	0.159873	0.278178	0.278178	0.278178	0.159873	0.0415669	0.278178	0.633095	0.0415669	0.159873	0.159873	0.0415669	0.0415669	0.396484
1.49616	24-2024	0.281507	0.428207	0.194035	0.117154	0.379863	0.379863	0.248508	0.299757	0.551825	0.551825	0.425791	0.551825	0.425791	0.299757	0.173723	0.551825	0.551825	0.470588	0.299757	0.299757	0.348828	0.592349	0.470588	0.592349	0.470588	0.105306	0.348828	0.227067	0.348828	0.470588	0.470588	0.592349	0.348828	0.396484	0.51479	0.396484	0.633095	0.51479	0.396484	0.278178	0.51479	0.633095	0.396484	0.396484	0.278178	0.396484	0.396484	0.396484
1.49636	24-1564	0.134806	0.134806	-0.0820918	-0.0142005	0.248508	-0.0142005	0.117154	0.173723	0.299757	0.173723	0.173723	0.551825	0.173723	0.425791	0.0476886	0.173723	0.425791	0.227067	-0.0783456	0.0476886	0.105306	0.348828	0.227067	0.227067	0.348828	-0.0164541	-0.0164541	-0.138215	0.227067	0.348828	0.470588	0.348828	0.348828	0.159873	0.278178	0.278178	0.278178	0.278178	0.159873	0.0415669	0.51479	0.51479	0.159873	0.0415669	-0.0767388	0.0415669	0.159873	0.396484
1.49664	09-2045	-0.0118947	0.281507	0.0559717	0.248508	0.379863	0.117154	0.248508	0.0476886	0.425791	0.425791	0.299757	0.299757	0.173723	0.299757	-0.0783456	0.299757	0.425791	0.105306	0.0476886	0.299757	0.348828	0.227067	0.227067	0.348828	0.348828	-0.259975	0.105306	-0.138215	0.348828	0.348828	0.348828	0.348828	0.227067	0.278178	0.278178	0.51479	0.278178	0.0415669	0.0415669	0.159873	0.396484	0.278178	0.159873	0.159873	0.0415669	0.0415669	0.159873	0.396484
1.49763	25-1323	0.281507	0.281507	0.194035	0.117154	0.379863	0.248508	0.248508	0.173723	0.299757	0.299757	0.425791	0.551825	0.299757	0.425791	0.0476886	0.551825	0.425791	0.348828	0.173723	0.299757	0.227067	0.592349	0.470588	0.470588	0.592349	0.227067	0.348828	0.227067	0.105306	0.348828	0.592349	0.470588	0.227067	0.159873	0.278178	0.159873	0.396484	0.51479	0.396484	0.278178	0.396484	0.396484	0.278178	0.278178	0.0415669	0.396484	0.278178	0.278178
1.49831	25-1635	0.281507	0.134806	0.194035	0.117154	0.248508	0.248508	0.248508	0.173723	0.173723	0.299757	0.425791	0.551825	0.173723	0.425791	0.173723	0.425791	0.299757	0.470588	0.299757	0.173723	0.227067	0.470588	0.348828	0.470588	0.348828	0.227067	0.348828	0.227067	-0.0164541	0.227067	0.592349	0.470588	0.227067	0.159873	0.396484	0.0415669	0.159873	0.633095	0.396484	0.159873	0.159873	0.396484	0.278178	0.396484	0.159873	0.396484	0.396484	0.278178
1.49936	13-1504	0.281507	0.428207	0.332099	0.117154	0.248508	0.511217	0.248508	0.299757	0.425791	0.299757	0.425791	0.425791	0.425791	0.0476886	0.173723	0.425791	0.425791	0.470588	0.299757	0.173723	0.348828	0.470588	0.470588	0.348828	0.470588	0.348828	0.348828	0.227067	0.227067	0.227067	0.470588	0.592349	0.227067	0.396484	0.51479	0.278178	0.396484	0.51479	0.396484	0.159873	0.396484	0.633095	0.396484	0.278178	0.278178	0.396484	0.396484	0.0415669
1.5033	61-1906	0.281507	0.281507	-0.0820918	-0.0142005	0.248508	-0.0142005	0.117154	0.299757	0.299757	0.299757	0.173723	0.551825	0.299757	0.425791	0.0476886	0.299757	0.551825	0.105306	0.173723	0.173723	0.227067	0.227067	0.227067	0.470588	0.470588	-0.0164541	-0.0164541	-0.0164541	0.348828	0.348828	0.348828	0.470588	0.470588	0.278178	0.396484	0.278178	0.396484	0.278178	0.159873	0.159873	0.396484	0.51479	0.159873	0.0415669	0.278178	0.159873	0.278178	0.51479
1.50692	04-1342	0.281507	0.281507	0.470162	0.248508	0.379863	0.379863	0.379863	0.173723	0.299757	0.299757	0.551825	0.425791	0.299757	0.173723	0.173723	0.551825	0.425791	0.470588	0.425791	0.299757	0.348828	0.470588	0.470588	0.470588	0.470588	0.105306	0.470588	0.470588	0.227067	0.227067	0.470588	0.592349	0.348828	0.278178	0.51479	0.159873	0.278178	0.51479	0.396484	0.159873	0.278178	0.278178	0.396484	0.396484	0.278178	0.396484	0.51479	0.0415669
1.50985	24-2288	0.281507	0.428207	0.194035	0.117154	0.248508	0.379863	0.248508	0.299757	0.425791	0.551825	0.425791	0.551825	0.299757	0.299757	0.299757	0.551825	0.551825	0.470588	0.299757	0.299757	0.227067	0.470588	0.348828	0.592349	0.470588	0.105306	0.348828	0.227067	0.227067	0.348828	0.348828	0.592349	0.227067	0.278178	0.51479	0.278178	0.396484	0.51479	0.396484	0.159873	0.396484	0.51479	0.396484	0.278178	0.396484	0.396484	0.396484	0.278178
1.51105	30-1861	0.134806	0.281507	0.194035	-0.0142005	0.248508	0.248508	0.117154	0.173723	0.173723	0.425791	0.173723	0.425791	0.173723	0.299757	-0.0783456	0.299757	0.425791	0.227067	0.425791	0.173723	-0.0164541	0.348828	0.227067	0.348828	0.348828	-0.0164541	0.105306	0.105306	0.227067	0.348828	0.348828	0.470588	0.105306	0.0415669	0.278178	0.159873	0.159873	0.278178	0.159873	0.0415669	0.396484	0.396484	0.278178	0.159873	0.159873	0.159873	0.159873	0.0415669
1.51161	13-1487	0.428207	0.281507	0.332099	0.248508	0.379863	0.379863	0.379863	0.299757	0.299757	0.299757	0.551825	0.551825	0.299757	0.299757	0.173723	0.551825	0.425791	0.470588	0.299757	0.299757	0.348828	0.592349	0.470588	0.470588	0.470588	0.227067	0.470588	0.348828	0.105306	0.227067	0.592349	0.592349	0.348828	0.278178	0.51479	0.159873	0.278178	0.633095	0.51479	0.278178	0.278178	0.396484	0.396484	0.396484	0.278178	0.51479	0.51479	0.159873
1.51257	09-0367	0.134806	0.428207	0.0559717	-0.145555	0.248508	0.117154	-0.0142005	0.173723	0.299757	0.173723	0.173723	0.425791	0.425791	0.299757	0.0476886	0.299757	0.425791	0.105306	0.173723	0.0476886	0.227067	0.348828	0.348828	0.470588	0.348828	0.227067	-0.0164541	-0.0164541	0.227067	0.227067	0.592349	0.592349	0.470588	0.278178	0.396484	0.159873	0.396484	0.278178	0.159873	0.0415669	0.278178	0.633095	0.0415669	0.159873	0.396484	0.159873	0.278178	0.278178
1.5146	23-1113	0.405606	0.111343	0.306877	0.352494	0.484234	0.0890136	0.484234	0.26989	0.143486	0.26989	0.396295	0.522699	0.143486	0.26989	0.0170817	0.26989	0.396295	0.194729	0.396295	0.26989	0.316847	0.438965	0.438965	0.438965	0.438965	0.0726108	0.194729	0.194729	0.194729	0.316847	0.316847	0.316847	0.194729	0.125067	0.24372	0.24372	0.125067	0.362373	0.362373	0.362373	0.24372	0.24372	0.24372	0.362373	0.125067	0.24372	0.24372	0.362373
1.5164	29-1705	-0.0357888	0.111343	0.0299392	-0.0427265	0.220754	-0.0427265	0.0890136	0.0170817	0.143486	0.143486	0.143486	0.396295	0.0170817	0.26989	0.0170817	0.143486	0.26989	0.194729	0.0170817	0.0170817	0.0726108	0.316847	0.0726108	0.316847	0.194729	-0.0495074	-0.0495074	-0.0495074	0.0726108	0.194729	0.316847	0.316847	0.194729	0.00641368	0.24372	0.125067	0.00641368	0.24372	0.125067	-0.112239	0.24372	0.362373	0.00641368	0.125067	0.125067	0.00641368	0.125067	0.00641368
1.51682	36-1569	-0.0118947	0.134806	-0.0820918	-0.0142005	0.248508	-0.0142005	0.117154	0.0476886	0.299757	0.173723	0.173723	0.425791	0.173723	0.299757	0.0476886	0.173723	0.425791	0.227067	-0.0783456	0.0476886	0.105306	0.227067	0.227067	0.227067	0.348828	-0.0164541	-0.0164541	-0.138215	0.227067	0.227067	0.470588	0.348828	0.470588	0.159873	0.278178	0.396484	0.278178	0.159873	0.0415669	-0.0767388	0.396484	0.396484	0.159873	0.0415669	-0.0767388	0.0415669	0.159873	0.396484
1.51998	25-2398	0.111343	0.258474	0.0299392	-0.0427265	0.220754	0.220754	0.0890136	0.143486	0.396295	0.396295	0.26989	0.522699	0.26989	0.396295	0.143486	0.396295	0.396295	0.438965	0.143486	0.143486	0.194729	0.438965	0.194729	0.438965	0.316847	0.0726108	0.194729	0.0726108	0.194729	0.316847	0.561084	0.438965	0.316847	0.24372	0.362373	0.24372	0.362373	0.481026	0.24372	0.00641368	0.362373	0.599679	0.24372	0.24372	0.125067	0.24372	0.24372	0.362373
1.52017	29-1766	0.281507	0.281507	0.0559717	0.117154	0.379863	0.248508	0.248508	0.299757	0.425791	0.425791	0.299757	0.425791	0.173723	0.299757	0.0476886	0.425791	0.425791	0.348828	0.0476886	0.173723	0.105306	0.470588	0.227067	0.227067	0.348828	-0.0164541	0.227067	0.105306	0.227067	0.470588	0.227067	0.348828	0.227067	0.278178	0.396484	0.396484	0.396484	0.396484	0.278178	0.159873	0.51479	0.396484	0.278178	0.159873	0.0415669	0.159873	0.278178	0.0415669
1.52267	13-0900	0.258474	0.111343	-0.10853	0.0890136	0.352494	-0.0427265	0.220754	0.26989	0.143486	0.143486	0.143486	0.522699	0.143486	0.396295	0.26989	0.143486	0.396295	0.194729	0.143486	0.143486	0.316847	0.194729	0.0726108	0.316847	0.316847	0.0726108	-0.0495074	-0.0495074	0.194729	0.194729	0.438965	0.316847	0.316847	0.24372	0.362373	0.24372	0.125067	0.362373	0.125067	0.125067	0.24372	0.481026	0.125067	0.125067	0.24372	0.125067	0.24372	0.24372
1.52544	29-1783	0.111343	0.111343	0.168408	0.0890136	0.352494	-0.0427265	0.220754	0.0170817	0.26989	0.143486	0.26989	0.522699	0.26989	0.522699	0.0170817	0.26989	0.26989	0.194729	0.143486	0.143486	0.316847	0.438965	0.194729	0.438965	0.316847	0.0726108	0.0726108	0.0726108	0.194729	0.438965	0.561084	0.438965	0.316847	0.125067	0.24372	0.362373	0.125067	0.362373	0.24372	0.00641368	0.362373	0.481026	0.00641368	0.24372	0.00641368	0.24372	0.24372	0.362373
1.52667	25-1627	0.405606	0.405606	0.445346	0.352494	0.220754	0.484234	0.352494	0.522699	0.396295	0.522699	0.522699	0.522699	0.396295	0.26989	0.396295	0.522699	0.522699	0.561084	0.522699	0.396295	0.316847	0.438965	0.438965	0.561084	0.438965	0.316847	0.561084	0.561084	0.438965	0.316847	0.316847	0.561084	0.194729	0.481026	0.599679	0.24372	0.362373	0.599679	0.599679	0.362373	0.362373	0.481026	0.599679	0.481026	0.362373	0.481026	0.599679	0.125067
1.5286	20-1687	-0.0357888	0.111343	-0.10853	0.0890136	0.352494	-0.0427265	0.220754	0.0170817	0.26989	0.26989	0.143486	0.396295	0.143486	0.396295	0.0170817	0.143486	0.396295	0.194729	0.0170817	0.143486	0.194729	0.194729	0.194729	0.316847	0.316847	-0.0495074	-0.0495074	-0.171626	0.194729	0.316847	0.438965	0.316847	0.438965	0.125067	0.24372	0.481026	0.24372	0.125067	0.00641368	0.00641368	0.362373	0.362373	0.125067	0.125067	0.00641368	0.00641368	0.125067	0.481026
1.52887	59-2355	0.111343	0.258474	0.0299392	0.220754	0.352494	0.0890136	0.352494	0.143486	0.396295	0.396295	0.26989	0.396295	0.26989	0.522699	0.0170817	0.26989	0.522699	0.194729	0.143486	0.26989	0.316847	0.194729	0.316847	0.438965	0.438965	-0.171626	0.0726108	-0.0495074	0.316847	0.561084	0.316847	0.438965	0.438965	0.24372	0.362373	0.599679	0.362373	0.125067	0.125067	0.125067	0.599679	0.362373	0.24372	0.125067	0.24372	0.125067	0.24372	0.481026
1.52989	61-1733	0.258474	0.258474	0.0299392	0.0890136	0.220754	0.220754	0.220754	0.26989	0.396295	0.522699	0.26989	0.522699	0.26989	0.396295	0.0170817	0.396295	0.522699	0.316847	0.26989	0.26989	0.194729	0.316847	0.194729	0.438965	0.438965	-0.0495074	0.194729	0.0726108	0.316847	0.438965	0.316847	0.438965	0.438965	0.24372	0.362373	0.362373	0.362373	0.362373	0.24372	0.125067	0.481026	0.481026	0.362373	0.125067	0.24372	0.24372	0.24372	0.362373
1.53414	24-1545	0.111343	0.111343	-0.10853	-0.0427265	0.220754	0.0890136	0.0890136	0.143486	0.26989	0.26989	0.143486	0.522699	0.143486	0.26989	0.0170817	0.26989	0.396295	0.316847	0.0170817	0.143486	0.0726108	0.316847	0.194729	0.194729	0.438965	0.0726108	0.0726108	-0.0495074	0.194729	0.194729	0.438965	0.316847	0.438965	0.125067	0.24372	0.24372	0.362373	0.362373	0.125067	0.125067	0.362373	0.481026	0.24372	0.00641368	0.00641368	0.125067	0.125067	0.362373
1.53717	24-1565	0.111343	0.405606	0.168408	0.0890136	0.220754	0.352494	0.220754	0.143486	0.522699	0.396295	0.396295	0.396295	0.396295	0.26989	0.143486	0.522699	0.522699	0.438965	0.143486	0.26989	0.316847	0.316847	0.316847	0.438965	0.438965	-0.0495074	0.316847	0.194729	0.316847	0.316847	0.438965	0.561084	0.438965	0.362373	0.481026	0.481026	0.481026	0.362373	0.24372	0.00641368	0.481026	0.481026	0.362373	0.125067	0.24372	0.362373	0.362373	0.362373
1.54178	30-1856	0.258474	0.258474	0.168408	-0.0427265	0.220754	0.0890136	0.0890136	0.143486	0.143486	-0.109323	0.26989	0.396295	0.396295	0.143486	0.143486	0.26989	0.26989	0.0726108	0.143486	0.0170817	0.316847	0.316847	0.438965	0.316847	0.438965	0.316847	0.0726108	0.0726108	0.0726108	0.0726108	0.561084	0.561084	0.316847	0.24372	0.362373	0.00641368	0.24372	0.362373	0.24372	0.125067	0.125067	0.481026	0.00641368	0.125067	0.362373	0.24372	0.362373	0.125067
1.54308	25-2408	0.0880028	0.236008	0.00376462	-0.0716335	0.193411	0.0608885	0.0608885	0.113408	0.367717	0.240563	0.240563	0.494872	0.240563	0.367717	0.113408	0.240563	0.367717	0.285527	-0.0137464	-0.0137464	0.162684	0.40837	0.285527	0.40837	0.285527	0.039841	0.039841	-0.083002	0.162684	0.285527	0.531213	0.40837	0.285527	0.209682	0.329039	0.209682	0.329039	0.329039	0.209682	-0.0290329	0.329039	0.567754	0.0903245	0.209682	0.0903245	0.0903245	0.209682	0.448396
1.54693	61-1901	0.236008	0.236008	0.143055	0.193411	0.458455	0.0608885	0.325933	0.240563	0.240563	0.367717	0.240563	0.494872	0.113408	0.494872	-0.0137464	0.240563	0.494872	0.162684	0.240563	0.240563	0.162684	0.40837	0.285527	0.40837	0.531213	0.039841	0.039841	0.039841	0.285527	0.40837	0.40837	0.285527	0.285527	0.0903245	0.209682	0.329039	0.209682	0.209682	0.209682	0.209682	0.448396	0.329039	0.209682	0.209682	0.209682	0.0903245	0.0903245	0.329039
1.54754	13-0714	0.258474	0.258474	-0.10853	0.0890136	0.484234	-0.0427265	0.220754	0.396295	0.26989	0.143486	0.143486	0.522699	0.26989	0.26989	0.26989	0.26989	0.522699	0.0726108	0.0170817	0.396295	0.316847	0.316847	0.0726108	0.316847	0.438965	-0.0495074	0.0726108	-0.0495074	0.438965	0.316847	0.316847	0.438965	0.438965	0.24372	0.362373	0.362373	0.24372	0.24372	0.24372	0.125067	0.481026	0.481026	0.24372	0.00641368	0.24372	0.125067	0.362373	0.00641368
1.54939	24-1427	0.236008	0.384012	0.143055	0.0608885	0.325933	0.193411	0.193411	0.240563	0.494872	0.367717	0.367717	0.494872	0.367717	0.494872	0.240563	0.367717	0.494872	0.285527	0.113408	0.113408	0.285527	0.531213	0.285527	0.531213	0.40837	0.039841	0.162684	0.039841	0.285527	0.531213	0.531213	0.40837	0.285527	0.329039	0.329039	0.329039	0.329039	0.329039	0.329039	-0.0290329	0.567754	0.567754	0.209682	0.329039	0.329039	0.209682	0.209682	0.329039
1.55169	24-2038	0.0880028	0.236008	0.00376462	-0.0716335	0.0608885	0.193411	0.0608885	0.113408	0.367717	0.367717	0.240563	0.367717	0.240563	0.367717	0.113408	0.240563	0.240563	0.285527	0.113408	0.113408	0.162684	0.40837	0.285527	0.40837	0.162684	-0.083002	0.162684	0.039841	0.162684	0.285527	0.40837	0.285527	0.162684	0.0903245	0.209682	0.329039	0.448396	0.329039	0.209682	0.0903245	0.329039	0.448396	0.209682	0.209682	0.0903245	0.329039	0.0903245	0.448396
1.55202	13-1507	0.236008	0.384012	0.143055	0.0608885	0.325933	0.325933	0.193411	0.240563	0.494872	0.494872	0.367717	0.494872	0.367717	0.240563	0.113408	0.494872	0.494872	0.40837	0.240563	0.240563	0.285527	0.531213	0.40837	0.531213	0.531213	0.162684	0.285527	0.162684	0.285527	0.40837	0.40837	0.531213	0.285527	0.329039	0.448396	0.329039	0.567754	0.448396	0.329039	0.209682	0.448396	0.567754	0.329039	0.329039	0.209682	0.329039	0.329039	0.448396
1.55302	25-1631	0.236008	0.236008	0.143055	0.193411	0.458455	0.193411	0.325933	0.113408	0.367717	0.367717	0.367717	0.494872	0.367717	0.367717	-0.0137464	0.494872	0.367717	0.285527	0.240563	0.367717	0.40837	0.531213	0.40837	0.531213	0.40837	0.039841	0.285527	0.162684	0.162684	0.40837	0.531213	0.531213	0.285527	0.209682	0.329039	0.329039	0.448396	0.448396	0.329039	0.329039	0.329039	0.448396	0.209682	0.329039	0.0903245	0.329039	0.329039	0.567754
1.55414	24-1563	0.236008	0.236008	0.00376462	0.0608885	0.325933	0.0608885	0.193411	0.367717	0.367717	0.367717	0.240563	0.494872	0.240563	0.240563	0.113408	0.240563	0.494872	0.162684	0.113408	0.240563	0.162684	0.40837	0.285527	0.40837	0.40837	-0.083002	0.162684	-0.083002	0.40837	0.40837	0.285527	0.40837	0.285527	0.209682	0.329039	0.329039	0.329039	0.209682	0.329039	0.0903245	0.448396	0.448396	0.329039	0.209682	0.0903245	0.0903245	0.329039	0.329039
1.555	57-1585	-0.0600019	0.236008	0.00376462	-0.0716335	0.193411	0.0608885	0.0608885	-0.0137464	0.240563	0.113408	0.113408	0.367717	0.240563	0.367717	0.113408	0.113408	0.240563	0.162684	-0.0137464	-0.0137464	0.162684	0.285527	0.162684	0.285527	0.162684	0.039841	-0.083002	-0.205845	0.039841	0.285527	0.531213	0.40837	0.162684	0.0903245	0.209682	0.209682	0.0903245	0.209682	0.0903245	-0.14839	0.329039	0.567754	-0.0290329	0.0903245	0.209682	-0.0290329	0.0903245	0.209682
1.55507	13-1403	0.236008	0.384012	0.00376462	0.0608885	0.458455	0.0608885	0.193411	0.240563	0.367717	0.113408	0.240563	0.494872	0.367717	0.113408	0.113408	0.367717	0.494872	0.162684	-0.0137464	0.240563	0.40837	0.40837	0.285527	0.40837	0.40837	0.162684	0.039841	0.039841	0.285527	0.162684	0.40837	0.531213	0.531213	0.329039	0.448396	0.329039	0.448396	0.329039	0.209682	0.209682	0.329039	0.567754	0.0903245	0.0903245	0.209682	0.209682	0.329039	0.0903245
1.55609	29-1771	0.0880028	0.0880028	-0.135526	0.0608885	0.325933	0.0608885	0.193411	0.113408	0.240563	0.367717	0.113408	0.367717	0.113408	0.113408	-0.140901	0.240563	0.367717	0.162684	0.113408	0.240563	0.162684	0.285527	0.162684	0.285527	0.285527	-0.205845	0.039841	-0.083002	0.162684	0.285527	0.162684	0.285527	0.162684	0.0903245	0.209682	0.448396	0.329039	0.209682	0.0903245	0.209682	0.329039	0.329039	0.209682	0.0903245	-0.0290329	0.209682	0.0903245	0.329039
1.55627	59-2354	0.236008	0.384012	0.143055	0.0608885	0.325933	0.193411	0.193411	0.240563	0.494872	0.367717	0.367717	0.494872	0.367717	0.240563	0.240563	0.367717	0.494872	0.285527	0.113408	0.113408	0.285527	0.531213	0.40837	0.531213	0.40837	0.039841	0.162684	0.039841	0.285527	0.40837	0.40837	0.531213	0.285527	0.329039	0.448396	0.448396	0.448396	0.329039	0.329039	0.0903245	0.448396	0.567754	0.209682	0.329039	0.329039	0.329039	0.329039	0.329039
1.55914	24-1436	0.0880028	0.0880028	0.00376462	0.0608885	0.325933	-0.0716335	0.193411	-0.0137464	0.113408	0.113408	0.240563	0.367717	0.113408	0.240563	-0.140901	0.240563	0.240563	0.039841	-0.0137464	0.113408	0.162684	0.40837	0.285527	0.40837	0.285527	0.039841	0.039841	-0.083002	-0.083002	0.162684	0.40837	0.285527	0.285527	-0.0290329	0.0903245	0.209682	0.0903245	0.209682	0.209682	0.0903245	0.0903245	0.209682	-0.0290329	0.209682	0.0903245	0.209682	0.0903245	0.329039
1.56331	13-1405	0.0880028	-0.0600019	-0.135526	0.0608885	0.325933	-0.204156	0.193411	-0.0137464	-0.0137464	0.113408	0.113408	0.494872	-0.0137464	0.494872	-0.0137464	0.113408	0.240563	0.039841	-0.0137464	0.113408	0.039841	0.285527	0.162684	0.285527	0.285527	-0.083002	-0.083002	-0.205845	-0.083002	0.285527	0.40837	0.285527	0.285527	-0.14839	0.0903245	0.0903245	-0.0290329	0.209682	0.0903245	0.0903245	0.209682	0.209682	-0.0290329	0.0903245	0.0903245	-0.0290329	0.0903245	0.329039
1.56522	04-1646	-0.0600019	0.236008	0.143055	0.193411	0.325933	0.0608885	0.193411	0.113408	0.367717	0.240563	0.240563	0.240563	0.113408	0.113408	-0.0137464	0.240563	0.367717	0.039841	-0.0137464	0.367717	0.285527	0.162684	0.162684	0.162684	0.285527	-0.328688	0.162684	-0.083002	0.531213	0.162684	0.285527	0.285527	0.162684	0.209682	0.209682	0.448396	0.209682	-0.0290329	0.0903245	0.0903245	0.329039	0.209682	0.209682	-0.0290329	-0.14839	-0.0290329	0.209682	0.329039
1.57196	04-1332	0.0645813	0.213925	-0.0227921	-0.101195	0.166248	0.166248	0.0325268	0.083225	0.339836	0.339836	0.21153	0.468141	0.21153	0.468141	0.083225	0.339836	0.339836	0.378564	0.083225	0.083225	0.130655	0.378564	0.25461	0.378564	0.378564	0.130655	0.130655	0.00670025	0.130655	0.378564	0.502519	0.25461	0.25461	0.175774	0.175774	0.175774	0.416649	0.416649	0.175774	0.0553361	0.416649	0.537086	0.175774	0.175774	0.0553361	0.175774	0.0553361	0.416649
1.57429	61-1730	0.36327	0.36327	0.398862	0.29997	0.29997	0.433691	0.29997	0.339836	0.468141	0.468141	0.468141	0.339836	0.339836	0.339836	0.083225	0.468141	0.339836	0.502519	0.339836	0.083225	0.25461	0.502519	0.502519	0.378564	0.25461	0.25461	0.378564	0.502519	0.25461	0.378564	0.378564	0.378564	0.130655	0.537086	0.537086	0.296211	0.537086	0.537086	0.416649	0.416649	0.296211	0.416649	0.296211	0.537086	0.175774	0.296211	0.416649	0.296211
1.57661	25-2399	0.36327	0.213925	0.258311	0.29997	0.433691	0.29997	0.433691	0.21153	0.339836	0.339836	0.468141	0.468141	0.339836	0.339836	0.083225	0.468141	0.339836	0.378564	0.339836	0.339836	0.502519	0.502519	0.378564	0.502519	0.378564	0.130655	0.378564	0.25461	0.130655	0.378564	0.502519	0.502519	0.25461	0.296211	0.416649	0.416649	0.296211	0.537086	0.416649	0.296211	0.296211	0.416649	0.296211	0.416649	0.175774	0.537086	0.416649	0.296211
1.57689	24-1104	0.0645813	0.213925	0.117759	0.0325268	0.29997	0.0325268	0.166248	0.083225	0.339836	0.21153	0.21153	0.339836	0.21153	0.21153	-0.0450802	0.21153	0.339836	0.130655	0.083225	0.083225	0.25461	0.378564	0.25461	0.378564	0.25461	0.00670025	0.00670025	0.00670025	0.25461	0.25461	0.378564	0.25461	0.378564	0.175774	0.175774	0.296211	0.296211	0.175774	0.175774	0.0553361	0.296211	0.416649	0.0553361	0.175774	0.175774	0.0553361	0.0553361	0.296211
1.57905	13-0726	0.213925	0.213925	-0.0227921	0.166248	0.433691	0.0325268	0.29997	0.21153	0.339836	0.339836	0.21153	0.468141	0.21153	0.21153	-0.0450802	0.21153	0.468141	0.130655	0.083225	0.21153	0.25461	0.378564	0.25461	0.378564	0.378564	0.00670025	0.00670025	-0.117254	0.25461	0.378564	0.25461	0.378564	0.378564	0.175774	0.296211	0.416649	0.296211	0.175774	0.175774	0.175774	0.416649	0.416649	0.175774	0.175774	0.0553361	0.0553361	0.175774	0.416649
1.58271	61-2102	0.36327	0.213925	0.398862	0.166248	0.166248	0.29997	0.29997	0.339836	0.21153	0.21153	0.468141	0.468141	0.21153	0.339836	0.21153	0.468141	0.339836	0.378564	0.339836	0.339836	0.25461	0.378564	0.378564	0.378564	0.502519	0.25461	0.502519	0.378564	0.25461	0.25461	0.378564	0.378564	0.130655	0.175774	0.296211	0.0553361	0.175774	0.537086	0.537086	0.175774	0.296211	0.296211	0.416649	0.175774	0.0553361	0.416649	0.416649	0.0553361
1.58275	30-1867	0.0645813	0.0645813	0.117759	-0.101195	0.166248	-0.101195	0.0325268	-0.0450802	-0.0450802	-0.301691	0.083225	0.339836	0.21153	0.21153	-0.0450802	0.083225	0.083225	0.00670025	0.083225	-0.0450802	0.25461	0.130655	0.130655	0.130655	0.25461	0.25461	-0.117254	0.00670025	0.00670025	0.00670025	0.502519	0.378564	0.25461	0.0553361	0.175774	-0.0651014	-0.0651014	0.296211	0.0553361	-0.0651014	0.0553361	0.416649	-0.185539	-0.0651014	0.0553361	0.0553361	0.175774	-0.0651014
1.58342	29-1770	0.213925	0.213925	-0.0227921	0.0325268	0.29997	0.0325268	0.166248	0.21153	0.21153	0.339836	0.21153	0.468141	0.083225	0.468141	-0.0450802	0.21153	0.468141	0.130655	0.083225	0.083225	0.00670025	0.378564	0.130655	0.378564	0.378564	-0.117254	0.00670025	-0.117254	0.130655	0.378564	0.378564	0.378564	0.25461	0.0553361	0.296211	0.175774	0.0553361	0.175774	0.175774	-0.0651014	0.416649	0.296211	0.175774	0.175774	0.175774	0.0553361	0.175774	0.175774
1.58499	25-1623	0.213925	0.213925	0.117759	0.0325268	0.166248	0.29997	0.166248	0.21153	0.21153	0.339836	0.339836	0.468141	0.083225	0.339836	0.339836	0.339836	0.339836	0.502519	0.21153	0.083225	0.130655	0.378564	0.25461	0.378564	0.25461	0.130655	0.25461	0.130655	0.00670025	0.25461	0.378564	0.378564	0.130655	0.175774	0.416649	0.0553361	0.175774	0.537086	0.296211	0.0553361	0.296211	0.416649	0.296211	0.296211	0.296211	0.296211	0.296211	0.0553361
1.58501	24-1550	0.213925	0.0645813	-0.163343	-0.101195	0.166248	-0.101195	0.0325268	0.21153	0.083225	0.083225	0.083225	0.468141	0.083225	0.468141	0.21153	0.083225	0.339836	0.130655	0.083225	-0.0450802	0.130655	0.130655	0.00670025	0.25461	0.378564	0.130655	-0.117254	-0.117254	0.130655	0.25461	0.378564	0.25461	0.25461	0.175774	0.296211	0.0553361	0.0553361	0.296211	0.0553361	-0.0651014	0.296211	0.416649	0.0553361	0.0553361	0.175774	0.0553361	0.175774	0.175774
1.58694	25-1313	0.213925	0.36327	0.117759	0.0325268	0.29997	0.166248	0.166248	0.21153	0.468141	0.21153	0.339836	0.468141	0.339836	0.339836	0.21153	0.339836	0.468141	0.25461	-0.0450802	0.083225	0.25461	0.502519	0.378564	0.378564	0.378564	0.130655	0.130655	0.00670025	0.25461	0.378564	0.502519	0.378564	0.378564	0.296211	0.296211	0.296211	0.416649	0.296211	0.296211	0.0553361	0.537086	0.537086	0.175774	0.175774	0.175774	0.175774	0.175774	0.296211
1.59252	13-1408	0.0408616	0.19205	-0.0499926	0.00365871	0.274403	0.00365871	0.139031	0.0526578	0.312437	0.182547	0.182547	0.442326	0.182547	0.442326	0.0526578	0.182547	0.312437	0.223838	-0.0772315	0.0526578	0.223838	0.349323	0.223838	0.349323	0.223838	-0.0271319	-0.0271319	-0.152617	0.0983531	0.349323	0.474808	0.349323	0.223838	0.141696	0.26362	0.26362	0.26362	0.26362	0.141696	0.0197715	0.385545	0.507469	0.0197715	0.141696	0.0197715	0.0197715	0.141696	0.385545
1.59378	29-1695	0.213925	0.0645813	0.258311	0.166248	0.166248	0.0325268	0.166248	0.083225	0.083225	-0.0450802	0.339836	0.468141	0.21153	0.21153	0.21153	0.21153	0.21153	0.25461	0.083225	-0.0450802	0.130655	0.378564	0.378564	0.25461	0.25461	0.25461	0.130655	0.25461	0.00670025	0.130655	0.378564	0.378564	0.25461	0.175774	0.296211	-0.0651014	0.0553361	0.416649	0.296211	0.175774	0.175774	0.296211	0.0553361	0.296211	0.175774	0.175774	0.296211	0.0553361
1.60215	23-2072	0.19205	0.19205	-0.0499926	0.139031	0.409776	0.00365871	0.274403	0.182547	0.312437	0.312437	0.182547	0.442326	0.182547	0.312437	-0.0772315	0.182547	0.442326	0.0983531	0.0526578	0.182547	0.223838	0.349323	0.223838	0.349323	0.349323	-0.152617	-0.0271319	-0.152617	0.223838	0.349323	0.349323	0.349323	0.349323	0.141696	0.26362	0.507469	0.26362	0.141696	0.141696	0.141696	0.385545	0.385545	0.141696	0.141696	0.141696	0.141696	0.141696	0.385545
1.60238	04-1517	0.19205	0.343238	0.234581	0.274403	0.274403	0.274403	0.139031	0.182547	0.182547	0.442326	0.182547	0.312437	0.312437	0.182547	0.0526578	0.312437	0.312437	0.349323	0.312437	0.312437	0.223838	0.349323	0.223838	0.349323	0.223838	-0.0271319	0.0983531	0.223838	0.223838	0.0983531	0.223838	0.349323	0.0983531	0.26362	0.26362	0.385545	0.385545	0.26362	0.141696	0.26362	0.26362	0.26362	0.26362	0.141696	0.26362	0.385545	0.141696	0.26362
1.60277	25-1328	0.0408616	0.19205	-0.0499926	-0.131714	0.139031	0.00365871	0.00365871	0.0526578	0.312437	0.182547	0.182547	0.442326	0.182547	0.442326	0.182547	0.182547	0.312437	0.223838	-0.0772315	-0.0772315	0.0983531	0.349323	0.223838	0.349323	0.223838	-0.0271319	-0.0271319	-0.152617	0.0983531	0.349323	0.474808	0.349323	0.223838	0.141696	0.26362	0.141696	0.26362	0.26362	0.141696	-0.102153	0.385545	0.507469	0.0197715	0.141696	0.141696	0.0197715	0.141696	0.385545
1.60523	09-1672	0.0408616	0.0408616	-0.192279	0.00365871	0.274403	0.00365871	0.139031	0.0526578	0.182547	0.312437	0.0526578	0.442326	0.0526578	0.442326	-0.0772315	0.182547	0.312437	0.223838	0.0526578	0.182547	0.0983531	0.223838	0.0983531	0.223838	0.223838	-0.152617	-0.0271319	-0.152617	0.0983531	0.349323	0.349323	0.223838	0.223838	0.0197715	0.141696	0.385545	0.26362	0.26362	0.0197715	0.141696	0.385545	0.385545	0.141696	0.0197715	-0.102153	0.141696	0.0197715	0.507469
1.60988	29-1768	0.0408616	0.0408616	-0.334566	-0.131714	0.274403	-0.267086	0.00365871	0.0526578	0.0526578	0.0526578	-0.0772315	0.442326	0.0526578	0.442326	0.0526578	0.0526578	0.312437	-0.0271319	-0.0772315	0.0526578	0.0983531	0.0983531	-0.0271319	0.223838	0.349323	-0.0271319	-0.278102	-0.278102	0.0983531	0.223838	0.349323	0.223838	0.223838	0.0197715	0.141696	0.141696	0.141696	0.141696	-0.102153	0.0197715	0.26362	0.385545	-0.102153	-0.102153	0.0197715	-0.102153	0.0197715	0.26362
1.61194	61-1904	0.19205	0.19205	-0.0499926	0.139031	0.409776	0.00365871	0.274403	0.182547	0.312437	0.312437	0.182547	0.442326	0.182547	0.442326	0.0526578	0.182547	0.442326	0.0983531	0.0526578	0.182547	0.223838	0.349323	0.223838	0.349323	0.349323	-0.152617	-0.0271319	-0.152617	0.223838	0.474808	0.349323	0.349323	0.349323	0.141696	0.26362	0.385545	0.26362	0.141696	0.141696	0.141696	0.507469	0.385545	0.141696	0.141696	0.26362	0.0197715	0.141696	0.385545
1.61581	24-1434	0.0408616	0.19205	-0.0499926	-0.131714	0.139031	0.00365871	0.00365871	0.0526578	0.312437	0.182547	0.182547	0.442326	0.182547	0.442326	0.182547	0.182547	0.312437	0.223838	-0.0772315	-0.0772315	0.0983531	0.349323	0.0983531	0.349323	0.349323	0.223838	-0.0271319	-0.152617	0.0983531	0.349323	0.474808	0.349323	0.349323	0.141696	0.26362	0.141696	0.141696	0.26362	0.141696	-0.224077	0.385545	0.507469	0.0197715	0.141696	0.141696	0.0197715	0.141696	0.26362
1.61771	24-1546	0.0408616	0.0408616	-0.0499926	-0.131714	0.139031	-0.131714	0.00365871	0.0526578	0.182547	0.182547	0.0526578	0.442326	0.0526578	0.312437	-0.0772315	0.0526578	0.312437	0.0983531	0.0526578	-0.0772315	-0.0271319	0.223838	0.0983531	0.223838	0.349323	0.0983531	-0.152617	-0.152617	0.223838	0.223838	0.349323	0.223838	0.474808	0.0197715	0.141696	0.141696	0.141696	0.141696	0.0197715	-0.102153	0.26362	0.385545	0.0197715	0.0197715	0.0197715	-0.102153	0.0197715	0.385545
1.618	25-1326	0.0408616	0.19205	0.092294	-0.131714	0.139031	0.00365871	0.00365871	0.182547	0.312437	0.182547	0.182547	0.442326	0.182547	0.182547	0.312437	0.182547	0.312437	0.223838	0.0526578	0.0526578	0.0983531	0.349323	0.223838	0.349323	0.349323	0.0983531	0.0983531	-0.0271319	0.349323	0.223838	0.349323	0.349323	0.349323	0.141696	0.26362	0.141696	0.26362	0.26362	0.26362	-0.102153	0.26362	0.507469	0.141696	0.141696	0.26362	0.0197715	0.26362	0.26362
1.6191	13-0908	0.19205	0.343238	0.092294	0.00365871	0.274403	0.139031	0.139031	0.182547	0.442326	0.312437	0.312437	0.442326	0.312437	0.182547	0.182547	0.312437	0.442326	0.223838	0.0526578	0.0526578	0.223838	0.474808	0.349323	0.474808	0.349323	0.0983531	0.0983531	-0.0271319	0.223838	0.349323	0.349323	0.474808	0.474808	0.26362	0.385545	0.26362	0.385545	0.26362	0.26362	0.0197715	0.385545	0.507469	0.141696	0.26362	0.385545	0.141696	0.26362	0.26362
1.61951	13-1411	0.0408616	0.0408616	-0.192279	0.00365871	0.274403	0.00365871	0.139031	0.0526578	0.182547	0.312437	0.0526578	0.442326	0.0526578	0.312437	0.0526578	0.182547	0.312437	0.223838	0.0526578	0.182547	0.0983531	0.223838	0.0983531	0.223838	0.223838	-0.152617	-0.0271319	-0.152617	0.0983531	0.349323	0.223838	0.223838	0.349323	0.0197715	0.141696	0.26362	0.26362	0.26362	0.0197715	0.141696	0.385545	0.385545	0.141696	0.0197715	0.141696	0.0197715	0.0197715	0.26362
1.62022	36-1580	0.0408616	0.19205	0.092294	-0.131714	0.139031	0.139031	0.00365871	0.0526578	0.312437	0.182547	0.182547	0.442326	0.182547	0.0526578	0.0526578	0.312437	0.312437	0.349323	0.0526578	0.0526578	0.0983531	0.349323	0.223838	0.223838	0.349323	0.223838	0.0983531	0.0983531	0.223838	0.0983531	0.349323	0.349323	0.474808	0.141696	0.26362	0.141696	0.385545	0.385545	0.141696	0.0197715	0.26362	0.507469	0.141696	0.0197715	0.0197715	0.141696	0.141696	0.141696
1.62117	25-1329	0.19205	0.19205	-0.0499926	0.139031	0.409776	0.139031	0.274403	0.182547	0.312437	0.442326	0.182547	0.442326	0.182547	0.312437	0.0526578	0.312437	0.442326	0.223838	0.182547	0.312437	0.223838	0.349323	0.223838	0.349323	0.349323	-0.0271319	0.0983531	-0.0271319	0.223838	0.349323	0.349323	0.349323	0.349323	0.141696	0.26362	0.385545	0.385545	0.26362	0.141696	0.26362	0.385545	0.385545	0.26362	0.141696	0.141696	0.141696	0.141696	0.385545
1.63982	23-1116	0.0166045	0.170196	0.0664144	-0.163543	-0.0260182	0.249031	-0.0260182	0.021398	0.153353	0.153353	0.153353	0.285307	0.153353	0.285307	0.153353	0.153353	0.153353	0.320423	0.153353	-0.110556	0.0654628	0.192943	0.320423	0.192943	0.0654628	0.0654628	0.0654628	-0.0620174	-0.0620174	0.192943	0.447903	0.320423	0.0654628	0.107125	0.230988	-0.0167382	0.230988	0.354851	0.107125	-0.0167382	0.230988	0.478714	0.107125	0.107125	0.230988	0.107125	0.107125	0.230988
1.64057	29-1710	0.0166045	0.170196	-0.0781345	-0.163543	0.111506	-0.0260182	-0.0260182	0.021398	0.285307	0.153353	0.153353	0.417261	0.153353	0.285307	0.153353	0.153353	0.285307	0.192943	-0.110556	-0.110556	0.0654628	0.320423	0.192943	0.320423	0.320423	0.192943	-0.0620174	-0.189498	0.0654628	0.320423	0.320423	0.320423	0.447903	0.107125	0.230988	0.107125	0.230988	0.230988	0.107125	-0.140601	0.354851	0.478714	-0.0167382	0.107125	0.230988	-0.0167382	0.107125	0.230988
1.64091	25-1625	0.170196	0.170196	-0.0781345	0.111506	0.386556	-0.0260182	0.249031	0.153353	0.285307	0.285307	0.153353	0.417261	0.153353	0.285307	-0.110556	0.153353	0.417261	0.0654628	0.021398	0.153353	0.192943	0.320423	0.192943	0.320423	0.447903	0.0654628	-0.0620174	-0.189498	0.192943	0.447903	0.192943	0.320423	0.447903	0.107125	0.230988	0.354851	0.230988	0.107125	0.107125	0.107125	0.478714	0.354851	0.107125	0.107125	0.107125	-0.0167382	0.107125	0.354851
1.64213	29-1694	0.0166045	0.0166045	-0.222683	-0.0260182	0.249031	-0.163543	0.111506	0.021398	0.153353	0.153353	0.021398	0.417261	0.021398	0.417261	-0.110556	0.021398	0.285307	0.0654628	-0.110556	0.021398	0.0654628	0.192943	0.0654628	0.192943	0.192943	-0.0620174	-0.189498	-0.316978	0.0654628	0.320423	0.320423	0.192943	0.447903	-0.0167382	0.107125	0.354851	0.107125	0.107125	-0.0167382	-0.0167382	0.354851	0.354851	-0.0167382	-0.0167382	-0.0167382	-0.0167382	-0.0167382	0.478714
1.64357	24-1849	0.0166045	0.0166045	-0.222683	-0.0260182	0.249031	-0.0260182	0.111506	0.021398	0.153353	0.285307	0.021398	0.417261	0.021398	0.417261	0.021398	0.153353	0.285307	0.192943	0.021398	0.153353	0.0654628	0.192943	-0.0620174	0.192943	0.320423	-0.0620174	-0.0620174	-0.189498	0.0654628	0.320423	0.320423	0.192943	0.320423	-0.0167382	0.107125	0.230988	0.107125	0.230988	-0.0167382	-0.0167382	0.354851	0.354851	0.107125	-0.0167382	0.107125	-0.0167382	-0.0167382	0.230988
1.64916	25-2397	0.0166045	0.323788	0.210963	-0.163543	0.111506	0.111506	-0.0260182	0.021398	0.285307	0.153353	0.153353	0.285307	0.285307	0.285307	-0.110556	0.153353	0.285307	0.0654628	0.153353	-0.110556	0.0654628	0.320423	0.320423	0.320423	0.192943	0.0654628	-0.0620174	-0.0620174	0.192943	0.320423	0.447903	0.447903	0.320423	0.107125	0.230988	0.230988	0.230988	0.107125	0.107125	-0.140601	0.354851	0.478714	-0.0167382	0.107125	0.230988	0.107125	0.107125	0.230988
1.66096	13-0758	0.148167	0.3048	0.039841	0.0833908	0.363887	0.0833908	0.223639	0.123657	0.392792	0.258225	0.258225	0.392792	0.258225	0.258225	-0.0109109	0.258225	0.392792	0.161628	-0.0109109	0.123657	0.291632	0.421637	0.161628	0.421637	0.291632	0.0316228	0.0316228	-0.098382	0.161628	0.291632	0.421637	0.421637	0.421637	0.198009	0.324325	0.324325	0.198009	0.198009	0.198009	-0.0546231	0.324325	0.450641	0.0716928	0.198009	0.198009	0.0716928	0.198009	0.198009
1.66208	24-0975	0.148167	0.3048	0.039841	0.0833908	0.363887	0.0833908	0.223639	0.123657	0.392792	0.258225	0.258225	0.392792	0.258225	0.392792	0.123657	0.258225	0.392792	0.161628	-0.0109109	0.123657	0.291632	0.421637	0.291632	0.421637	0.291632	-0.098382	0.0316228	-0.098382	0.161628	0.421637	0.421637	0.421637	0.291632	0.198009	0.324325	0.324325	0.324325	0.198009	0.198009	0.0716928	0.450641	0.450641	0.0716928	0.198009	0.324325	0.0716928	0.198009	0.324325
1.66219	25-1318	0.148167	0.3048	0.039841	0.0833908	0.363887	0.0833908	0.223639	0.123657	0.392792	0.258225	0.258225	0.392792	0.258225	0.123657	0.123657	0.258225	0.392792	0.161628	-0.0109109	0.123657	0.291632	0.421637	0.291632	0.421637	0.421637	0.161628	0.0316228	-0.098382	0.161628	0.291632	0.291632	0.291632	0.421637	0.198009	0.198009	0.324325	0.324325	0.198009	0.198009	0.0716928	0.324325	0.450641	0.0716928	0.198009	0.324325	0.0716928	0.0716928	0.324325
1.69008	30-1892	0.125736	0.125736	-0.138735	-0.0892896	0.19799	-0.0892896	0.0543502	0.0931229	0.230945	0.230945	0.0931229	0.368767	0.0931229	0.368767	-0.182521	0.0931229	0.368767	-0.00359861	-0.044699	-0.044699	-0.00359861	0.262699	0.12955	0.262699	0.395847	-0.136747	-0.136747	-0.269896	0.12955	0.395847	0.262699	0.262699	0.262699	0.034965	0.164336	0.293706	0.164336	0.034965	0.034965	-0.0944056	0.423077	0.293706	0.034965	0.034965	0.034965	0.034965	0.034965	0.293706
1.69659	25-2042	-0.0346857	-0.0346857	-0.289711	-0.0892896	0.19799	-0.232929	0.0543502	-0.044699	0.0931229	0.0931229	-0.044699	0.368767	-0.044699	0.368767	-0.044699	-0.044699	0.230945	-0.00359861	-0.182521	-0.044699	-0.00359861	0.12955	-0.00359861	0.12955	0.262699	-0.00359861	-0.269896	-0.403045	-0.00359861	0.262699	0.262699	0.12955	0.262699	-0.0944056	0.034965	0.164336	0.034965	0.034965	-0.0944056	-0.0944056	0.293706	0.293706	-0.0944056	-0.0944056	-0.0944056	-0.223776	-0.0944056	0.293706
1.70671	24-1422	-0.195107	-0.195107	-0.289711	-0.376569	-0.0892896	-0.232929	-0.232929	-0.320343	-0.044699	-0.044699	-0.044699	0.230945	-0.044699	0.230945	-0.182521	0.0931229	-0.044699	-0.00359861	-0.182521	-0.182521	-0.136747	0.12955	-0.00359861	0.12955	0.12955	-0.00359861	-0.136747	-0.269896	-0.269896	0.12955	0.262699	-0.00359861	0.262699	-0.223776	-0.223776	-0.0944056	0.034965	0.164336	-0.0944056	-0.223776	0.034965	0.164336	-0.223776	-0.0944056	-0.0944056	0.034965	-0.223776	0.293706
1.71049	04-1337	-0.0624726	-0.0624726	-0.327569	-0.123861	0.171808	-0.123861	0.0239732	-0.0805076	0.0613392	0.203186	-0.0805076	0.345033	-0.0805076	0.345033	-0.222354	0.0613392	0.203186	0.0962963	-0.0805076	0.0613392	-0.0407407	0.0962963	-0.0407407	0.0962963	0.0962963	-0.314815	-0.177778	-0.314815	-0.0407407	0.233333	0.233333	0.0962963	0.233333	-0.136747	-0.00359861	0.12955	0.12955	0.12955	-0.136747	-0.00359861	0.262699	0.262699	-0.00359861	-0.136747	-0.136747	-0.136747	-0.136747	0.395847
[truncated: 311 more columns]
