# Supplementary material for: Big data and computational biology strategy for personalized prognosis
Source: Oncotarget. 2016 May 24;7(26):40200–20. doi: 10.18632/oncotarget.9571 (PMC5130003; doi:10.18632/oncotarget.9571)
Supplement: Supplementary file 6 [file oncotarget-07-40200-s006.xlsx]

## Sheet: Supplementary Table S5
Supplementary Table S5: Prognostic signature vectors (PSV) of the reference patients in the training cohort
Comments: Prognostic signature vectors (PSV) for reference patients in the training cohort
Comments: Number of classifier variables: 37
Comments: Number of reference patients: 349
Variable Index (ith)	Variable name	Variable description	Variable behaviour	P-value (P)	Weight	13-1489	04-1371	25-1878	20-1684	04-1365	04-1348	61-2111	13-1492	24-2020	13-1497	04-1364	61-2096	24-1419	61-2109	61-2098	29-1691	23-1121	59-2363	61-1728	23-2077	61-2087	13-1407	13-0794	59-2351	24-1467	09-2051	23-1118	23-1119	24-2019	61-1907	24-0981	24-1469	29-1697	20-1685	24-2027	61-2094	09-1668	04-1336	61-1995	23-2078	04-1542	31-1950	04-1350	61-1903
1	205382_s_at	CFD	oncogenic-like	0.000372094	3.42935	-3.42935	-3.42935	-3.42935	-3.42935	-3.42935	-3.42935	-3.42935	-3.42935	-3.42935	-3.42935	-3.42935	-3.42935	-3.42935	-3.42935	-3.42935	-3.42935	-3.42935	-3.42935	-3.42935	-3.42935	-3.42935	-3.42935	-3.42935	-3.42935	-3.42935	-3.42935	-3.42935	-3.42935	-3.42935	-3.42935	-3.42935	-3.42935	-3.42935	-3.42935	-3.42935	-3.42935	-3.42935	-3.42935	3.42935	-3.42935	-3.42935	-3.42935	-3.42935	-3.42935
2	202246_s_at	CDK4	suppressive-like	0.000752073	3.12374	-6.55309	-6.55309	-6.55309	-6.55309	-6.55309	-6.55309	-6.55309	-6.55309	-6.55309	-6.55309	-6.55309	-6.55309	-6.55309	-6.55309	-6.55309	-6.55309	-6.55309	-6.55309	-6.55309	-6.55309	-6.55309	-6.55309	-6.55309	-6.55309	-6.55309	-6.55309	-6.55309	-6.55309	-6.55309	-6.55309	-6.55309	-6.55309	-6.55309	-6.55309	-6.55309	-6.55309	-6.55309	-6.55309	0.305607	-6.55309	-6.55309	-6.55309	-6.55309	-6.55309
3	204451_at	FZD1	oncogenic-like	0.000848289	3.07146	-9.62454	-3.48163	-9.62454	-9.62454	-9.62454	-9.62454	-9.62454	-3.48163	-9.62454	-9.62454	-3.48163	-9.62454	-9.62454	-9.62454	-3.48163	-3.48163	-3.48163	-9.62454	-3.48163	-9.62454	-9.62454	-9.62454	-3.48163	-3.48163	-9.62454	-3.48163	-3.48163	-3.48163	-9.62454	-9.62454	-3.48163	-9.62454	-3.48163	-9.62454	-3.48163	-3.48163	-3.48163	-9.62454	-2.76585	-3.48163	-3.48163	-9.62454	-9.62454	-3.48163
4	201947_s_at	CCT2	oncogenic-like	0.00094639	3.02393	-12.6485	-6.50556	-12.6485	-12.6485	-12.6485	-12.6485	-12.6485	-6.50556	-12.6485	-12.6485	-0.457701	-12.6485	-6.60061	-12.6485	-6.50556	-6.50556	-6.50556	-12.6485	-6.50556	-12.6485	-12.6485	-12.6485	-6.50556	-6.50556	-12.6485	-6.50556	-6.50556	-6.50556	-12.6485	-12.6485	-6.50556	-12.6485	-0.457701	-12.6485	-0.457701	-6.50556	-6.50556	-12.6485	-5.78978	-6.50556	-6.50556	-12.6485	-12.6485	-6.50556
5	205959_at	MMP13	oncogenic-like	0.00117927	2.92839	-15.5769	-9.43395	-15.5769	-9.72009	-15.5769	-15.5769	-15.5769	-9.43395	-9.72009	-15.5769	-3.38609	-15.5769	-9.529	-9.72009	-9.43395	-9.43395	-9.43395	-9.72009	-9.43395	-9.72009	-9.72009	-9.72009	-3.57717	-3.57717	-15.5769	-3.57717	-9.43395	-9.43395	-15.5769	-9.72009	-9.43395	-15.5769	-3.38609	-15.5769	-3.38609	-9.43395	-3.57717	-15.5769	-8.71817	-3.57717	-3.57717	-15.5769	-15.5769	-3.57717
6	201954_at	ARPC1B	oncogenic-like	0.0015679	2.80468	-18.3815	-12.2386	-18.3815	-12.5248	-18.3815	-12.7722	-18.3815	-12.2386	-12.5248	-18.3815	-6.19077	-18.3815	-12.3337	-12.5248	-12.2386	-12.2386	-12.2386	-12.5248	-12.2386	-12.5248	-12.5248	-12.5248	-6.38185	-6.38185	-18.3815	-6.38185	-12.2386	-12.2386	-18.3815	-12.5248	-12.2386	-18.3815	-6.19077	-18.3815	-6.19077	-12.2386	-6.38185	-18.3815	-11.5228	-6.38185	-6.38185	-18.3815	-18.3815	-0.772492
7	age	age	oncogenic-like	0.00158584	2.79974	-15.5818	-15.0384	-21.1813	-15.3245	-15.5818	-15.5719	-21.1813	-15.0384	-15.3245	-21.1813	-8.99051	-21.1813	-15.1334	-15.3245	-15.0384	-15.0384	-15.0384	-15.3245	-15.0384	-15.3245	-15.3245	-15.3245	-9.1816	-9.1816	-21.1813	-9.1816	-15.0384	-15.0384	-21.1813	-15.3245	-15.0384	-15.5818	-8.99051	-21.1813	-8.99051	-15.0384	-9.1816	-21.1813	-14.3226	-9.1816	-9.1816	-15.5818	-21.1813	-3.57223
8	201615_x_at	CALD1	oncogenic-like	0.00161227	2.79256	-18.3744	-17.8309	-23.9738	-18.1171	-18.3744	-18.3645	-23.9738	-17.8309	-18.1171	-23.9738	-11.7831	-18.3887	-12.3409	-12.5319	-12.2458	-17.8309	-17.8309	-18.1171	-12.2458	-12.5319	-12.5319	-12.5319	-11.9742	-6.38903	-23.9738	-11.9742	-12.2458	-17.8309	-18.3887	-18.1171	-12.2458	-12.7892	-11.7831	-23.9738	-11.7831	-12.2458	-6.38903	-18.3887	-11.53	-6.38903	-6.38903	-18.3744	-18.3887	-0.779671
9	204464_s_at	EDNRA	oncogenic-like	0.00193529	2.71325	-21.0876	-20.5442	-26.6871	-20.8303	-21.0876	-21.0777	-26.6871	-20.5442	-20.8303	-26.6871	-14.4963	-21.102	-15.0541	-15.2452	-14.9591	-20.5442	-20.5442	-20.8303	-14.9591	-15.2452	-15.2452	-15.2452	-14.6874	-9.10229	-26.6871	-14.6874	-14.9591	-20.5442	-21.102	-20.8303	-14.9591	-15.5025	-14.4963	-26.6871	-14.4963	-14.9591	-9.10229	-21.102	-14.2433	-9.10229	-9.10229	-21.0876	-21.102	-3.49293
10	208944_at	TGFBR2	oncogenic-like	0.00212516	2.67261	-23.7602	-23.2168	-29.3597	-23.5029	-23.7602	-23.7503	-24.0145	-23.2168	-23.5029	-29.3597	-17.1689	-23.7746	-17.7267	-17.9178	-12.2865	-17.8716	-23.2168	-23.5029	-17.6317	-17.9178	-17.9178	-17.9178	-17.36	-11.7749	-29.3597	-17.36	-17.6317	-23.2168	-23.7746	-23.5029	-17.6317	-18.1751	-17.1689	-24.0145	-11.8237	-12.2865	-11.7749	-23.7746	-16.9159	-6.42968	-11.7749	-18.415	-23.7746	-6.16553
11	203968_s_at	CDC6	suppressive-like	0.00218685	2.66018	-26.4204	-25.877	-32.0199	-26.1631	-26.4204	-26.4105	-26.6747	-25.877	-26.1631	-32.0199	-19.8291	-26.4348	-20.3869	-20.578	-14.9466	-20.5318	-25.877	-26.1631	-20.2919	-20.578	-20.578	-20.578	-20.0202	-14.4351	-32.0199	-20.0202	-20.2919	-25.877	-26.4348	-26.1631	-20.2919	-20.8353	-19.8291	-26.6747	-14.4839	-14.9466	-14.4351	-26.4348	-19.5761	-9.08986	-14.4351	-21.0752	-26.4348	-8.82571
12	209026_x_at	TUBB	suppressive-like	0.0022915	2.63988	-29.0603	-28.5169	-34.6598	-28.803	-29.0603	-29.0504	-29.3146	-28.5169	-28.803	-34.6598	-22.469	-29.0746	-23.0268	-23.2179	-17.5865	-23.1716	-28.5169	-28.803	-22.9317	-23.2179	-23.2179	-23.2179	-22.6601	-17.075	-29.38	-22.6601	-22.9317	-28.5169	-29.0746	-28.803	-22.9317	-23.4752	-22.469	-29.3146	-17.1238	-17.5865	-17.075	-29.0746	-22.216	-11.7297	-17.075	-23.7151	-29.0746	-11.4656
13	201774_s_at	NCAPD2	oncogenic-like	0.00275954	2.55916	-31.6195	-31.076	-37.2189	-31.3622	-31.6195	-31.6096	-31.8737	-31.076	-31.3622	-37.2189	-25.0282	-31.6338	-25.5859	-25.777	-20.1457	-25.7308	-31.076	-31.3622	-25.4909	-25.777	-25.777	-25.777	-25.2192	-19.6341	-31.9392	-25.2192	-25.4909	-31.076	-26.5155	-31.3622	-25.4909	-20.916	-25.0282	-31.8737	-19.6829	-20.1457	-19.6341	-31.6338	-24.7751	-14.2889	-19.6341	-26.2742	-31.6338	-14.0248
14	212239_at	PIK3R1	oncogenic-like	0.00285064	2.54506	-34.1645	-33.6211	-39.764	-33.9072	-34.1645	-34.1546	-34.4188	-28.531	-28.8171	-39.764	-22.4831	-34.1789	-28.131	-28.3221	-22.6907	-28.2759	-33.6211	-28.8171	-28.036	-28.3221	-28.3221	-28.3221	-27.7643	-22.1792	-34.4842	-27.7643	-28.036	-33.6211	-29.0605	-33.9072	-28.036	-23.4611	-27.5732	-34.4188	-22.228	-17.6006	-22.1792	-34.1789	-22.2301	-16.834	-22.1792	-28.8193	-29.0888	-16.5698
15	203131_at	PDGFRA	oncogenic-like	0.00340625	2.46772	-36.6322	-36.0888	-42.2317	-36.3749	-36.6322	-36.6224	-36.8865	-30.9987	-31.2848	-42.2317	-24.9508	-36.6466	-30.5987	-30.7898	-25.1585	-30.7436	-36.0888	-31.2848	-30.5037	-30.7898	-30.7898	-30.7898	-30.232	-24.6469	-36.952	-30.232	-30.5037	-36.0888	-31.5283	-36.3749	-30.5037	-25.9288	-30.0409	-36.8865	-24.6957	-20.0683	-24.6469	-36.6466	-24.6978	-19.3017	-24.6469	-31.287	-31.5565	-19.0375
16	212063_at	CD44	suppressive-like	0.00341841	2.46618	-34.1661	-33.6226	-44.6979	-33.9088	-34.1661	-39.0885	-39.3527	-33.4649	-33.751	-39.7655	-22.4847	-34.1804	-33.0649	-28.3236	-22.6923	-33.2098	-33.6226	-33.751	-28.0375	-28.3236	-28.3236	-28.3236	-27.7659	-27.1131	-34.4858	-32.6982	-32.9699	-33.6226	-29.0621	-33.9088	-28.0375	-23.4626	-27.5748	-34.4203	-22.2295	-22.5345	-27.1131	-39.1128	-27.164	-21.7679	-22.1807	-28.8208	-29.0903	-21.5037
17	212782_x_at	POLR2J	oncogenic-like	0.00343693	2.46383	-36.6299	-31.1588	-47.1617	-36.3726	-36.6299	-36.6247	-41.8165	-35.9287	-31.2872	-42.2294	-24.9485	-36.6442	-35.5287	-30.7875	-25.1561	-35.6736	-31.1588	-36.2148	-30.5013	-30.7875	-30.7875	-25.8598	-30.2297	-29.5769	-36.9496	-35.162	-35.4337	-36.0865	-26.5983	-36.3726	-30.5013	-25.9264	-25.1109	-36.8841	-24.6934	-24.9983	-29.5769	-41.5766	-29.6278	-24.2317	-19.7169	-31.2847	-31.5541	-19.0399
18	214144_at	POLR2D	suppressive-like	0.0034777	2.45871	-39.0886	-33.6175	-49.6204	-38.8313	-39.0886	-39.0834	-39.3578	-38.3874	-33.7459	-44.6881	-27.4072	-39.103	-37.9874	-28.3288	-22.6974	-38.1323	-33.6175	-33.7561	-28.0426	-33.2462	-28.3288	-28.3185	-27.771	-32.0356	-39.4083	-37.6207	-37.8924	-38.5452	-24.1395	-33.9139	-32.96	-28.3851	-27.5696	-39.3429	-22.2347	-22.5396	-27.1182	-39.1179	-27.1691	-21.773	-22.1756	-33.7434	-34.0128	-21.4986
19	219588_s_at	NCAPG2	suppressive-like	0.00422179	2.3745	-41.4631	-35.992	-47.2459	-41.2058	-41.4631	-41.4579	-41.7323	-40.7619	-36.1204	-47.0626	-29.7817	-36.7284	-35.6129	-30.7033	-25.0719	-40.5068	-35.992	-36.1306	-30.4171	-35.6207	-30.7033	-30.693	-30.1455	-34.4101	-37.0338	-39.9952	-40.2669	-36.1707	-26.5141	-31.5394	-35.3345	-30.7596	-29.9441	-41.7174	-24.6092	-24.9141	-29.4927	-41.4924	-29.5436	-24.1475	-24.5501	-31.3689	-31.6383	-23.8731
20	209960_at	HGF	oncogenic-like	0.0043267	2.36384	-43.8269	-38.3559	-49.6098	-43.5696	-43.8269	-43.8218	-44.0961	-43.1257	-38.4842	-49.4264	-32.1455	-39.0923	-37.9768	-33.0671	-27.4358	-42.8706	-33.6282	-38.4945	-32.781	-37.9845	-33.0671	-33.0569	-32.5093	-36.774	-39.3977	-42.3591	-42.6307	-33.8068	-28.8779	-33.9032	-37.6984	-33.1235	-32.308	-44.0812	-26.973	-27.278	-31.8565	-43.8562	-27.1797	-26.5113	-26.914	-33.7327	-34.0022	-26.2369
21	212294_at	GNG12	oncogenic-like	0.0043607	2.36044	-46.1874	-40.7163	-51.9702	-45.9301	-46.1874	-46.1822	-46.4566	-45.4862	-40.8447	-51.7869	-34.506	-41.4527	-40.3372	-35.4276	-29.7962	-45.2311	-35.9886	-40.8549	-35.1414	-40.345	-35.4276	-35.4173	-34.8698	-39.1344	-41.7581	-44.7195	-44.9912	-36.1673	-31.2383	-36.2637	-40.0588	-35.4839	-34.6684	-46.4416	-29.3335	-29.6384	-34.217	-46.2167	-29.5402	-28.8718	-29.2744	-36.0932	-36.3626	-28.5974
22	207822_at	FGFR1	oncogenic-like	0.0050334	2.29814	-48.4855	-43.0144	-49.6721	-48.2282	-48.4855	-48.4803	-44.1584	-43.1881	-38.5465	-49.4887	-36.8041	-43.7509	-38.0391	-37.7257	-32.0943	-42.933	-38.2867	-38.5568	-37.4396	-38.0468	-33.1294	-33.1192	-32.5716	-36.8363	-39.46	-42.4214	-42.693	-38.4654	-33.5365	-33.9655	-37.7607	-33.1858	-32.3703	-44.1435	-27.0353	-31.9366	-31.9189	-43.9185	-27.242	-31.1699	-26.9763	-38.3913	-34.0645	-26.2992
23	204441_s_at	POLA2	suppressive-like	0.00521352	2.28287	-50.7684	-45.2973	-47.3892	-50.5111	-50.7684	-50.7632	-41.8756	-45.4709	-40.8294	-51.7716	-39.087	-46.0337	-35.7562	-40.0086	-34.3772	-45.2158	-40.5696	-36.2739	-39.7224	-35.764	-35.4123	-35.402	-34.8545	-39.1191	-37.1771	-44.7043	-40.4102	-40.7483	-35.8193	-36.2484	-35.4778	-35.4687	-34.6532	-46.4264	-29.3182	-34.2194	-34.2017	-46.2014	-29.5249	-33.4528	-24.6934	-40.6742	-31.7816	-28.5821
24	216598_s_at	CCL2	oncogenic-like	0.0062289	2.20559	-52.974	-47.5029	-45.1836	-48.3055	-48.5628	-48.5576	-44.0812	-43.2653	-43.035	-49.566	-41.2926	-43.8282	-37.9618	-37.803	-36.5828	-43.0102	-42.7752	-34.0683	-37.5168	-33.5584	-33.2067	-33.1965	-32.6489	-36.9135	-34.9715	-42.4987	-38.2046	-38.5427	-33.6138	-34.0428	-33.2722	-33.2631	-32.4476	-44.2208	-31.5238	-32.0139	-31.9961	-43.9958	-31.7305	-31.2472	-26.899	-38.4686	-33.9872	-26.3765
25	202107_s_at	MCM2	suppressive-like	0.00697787	2.15628	-55.1303	-49.6592	-47.3399	-50.4618	-50.7191	-50.7139	-46.2374	-45.4216	-45.1913	-51.7223	-43.4489	-45.9844	-40.1181	-39.9592	-38.7391	-45.1665	-44.9315	-36.2246	-39.6731	-35.7146	-35.363	-35.3527	-34.8052	-39.0698	-37.1278	-44.655	-40.3609	-36.3864	-35.77	-36.1991	-35.4285	-35.4194	-34.6039	-46.3771	-33.6801	-34.1701	-34.1524	-46.1521	-33.8868	-33.4035	-29.0553	-40.6249	-36.1435	-28.5328
26	202202_s_at	LAMA4	oncogenic-like	0.00765469	2.11607	-57.2463	-51.7752	-49.456	-52.5779	-52.8352	-52.83	-48.3535	-47.5377	-47.3073	-53.8384	-45.5649	-48.1005	-38.002	-42.0753	-40.8551	-47.2826	-47.0476	-38.3407	-41.7892	-37.8307	-37.479	-37.4688	-36.9213	-41.1859	-39.2439	-46.771	-42.4769	-38.5025	-37.8861	-38.3152	-37.5446	-37.5354	-36.7199	-48.4931	-35.7961	-36.2862	-36.2685	-44.036	-36.0028	-35.5195	-31.1713	-42.7409	-38.2595	-30.6489
27	215076_s_at	COL3A1	oncogenic-like	0.00803984	2.09475	-59.3411	-53.87	-51.5507	-54.6726	-54.9299	-54.9247	-50.4483	-49.6324	-49.4021	-55.9331	-47.6597	-50.1953	-40.0968	-44.1701	-42.9499	-49.3773	-49.1423	-40.4354	-43.8839	-39.9255	-39.5738	-39.5636	-39.016	-43.2807	-41.3386	-48.8658	-44.5717	-40.5972	-39.9809	-40.4099	-39.6393	-39.6302	-38.8147	-50.5879	-37.8909	-38.381	-38.3632	-46.1308	-38.0976	-33.4248	-33.2661	-44.8357	-40.3543	-32.7436
28	210845_s_at	PLAUR	oncogenic-like	0.00829849	2.081	-61.4221	-55.951	-53.6317	-56.7536	-52.8489	-52.8437	-52.5293	-51.7134	-51.4831	-53.8521	-49.7407	-48.1143	-42.1778	-42.0891	-45.0309	-51.4583	-51.2233	-42.5164	-45.9649	-42.0065	-41.6548	-37.4826	-41.097	-41.1996	-43.4196	-46.7848	-42.4907	-42.6782	-42.0619	-38.3289	-41.7203	-37.5492	-40.8957	-48.5069	-39.9719	-36.3	-36.2822	-44.0498	-36.0166	-35.5058	-35.3471	-46.9167	-42.4353	-30.6626
29	201697_s_at	DNMT1	suppressive-like	0.00886551	2.0523	-59.3698	-58.0033	-51.5794	-58.8059	-54.9012	-54.896	-54.5816	-53.7657	-53.5354	-55.9044	-51.793	-50.1666	-44.2301	-44.1414	-47.0832	-53.5106	-53.2756	-44.5687	-43.9126	-39.9542	-43.7071	-39.5348	-43.1493	-43.2519	-45.4719	-48.8371	-44.543	-40.6259	-44.1142	-36.2766	-43.7726	-39.6015	-42.948	-50.5592	-42.0242	-38.3522	-38.3345	-46.1021	-38.0689	-37.5581	-33.2948	-44.8644	-40.383	-32.7149
30	202877_s_at	CD93	oncogenic-like	0.00904668	2.04351	-61.4133	-60.0468	-53.6229	-60.8494	-52.8577	-52.8525	-56.6251	-55.8092	-55.5789	-53.8609	-49.7495	-48.123	-46.2736	-46.1849	-49.1267	-55.5541	-55.3191	-46.6122	-45.9561	-41.9977	-41.6636	-41.5784	-45.1928	-41.2084	-43.4284	-50.8806	-42.4995	-38.5824	-42.0706	-34.2331	-41.7291	-41.645	-44.9915	-48.5157	-44.0677	-36.3087	-36.291	-44.0586	-36.0254	-35.5146	-35.3383	-42.8209	-42.4265	-30.6714
31	203323_at	CAV2	oncogenic-like	0.0103597	1.98465	-63.398	-62.0315	-55.6076	-62.8341	-54.8423	-54.8372	-58.6097	-57.7939	-53.5942	-55.8455	-51.7341	-50.1077	-48.2582	-48.1695	-51.1114	-53.5695	-57.3038	-48.5969	-47.9408	-43.9823	-43.6482	-43.563	-47.1775	-39.2238	-45.413	-48.8959	-44.4841	-40.5671	-44.0553	-36.2178	-43.7138	-43.6296	-46.9761	-50.5003	-46.0523	-38.2934	-38.2757	-46.0432	-38.01	-37.4992	-37.3229	-44.8055	-44.4112	-32.6561
32	221559_s_at	MIS12	suppressive-like	0.0109485	1.96065	-65.3586	-63.9921	-57.5682	-60.8734	-56.803	-52.8765	-60.5704	-59.7545	-55.5549	-53.8849	-53.6948	-52.0683	-50.2189	-50.1302	-53.072	-55.5301	-55.3431	-50.5575	-45.9802	-45.943	-45.6089	-41.6024	-49.1381	-41.1844	-43.4524	-50.8566	-42.5235	-42.5277	-46.0159	-38.1784	-45.6744	-45.5903	-48.9368	-48.5397	-48.013	-40.254	-40.2363	-44.0826	-39.9707	-39.4599	-39.2836	-42.8449	-42.4505	-34.6167
33	208778_s_at	TCP1	oncogenic-like	0.0110947	1.95488	-67.3135	-62.0372	-59.5231	-58.9185	-58.7579	-54.8314	-58.6155	-57.7997	-53.6	-51.93	-51.7399	-54.0232	-48.264	-52.0851	-51.1171	-53.5753	-53.3882	-48.6026	-47.935	-43.9881	-47.5638	-43.5572	-47.1832	-43.1393	-45.4073	-48.9017	-44.4784	-40.5728	-44.0611	-36.2235	-43.7195	-43.6354	-46.9819	-46.5848	-46.0581	-42.2089	-42.1912	-42.1277	-41.9256	-41.4148	-41.2385	-40.89	-44.4054	-36.5716
34	201091_s_at	CBX3	suppressive-like	0.0120077	1.92054	-69.234	-63.9578	-57.6026	-60.8391	-60.6784	-56.7519	-56.695	-55.8791	-55.5205	-50.0095	-53.6604	-52.1027	-50.1845	-50.1645	-53.0377	-51.6547	-51.4677	-50.5232	-46.0145	-45.9086	-45.6432	-45.4778	-49.1038	-45.0599	-43.4867	-46.9812	-46.3989	-38.6523	-45.9816	-38.1441	-45.6401	-45.5559	-45.0614	-44.6643	-44.1376	-40.2884	-40.2707	-40.2071	-40.005	-39.4942	-39.3179	-42.8105	-42.4849	-38.4921
35	205393_s_at	CHEK1	suppressive-like	0.0120697	1.9183	-71.1523	-65.8761	-59.5209	-62.7574	-62.5967	-58.6702	-58.6133	-57.7974	-57.4389	-51.9278	-55.5787	-54.021	-52.1028	-52.0828	-54.956	-53.573	-53.386	-52.4415	-47.9328	-47.8269	-47.5615	-47.3961	-51.0221	-46.9782	-45.405	-48.8995	-48.3172	-40.5706	-47.8999	-40.0624	-47.5584	-47.4742	-46.9797	-46.5826	-46.0559	-42.2067	-42.189	-42.1254	-41.9233	-41.4125	-41.2362	-44.7288	-44.4032	-40.4104
36	200931_s_at	VCL	oncogenic-like	0.0125254	1.90221	-73.0545	-67.7783	-57.6187	-60.8552	-60.6945	-60.5724	-56.711	-59.6996	-59.3411	-53.83	-57.4809	-52.1188	-50.2006	-50.1806	-53.0538	-51.6708	-51.4838	-50.5393	-46.0306	-45.9247	-45.6593	-49.2983	-49.1199	-45.0759	-43.5028	-46.9972	-46.415	-42.4728	-45.9977	-41.9646	-45.6562	-45.572	-45.0775	-44.6804	-44.1537	-40.3045	-40.2868	-40.2232	-40.0211	-39.5103	-39.334	-42.8266	-42.501	-38.5082
37	212949_at	NCAPH	oncogenic-like	0.0129085	1.88912	-74.9437	-65.8891	-59.5078	-58.9661	-58.8054	-58.6833	-58.6002	-57.8105	-57.4519	-55.7191	-55.5918	-54.0079	-52.0898	-52.0697	-51.1646	-49.7817	-49.5947	-48.6502	-47.9197	-47.8139	-47.5484	-47.4092	-47.2307	-46.9651	-45.392	-45.1081	-44.5259	-44.3619	-44.1086	-43.8537	-43.7671	-43.6829	-43.1883	-42.7912	-42.2645	-42.1936	-42.1759	-42.1124	-41.9103	-41.3994	-41.2232	-40.9375	-40.6118	-40.3974
					Average Weighted Risk, AWR	1.08169	1.13223	1.16785	1.17088	1.17177	1.17245	1.17292	1.17732	1.17933	1.189	1.18971	1.19855	1.20926	1.20937	1.21442	1.22214	1.22318	1.22845	1.23253	1.23312	1.2346	1.23538	1.23638	1.23786	1.24664	1.24822	1.25147	1.25239	1.2538	1.25523	1.25571	1.25618	1.25894	1.26116	1.2641	1.26449	1.26459	1.26495	1.26607	1.26892	1.26991	1.2715	1.27332	1.27452
[truncated: 305 more columns]
