# Supplementary material for: Big data and computational biology strategy for personalized prognosis
Source: Oncotarget. 2016 May 24;7(26):40200–20. doi: 10.18632/oncotarget.9571 (PMC5130003; doi:10.18632/oncotarget.9571)
Supplement: Supplementary file 7 [file oncotarget-07-40200-s007.xlsx]

## Sheet: Supplementary Table S6
Supplementary Table S6: Prognostic signature vectors (PSV) of the query patients in the testing cohort
Comments: Prognostic signature vectors (PSV) for query patients in the testing cohort
Comments: Number of classifier variables: 37
Comments: Number of query patients: 359
Variable Index (ith)	Variable name	Variable description	Variable behaviour	P-value (P)	Weight	GSM249819	GSM249928	GSM249980	GSM249769	GSM249837	GSM249942	GSM249905	GSM249900	GSM249850	GSM249855	GSM249937	GSM657687	GSM249776	GSM249987	GSM249807	GSM249736	GSM249766	GSM249800	GSM249754	GSM249812	GSM249898	GSM657667	GSM249920	GSM249904	GSM249857	GSM249756	GSM249785	GSM249732	GSM249881	GSM249934	GSM657533	GSM657574	GSM249960	GSM249738	GSM249793	GSM249866	GSM249981	GSM657541	GSM249789	GSM249796	GSM249833	GSM249749	GSM249777	GSM249774
1	205382_s_at	CFD	oncogenic-like	0.000372094	3.42935	-3.42935	-3.42935	-3.42935	-3.42935	-3.42935	-3.42935	-3.42935	-3.42935	-3.42935	-3.42935	-3.42935	-3.42935	-3.42935	-3.42935	3.42935	-3.42935	-3.42935	-3.42935	-3.42935	-3.42935	-3.42935	-3.42935	-3.42935	-3.42935	-3.42935	-3.42935	-3.42935	-3.42935	-3.42935	-3.42935	-3.42935	-3.42935	-3.42935	-3.42935	-3.42935	-3.42935	-3.42935	-3.42935	-3.42935	-3.42935	-3.42935	-3.42935	-3.42935	-3.42935
2	202246_s_at	CDK4	suppressive-like	0.000752073	3.12374	-6.55309	-6.55309	-6.55309	-6.55309	-6.55309	-6.55309	-6.55309	-6.55309	-6.55309	-6.55309	-6.55309	-6.55309	-6.55309	-6.55309	0.305607	-6.55309	-6.55309	-6.55309	-6.55309	-6.55309	-6.55309	-6.55309	-6.55309	-6.55309	-6.55309	-0.305607	-6.55309	-6.55309	-6.55309	-6.55309	-6.55309	-6.55309	-0.305607	-6.55309	-6.55309	-6.55309	-6.55309	-6.55309	-6.55309	-6.55309	-6.55309	-6.55309	-6.55309	-6.55309
3	204451_at	FZD1	oncogenic-like	0.000848289	3.07146	-9.62454	-9.62454	-9.62454	-9.62454	-9.62454	-9.62454	-3.48163	-9.62454	-3.48163	-9.62454	-3.48163	-3.48163	-9.62454	-3.48163	-2.76585	-3.48163	-3.48163	-9.62454	-9.62454	-9.62454	-9.62454	-9.62454	-3.48163	-3.48163	-3.48163	2.76585	-3.48163	-3.48163	-9.62454	-3.48163	-3.48163	-3.48163	2.76585	-9.62454	-3.48163	-9.62454	-9.62454	-3.48163	-3.48163	-3.48163	-9.62454	-3.48163	-9.62454	-3.48163
4	201947_s_at	CCT2	oncogenic-like	0.00094639	3.02393	-12.6485	-12.6485	-12.6485	-12.6485	-12.6485	-12.6485	-6.50556	-6.60061	-6.50556	-12.6485	-6.50556	-6.50556	-12.6485	-6.50556	0.258081	-6.50556	-6.50556	-12.6485	-12.6485	-6.60061	-12.6485	-12.6485	-6.50556	-6.50556	-6.50556	-0.258081	-0.457701	-6.50556	-6.60061	-6.50556	-6.50556	-6.50556	-0.258081	-12.6485	-6.50556	-12.6485	-12.6485	-6.50556	-0.457701	-6.50556	-12.6485	-6.50556	-6.60061	-6.50556
5	205959_at	MMP13	oncogenic-like	0.00117927	2.92839	-15.5769	-15.5769	-15.5769	-15.5769	-15.5769	-15.5769	-9.43395	-9.529	-9.43395	-15.5769	-9.43395	-9.43395	-15.5769	-9.43395	-2.67031	-9.43395	-9.43395	-15.5769	-15.5769	-9.529	-15.5769	-15.5769	-9.43395	-9.43395	-9.43395	-3.18647	-3.38609	-9.43395	-9.529	-9.43395	-9.43395	-3.57717	-3.18647	-15.5769	-3.57717	-15.5769	-15.5769	-9.43395	-3.38609	-9.43395	-15.5769	-9.43395	-9.529	-9.43395
6	201954_at	ARPC1B	oncogenic-like	0.0015679	2.80468	-18.3815	-18.3815	-18.3815	-18.3815	-18.3815	-18.3815	-12.2386	-12.3337	-12.2386	-18.3815	-12.2386	-12.2386	-18.3815	-12.2386	-5.47499	-12.2386	-12.2386	-18.3815	-18.3815	-12.3337	-18.3815	-18.3815	-12.2386	-12.2386	-12.2386	-5.99115	-6.19077	-12.2386	-12.3337	-12.2386	-12.2386	-6.38185	-0.381787	-18.3815	-6.38185	-18.3815	-18.3815	-12.2386	-6.19077	-12.2386	-18.3815	-12.2386	-12.3337	-12.2386
7	age	age	oncogenic-like	0.00158584	2.79974	-21.1813	-21.1813	-21.1813	-21.1813	-21.1813	-15.5818	-15.0384	-15.1334	-15.0384	-15.5818	-15.0384	-15.0384	-21.1813	-15.0384	-8.27473	-9.43889	-15.0384	-15.5818	-15.5818	-9.53394	-21.1813	-21.1813	-15.0384	-15.0384	-15.0384	-8.79089	-3.39103	-9.43889	-15.1334	-15.0384	-15.0384	-9.1816	-3.18153	-21.1813	-9.1816	-21.1813	-15.5818	-9.43889	-8.99051	-9.43889	-21.1813	-15.0384	-9.53394	-15.0384
8	201615_x_at	CALD1	oncogenic-like	0.00161227	2.79256	-23.9738	-18.3887	-23.9738	-23.9738	-23.9738	-18.3744	-17.8309	-17.926	-17.8309	-12.7892	-12.2458	-12.2458	-18.3887	-12.2458	-11.0673	-6.64633	-12.2458	-18.3744	-12.7892	-6.74138	-18.3887	-18.3887	-12.2458	-12.2458	-12.2458	-11.5835	-6.18359	-12.2315	-12.3409	-12.2458	-12.2458	-6.38903	-5.97409	-18.3887	-11.9742	-18.3887	-12.7892	-6.64633	-11.7831	-12.2315	-18.3887	-12.2458	-12.3265	-17.8309
9	204464_s_at	EDNRA	oncogenic-like	0.00193529	2.71325	-26.6871	-21.102	-26.6871	-26.6871	-26.6871	-21.0876	-20.5442	-20.6392	-20.5442	-15.5025	-14.9591	-14.9591	-21.102	-14.9591	-13.7805	-9.35958	-14.9591	-21.0876	-15.5025	-9.45463	-21.102	-21.102	-14.9591	-14.9591	-14.9591	-14.2967	-8.89685	-14.9447	-15.0541	-14.9591	-14.9591	-9.10229	-8.68734	-21.102	-14.6874	-21.102	-15.5025	-9.35958	-14.4963	-14.9447	-21.102	-14.9591	-15.0398	-20.5442
10	208944_at	TGFBR2	oncogenic-like	0.00212516	2.67261	-29.3597	-23.7746	-29.3597	-29.3597	-24.0145	-23.7602	-23.2168	-23.3118	-23.2168	-18.1751	-17.6317	-17.6317	-23.7746	-17.6317	-16.4532	-12.0322	-17.6317	-23.7602	-18.1751	-12.1272	-23.7746	-18.4294	-17.6317	-17.6317	-17.6317	-16.9693	-11.5695	-17.6173	-17.7267	-17.6317	-12.2865	-11.7749	-11.36	-23.7746	-17.36	-23.7746	-18.1751	-12.0322	-17.1689	-17.6173	-23.7746	-17.6317	-17.7124	-17.8716
11	203968_s_at	CDC6	suppressive-like	0.00218685	2.66018	-32.0199	-26.4348	-32.0199	-32.0199	-26.6747	-26.4204	-25.877	-25.972	-25.877	-20.8353	-20.2919	-20.2919	-26.4348	-20.2919	-19.1133	-14.6924	-20.2919	-26.4204	-20.8353	-14.7874	-26.4348	-21.0895	-20.2919	-20.2919	-20.2919	-19.6295	-14.2296	-20.2775	-20.3869	-20.2919	-14.9466	-14.4351	-14.0201	-26.4348	-20.0202	-21.1144	-20.8353	-14.6924	-19.8291	-20.2775	-26.4348	-20.2919	-20.3725	-20.5318
12	209026_x_at	TUBB	suppressive-like	0.0022915	2.63988	-34.6598	-29.0746	-34.6598	-34.6598	-29.3146	-29.0603	-28.5169	-28.6119	-28.5169	-23.4752	-22.9317	-22.9317	-29.0746	-22.9317	-21.7532	-17.3323	-22.9317	-29.0603	-23.4752	-17.4273	-29.0746	-23.7294	-22.9317	-22.9317	-22.9317	-22.2694	-16.8695	-22.9174	-23.0268	-22.9317	-17.5865	-17.075	-16.66	-29.0746	-22.6601	-23.7543	-23.4752	-17.3323	-22.469	-22.9174	-29.0746	-22.9317	-23.0124	-23.1716
13	201774_s_at	NCAPD2	oncogenic-like	0.00275954	2.55916	-37.2189	-31.6338	-37.2189	-32.1006	-31.8737	-31.6195	-31.076	-31.1711	-31.076	-26.0343	-25.4909	-25.4909	-26.5155	-25.4909	-24.3124	-19.8914	-25.4909	-31.6195	-26.0343	-19.9865	-31.6338	-26.2886	-25.4909	-25.4909	-25.4909	-19.7102	-19.4287	-20.3582	-25.5859	-25.4909	-20.1457	-19.6341	-19.2192	-26.5155	-25.2192	-26.3134	-26.0343	-19.8914	-25.0282	-20.3582	-31.6338	-25.4909	-25.5716	-20.6125
14	212239_at	PIK3R1	oncogenic-like	0.00285064	2.54506	-39.764	-34.1789	-39.764	-34.6457	-34.4188	-34.1645	-33.6211	-33.7161	-33.6211	-28.5794	-28.036	-28.036	-29.0605	-22.9458	-26.8574	-22.4365	-28.036	-34.1645	-28.5794	-22.5315	-34.1789	-28.8336	-28.036	-28.036	-28.036	-22.2553	-21.9737	-22.9033	-28.131	-28.036	-17.6006	-22.1792	-21.7642	-29.0605	-27.7643	-28.8585	-28.5794	-22.4365	-27.5732	-22.9033	-34.1789	-28.036	-28.1166	-23.1575
15	203131_at	PDGFRA	oncogenic-like	0.00340625	2.46772	-42.2317	-36.6466	-42.2317	-37.1134	-36.8865	-36.6322	-36.0888	-36.1839	-36.0888	-31.0471	-30.5037	-30.5037	-31.5283	-20.4781	-29.3252	-24.9042	-30.5037	-36.6322	-31.0471	-24.9992	-36.6466	-31.3014	-30.5037	-30.5037	-30.5037	-24.723	-24.4415	-25.371	-30.5987	-25.5682	-20.0683	-24.6469	-24.232	-31.5283	-30.232	-31.3262	-31.0471	-24.9042	-30.0409	-25.371	-31.7111	-30.5037	-30.5844	-25.6253
16	212063_at	CD44	suppressive-like	0.00341841	2.46618	-39.7655	-34.1804	-39.7655	-34.6472	-34.4203	-34.1661	-33.6226	-33.7177	-33.6226	-28.5809	-28.0375	-32.9699	-29.0621	-22.9443	-31.7913	-22.438	-28.0375	-39.0984	-28.5809	-22.5331	-34.1804	-28.8352	-28.0375	-28.0375	-28.0375	-27.1892	-21.9753	-22.9048	-28.1326	-23.1021	-22.5345	-22.1807	-26.6981	-29.0621	-27.7659	-28.8601	-28.5809	-27.3704	-27.5748	-22.9048	-29.245	-32.9699	-28.1182	-23.1591
17	212782_x_at	POLR2J	oncogenic-like	0.00343693	2.46383	-42.2294	-36.6442	-37.3017	-37.111	-36.8841	-36.6299	-36.0865	-36.1815	-36.0865	-31.0448	-30.5013	-35.4337	-31.5259	-25.4081	-34.2552	-24.9018	-30.5013	-41.5622	-26.1171	-24.9969	-36.6442	-31.299	-30.5013	-30.5013	-30.5013	-29.653	-24.4391	-20.441	-25.6687	-25.5659	-24.9983	-24.6446	-29.162	-31.5259	-30.2297	-31.3239	-31.0448	-29.8342	-30.0386	-25.3686	-31.7088	-35.4337	-30.582	-25.6229
18	214144_at	POLR2D	suppressive-like	0.0034777	2.45871	-44.6881	-39.103	-39.7604	-39.5697	-39.3429	-39.0886	-38.5452	-38.6402	-38.5452	-33.5035	-32.96	-32.975	-29.0672	-27.8668	-31.7965	-27.3606	-28.0426	-44.0209	-23.6584	-22.5382	-34.1855	-33.7577	-32.96	-28.0426	-28.0426	-32.1117	-26.8978	-22.8997	-23.21	-28.0246	-22.5396	-22.1858	-26.7033	-33.9846	-32.6884	-33.7826	-33.5035	-32.2929	-32.4973	-27.8274	-29.2501	-32.975	-28.1233	-28.0816
19	219588_s_at	NCAPG2	suppressive-like	0.00422179	2.3745	-47.0626	-41.4775	-42.1349	-41.9443	-41.7174	-41.4631	-40.9197	-41.0147	-36.1707	-35.878	-35.3345	-35.3495	-26.6927	-30.2413	-34.171	-29.7351	-30.4171	-46.3954	-26.0329	-24.9127	-31.811	-36.1322	-35.3345	-30.4171	-30.4171	-34.4862	-29.2723	-25.2742	-20.8355	-25.6501	-24.9141	-24.5604	-24.3288	-31.6101	-35.0629	-31.4081	-31.129	-34.6674	-34.8718	-30.2019	-26.8756	-30.6005	-30.4978	-30.4561
20	209960_at	HGF	oncogenic-like	0.0043267	2.36384	-49.4264	-43.8413	-44.4988	-44.3081	-44.0812	-43.8269	-43.2835	-43.3786	-38.5345	-38.2418	-37.6984	-37.7133	-29.0565	-32.6052	-36.5348	-32.0989	-32.781	-48.7593	-28.3967	-27.2765	-34.1749	-38.4961	-37.6984	-32.781	-28.0533	-32.1224	-31.6362	-27.638	-23.1994	-28.0139	-27.278	-26.9242	-26.6926	-33.974	-37.4267	-33.7719	-33.4928	-37.0313	-37.2357	-32.5657	-29.2394	-32.9643	-32.8617	-32.82
21	212294_at	GNG12	oncogenic-like	0.0043607	2.36044	-51.7869	-46.2017	-46.8592	-46.6685	-46.4416	-46.1874	-45.644	-45.739	-40.8949	-40.6023	-40.0588	-40.0738	-31.417	-34.9656	-38.8952	-34.4593	-35.1414	-51.1197	-30.7572	-29.637	-36.5353	-40.8565	-40.0588	-35.1414	-30.4137	-34.4828	-33.9966	-29.9985	-25.5598	-30.3744	-29.6384	-29.2846	-29.053	-36.3344	-39.7872	-36.1324	-35.8533	-39.3917	-39.5961	-34.9261	-31.5999	-35.3248	-35.2221	-35.1804
22	207822_at	FGFR1	oncogenic-like	0.0050334	2.29814	-49.4887	-43.9036	-44.5611	-44.3704	-44.1435	-43.8892	-43.3458	-43.4409	-38.5968	-38.3041	-37.7607	-37.7756	-29.1189	-32.6675	-36.5971	-32.1612	-32.8433	-48.8216	-28.459	-27.3388	-34.2372	-38.5584	-37.7607	-32.8433	-28.1156	-32.1847	-31.6985	-27.7003	-23.2617	-28.0762	-27.3403	-26.9865	-26.7549	-34.0363	-37.489	-33.8342	-33.5551	-37.0936	-37.298	-32.628	-29.3017	-33.0266	-32.924	-32.8823
23	204441_s_at	POLA2	suppressive-like	0.00521352	2.28287	-51.7716	-46.1865	-42.2782	-42.0875	-46.4264	-41.6064	-41.0629	-45.7237	-36.3139	-36.0213	-35.4778	-40.0585	-31.4017	-34.9503	-38.88	-34.4441	-35.1261	-46.5387	-30.7419	-29.6217	-36.52	-36.2755	-35.4778	-35.1261	-30.3985	-34.4675	-29.4156	-29.9832	-25.5445	-25.7934	-29.6232	-29.2694	-29.0378	-36.3191	-39.7719	-31.5514	-35.838	-39.3764	-35.0151	-34.9109	-27.0189	-35.3095	-30.6411	-30.5994
24	216598_s_at	CCL2	oncogenic-like	0.0062289	2.20559	-49.566	-48.3921	-44.4838	-44.2931	-44.2208	-43.812	-38.8574	-43.5181	-38.5195	-38.2268	-37.6834	-37.8529	-29.1961	-32.7448	-36.6744	-36.6497	-32.9206	-44.3331	-28.5363	-31.8273	-38.7256	-34.0699	-33.2722	-32.9206	-28.1929	-32.262	-31.6212	-27.7776	-27.7501	-23.5878	-27.4176	-27.0638	-26.8322	-38.5247	-37.5663	-29.3458	-33.6324	-37.1708	-32.8095	-37.1165	-24.8133	-33.1039	-28.4355	-28.3938
25	202107_s_at	MCM2	suppressive-like	0.00697787	2.15628	-51.7223	-50.5483	-46.6401	-46.4494	-46.3771	-45.9682	-41.0136	-45.6744	-40.6758	-40.3831	-39.8397	-40.0092	-31.3524	-34.901	-38.8307	-38.8059	-35.0768	-46.4894	-30.6926	-33.9836	-40.8819	-36.2262	-31.116	-35.0768	-30.3491	-34.4182	-33.7775	-29.9339	-29.9064	-25.7441	-29.5739	-29.2201	-28.9885	-40.681	-39.7226	-31.5021	-31.4761	-39.3271	-34.9658	-34.9602	-26.9696	-35.2602	-30.5918	-30.5501
26	202202_s_at	LAMA4	oncogenic-like	0.00765469	2.11607	-53.8384	-52.6644	-48.7561	-48.5655	-48.4931	-48.0843	-43.1297	-47.7905	-42.7919	-42.4992	-41.9558	-42.1253	-33.4685	-37.0171	-40.9467	-40.922	-37.1929	-48.6055	-32.8087	-36.0997	-42.998	-38.3423	-33.232	-37.1929	-32.4652	-36.5343	-35.8935	-32.05	-32.0225	-27.8601	-31.6899	-31.3361	-31.1045	-42.7971	-41.8387	-33.6181	-33.5922	-41.4432	-37.0818	-37.0763	-29.0856	-37.3762	-32.7079	-32.6662
27	215076_s_at	COL3A1	oncogenic-like	0.00803984	2.09475	-55.9331	-54.7592	-50.8509	-50.6602	-50.5879	-50.1791	-45.2245	-49.8853	-44.8866	-44.5939	-44.0505	-44.22	-35.5632	-39.1119	-43.0415	-43.0168	-39.2877	-50.7002	-34.9034	-38.1944	-45.0927	-40.437	-35.3268	-39.2877	-34.56	-38.6291	-37.9883	-34.1447	-34.1172	-29.9549	-33.7847	-33.4309	-33.1993	-44.8918	-43.9334	-35.7129	-35.6869	-43.5379	-39.1766	-39.171	-31.1804	-39.471	-34.8026	-34.7609
28	210845_s_at	PLAUR	oncogenic-like	0.00829849	2.081	-53.8521	-56.8402	-52.9319	-52.7412	-52.6689	-52.2601	-47.3055	-47.8043	-46.9676	-46.6749	-46.1315	-42.139	-37.6442	-41.1929	-45.1225	-45.0978	-41.3687	-52.7812	-36.9844	-40.2754	-47.1737	-38.356	-37.4078	-41.3687	-36.641	-36.5481	-40.0693	-36.2257	-36.1982	-32.0359	-35.8657	-35.5119	-35.2803	-46.9728	-46.0144	-37.7939	-37.7679	-41.4569	-37.0956	-37.09	-33.2614	-37.39	-36.8836	-36.8419
29	201697_s_at	DNMT1	suppressive-like	0.00886551	2.0523	-55.9044	-54.7879	-54.9842	-54.7935	-54.7212	-50.2078	-49.3578	-45.752	-44.9153	-44.6226	-48.1838	-44.1913	-39.6965	-43.2452	-43.0702	-47.1501	-39.3164	-50.7289	-39.0367	-42.3277	-49.226	-40.4083	-39.4601	-43.421	-38.6933	-38.6004	-42.1216	-38.278	-34.1459	-34.0882	-37.918	-37.5642	-37.3326	-44.9205	-43.9621	-35.7416	-35.7156	-43.5092	-39.1479	-39.1423	-31.2091	-35.3377	-34.8313	-38.8942
30	202877_s_at	CD93	oncogenic-like	0.00904668	2.04351	-57.9479	-56.8314	-57.0277	-56.837	-52.6777	-52.2513	-51.4013	-47.7955	-46.9588	-46.6662	-50.2273	-42.1478	-41.74	-45.2887	-45.1137	-45.1066	-37.2729	-48.6854	-41.0802	-44.3712	-51.2695	-42.4518	-41.5036	-45.4645	-36.6498	-36.5568	-44.1651	-40.3215	-36.1894	-36.1317	-35.8745	-35.5207	-35.2891	-42.877	-41.9186	-37.7851	-37.7592	-41.4657	-41.1914	-41.1858	-33.2526	-33.2942	-36.8748	-40.9377
31	203323_at	CAV2	oncogenic-like	0.0103597	1.98465	-59.9326	-58.816	-59.0124	-58.8217	-54.6623	-54.2359	-53.3859	-49.7801	-48.9435	-44.6815	-52.212	-44.1324	-43.7247	-43.304	-47.0984	-47.0912	-39.2575	-50.6701	-39.0956	-46.3559	-53.2542	-44.4365	-43.4882	-43.4798	-38.6344	-38.5415	-46.1498	-42.3062	-38.1741	-34.147	-37.8591	-37.5053	-37.2737	-44.8617	-43.9033	-39.7697	-39.7438	-43.4504	-43.1761	-43.1705	-35.2372	-35.2788	-38.8595	-38.9531
32	221559_s_at	MIS12	suppressive-like	0.0109485	1.96065	-61.8932	-60.7767	-60.973	-56.861	-52.7017	-56.1966	-51.4253	-51.7408	-50.9041	-46.6422	-54.1726	-46.0931	-45.6853	-45.2647	-49.059	-49.0519	-41.2182	-52.6307	-41.0562	-44.3952	-51.2936	-46.3971	-45.4489	-45.4405	-40.5951	-40.5021	-48.1104	-44.2668	-40.1347	-36.1077	-39.8198	-39.466	-39.2344	-46.8223	-45.8639	-37.8091	-41.7045	-45.411	-45.1367	-41.2098	-37.1979	-37.2395	-40.8201	-40.9137
33	208778_s_at	TCP1	oncogenic-like	0.0110947	1.95488	-63.8481	-58.8218	-59.0181	-58.8159	-54.6566	-54.2417	-53.3802	-53.6956	-48.9493	-48.597	-52.2177	-48.048	-43.7305	-47.2195	-47.1041	-47.097	-43.173	-50.6759	-43.0111	-46.3501	-49.3387	-44.4423	-43.494	-43.4856	-42.5499	-38.5473	-46.1555	-42.312	-42.0896	-38.0626	-37.8649	-37.5111	-41.1893	-44.8674	-43.909	-39.764	-39.7496	-43.4561	-43.1818	-43.1647	-39.1528	-35.2846	-42.775	-38.9588
34	201091_s_at	CBX3	suppressive-like	0.0120077	1.92054	-61.9276	-60.7423	-60.9387	-56.8954	-52.736	-56.1622	-51.4596	-51.7751	-47.0287	-46.6765	-50.2972	-46.1274	-45.651	-45.299	-45.1836	-45.1764	-41.2525	-48.7553	-44.9317	-44.4296	-47.4181	-42.5217	-45.4145	-41.565	-40.6294	-40.4678	-44.235	-40.3914	-40.1691	-36.142	-39.7854	-39.4316	-39.2687	-42.9469	-41.9885	-37.8434	-37.829	-41.5356	-41.2613	-41.2442	-37.2322	-37.2052	-40.8545	-37.0383
35	205393_s_at	CHEK1	suppressive-like	0.0120697	1.9183	-63.8459	-62.6606	-62.857	-58.8137	-54.6543	-58.0805	-53.3779	-53.6934	-48.947	-48.5948	-52.2155	-48.0457	-47.5693	-47.2173	-47.1019	-47.0947	-43.1708	-50.6736	-46.85	-46.3479	-49.3364	-44.44	-47.3329	-43.4833	-42.5477	-42.3861	-46.1533	-42.3097	-42.0874	-38.0603	-41.7037	-41.3499	-41.187	-44.8652	-43.9068	-39.7617	-39.7473	-43.4539	-43.1796	-43.1625	-39.1505	-39.1235	-42.7728	-38.9566
36	200931_s_at	VCL	oncogenic-like	0.0125254	1.90221	-65.7481	-60.7584	-60.9548	-56.9115	-52.7521	-56.1783	-55.2801	-51.7912	-47.0448	-46.6926	-50.3133	-46.1435	-45.6671	-45.3151	-49.0041	-45.1925	-45.073	-48.7714	-48.7522	-44.4457	-47.4342	-42.5378	-45.4306	-41.5811	-40.6455	-44.2883	-44.2511	-44.2119	-40.1852	-39.9625	-39.8015	-39.4477	-39.2848	-42.963	-42.0046	-37.8595	-37.8451	-41.5517	-41.2774	-41.2603	-37.2483	-37.2212	-40.8706	-40.8588
37	212949_at	NCAPH	oncogenic-like	0.0129085	1.88912	-63.8589	-62.6476	-59.0656	-55.0224	-54.6412	-54.2892	-53.391	-49.9021	-48.9339	-48.5817	-48.4242	-48.0327	-47.5562	-47.2042	-47.115	-47.0817	-46.9621	-46.8823	-46.863	-46.3348	-45.5451	-44.4269	-43.5415	-43.4703	-42.5346	-42.3992	-42.362	-42.3228	-42.0743	-41.8517	-41.6906	-41.3368	-41.1739	-41.0739	-40.1155	-39.7487	-39.7343	-39.6626	-39.3883	-39.3711	-39.1375	-39.1104	-38.9814	-38.9697
					Average Weighted Risk, AWR	1.14357	1.15033	1.17032	1.19289	1.19501	1.19698	1.20199	1.22147	1.22687	1.22884	1.22972	1.2319	1.23456	1.23652	1.23702	1.23721	1.23788	1.23832	1.23843	1.24138	1.24579	1.25203	1.25697	1.25737	1.26259	1.26334	1.26355	1.26377	1.26516	1.2664	1.2673	1.26927	1.27018	1.27074	1.27609	1.27814	1.27822	1.27862	1.28015	1.28025	1.28155	1.2817	1.28242	1.28249
[truncated: 315 more columns]
