# Supplementary material for: Big data and computational biology strategy for personalized prognosis
Source: Oncotarget. 2016 May 24;7(26):40200–20. doi: 10.18632/oncotarget.9571 (PMC5130003; doi:10.18632/oncotarget.9571)
Supplement: Supplementary file 8 [file oncotarget-07-40200-s008.xlsx]

## Sheet: Supplementary Table S7
Supplementary Table S7: Measure of distance between query patient kth and reference patient jth by comparison of their prognostic signature vectors (PSV).
Comments: Distance matrix between query patient kth and reference patient jth:
Comments: Number of reference patients: 349
Comments: Number of query patients: 359
Comments: distance or correlation measure: euclidean_dist
	average weighted risk, AWRj (query samples)	1.14357	1.15033	1.17032	1.19289	1.19501	1.19698	1.20199	1.22147	1.22687	1.22884	1.22972	1.2319	1.23456	1.23652	1.23702	1.23721	1.23788	1.23832	1.23843	1.24138	1.24579	1.25203	1.25697	1.25737	1.26259	1.26334	1.26355	1.26377	1.26516	1.2664	1.2673	1.26927	1.27018	1.27074	1.27609	1.27814	1.27822	1.27862	1.28015	1.28025	1.28155	1.2817	1.28242	1.28249	1.28406	1.28496	1.28694	1.28955
average weighted risk, AWRi (reference patient)	SampleID	GSM249819	GSM249928	GSM249980	GSM249769	GSM249837	GSM249942	GSM249905	GSM249900	GSM249850	GSM249855	GSM249937	GSM657687	GSM249776	GSM249987	GSM249807	GSM249736	GSM249766	GSM249800	GSM249754	GSM249812	GSM249898	GSM657667	GSM249920	GSM249904	GSM249857	GSM249756	GSM249785	GSM249732	GSM249881	GSM249934	GSM657533	GSM657574	GSM249960	GSM249738	GSM249793	GSM249866	GSM249981	GSM657541	GSM249789	GSM249796	GSM249833	GSM249749	GSM249777	GSM249774	GSM249884	GSM249930	GSM657655	GSM249959
1.08169	13-1489	30.3176	27.9465	38.0209	42.7606	48.7751	45.6572	58.0834	57.6438	71.4284	75.7542	69.7204	79.6942	95.9706	92.0952	83.2902	89.6972	96.8503	59.9218	101.443	101.701	71.1206	88.8444	93.5823	94.325	108.565	106.509	102.514	110.443	116.497	123.44	118.565	121.14	122.502	84.3709	89.4078	107.593	105.694	94.9173	98.9128	101.6	119.641	109.89	107.71	110.72	105.311	117.886	111.856	135.593
1.13223	04-1371	35.8292	21.9002	30.512	32.4102	37.3416	32.872	39.9386	42.0976	51.9557	58.3158	48.5224	60.4847	76.0692	70.9503	62.1553	68.9743	76.4294	50.6382	81.2777	80.5027	52.3652	71.0428	73.4209	72.9737	87.3436	85.2859	80.4966	88.3366	94.883	102.269	97.4234	99.4046	100.387	66.0335	69.1102	89.0011	87.0288	75.8911	77.7931	80.7677	100.328	90.4875	87.3535	89.7114	84.1465	97.9296	89.8501	114.995
1.16785	25-1878	19.6253	29.1294	20.7855	24.0781	27.7469	29.3332	38.3066	36.9824	49.3009	60.2658	59.1174	62.5788	77.5885	80.4563	69.9235	83.3353	80.0877	30.4933	86.9697	94.0093	51.5215	67.1968	74.6386	77.8346	90.4982	90.3345	93.7148	97.7462	100.921	105.025	105.296	108.449	109.207	64.3816	72.6744	83.9295	84.1755	81.416	80.2705	87.061	95.4235	87.7393	88.3905	92.4451	88.3034	101.884	100.706	112.795
1.17088	20-1684	26.494	14.2624	24.7804	23.9223	27.2453	24.9339	35.5269	34.7178	48.7469	55.0717	48.2789	58.1216	76.7021	71.9771	61.6554	70.258	76.3488	37.5092	82.9211	82.8731	49.1908	67.1542	71.8833	72.2621	87.844	85.3675	82.3193	90.513	96.9764	103.075	98.7562	100.834	102.271	62.5763	65.828	86.0785	84.0589	73.1532	75.9123	80.1461	99.2323	87.9935	86.3243	88.9835	83.286	97.8052	90.2387	114.633
1.17177	04-1365	25.2231	12.3107	22.8551	21.08	21.1734	17.9111	31.7003	28.1811	44.0454	48.6795	45.6529	52.2661	70.9221	67.7703	58.8412	67.1547	70.4856	30.6452	76.9227	79.5338	44.943	60.5536	66.6413	67.9985	82.4917	80.6885	79.9519	86.3031	91.9384	97.681	93.9765	96.8022	98.6125	56.4187	62.0204	79.4867	77.5491	68.51	71.8095	75.2587	92.4437	81.4959	80.698	84.1412	78.676	91.9536	87.8625	108.679
1.17245	04-1348	28.3193	17.3956	24.989	22.2971	19.2663	18.012	28.7405	24.9755	40.6094	46.4162	44.1663	48.854	68.9005	65.7201	55.2643	65.3253	67.2114	26.8059	74.7363	77.642	42.4742	57.855	63.9592	64.8995	79.5729	77.0837	77.8145	83.9593	89.2446	94.7378	91.4061	93.9169	95.324	53.6136	58.1771	76.2754	74.4731	65.4665	68.3428	72.5265	89.5662	77.3404	77.7541	81.0673	74.9709	89.4464	84.7683	105.179
1.17292	61-2111	27.0612	17.1407	15.774	12.5499	15.5219	16.2523	27.4033	28.4821	38.5297	46.7269	42.9596	50.5462	64.6866	65.5111	57.3238	67.0123	67.9385	28.6144	73.3444	77.6704	37.3575	55.3954	63.1913	64.2208	78.2711	78.8435	78.6112	83.182	87.6611	93.3293	90.7847	94.6521	96.3449	52.0385	61.1318	73.8018	73.6391	68.5361	69.2208	73.6378	86.2259	78.4058	77.0553	79.6015	76.3515	88.3194	87.0907	103.083
1.17732	13-1492	36.7372	21.6078	28.2462	22.5806	22.4969	18.0169	19.847	23.241	33.4652	41.309	32.308	42.2965	61.7872	55.3571	45.5045	55.7171	60.3054	31.5919	68.1284	68.2957	37.7587	52.488	55.3322	56.5344	71.6081	68.2353	66.5698	74.2637	81.7344	86.4952	82.434	85.1041	85.7642	49.4248	51.1092	71.1988	69.2459	58.3561	59.5423	64.3928	84.1862	72.6058	70.5266	72.4606	67.8938	82.5756	74.9158	97.7899
1.17933	24-2020	44.2686	25.9593	31.151	25.1336	23.4333	18.5884	21.585	23.6513	29.5342	33.8048	27.7945	37.6405	52.228	47.9264	42.1124	48.9638	52.9298	35.0051	57.9278	59.5398	29.3946	46.1617	50.3032	49.352	63.8951	63.0928	60.7927	65.9011	71.9926	78.5774	74.4192	77.2295	79.5991	40.8584	46.2366	63.6076	61.9992	53.9186	55.2805	57.3819	75.748	66.1692	63.212	65.3452	60.7963	73.8044	69.2143	90.3941
1.189	13-1497	27.0548	30.884	27.6083	25.4605	23.3647	29.5222	38.0234	33.8084	46.8656	56.6836	57.3907	59.3823	76.3684	77.4767	67.1835	79.4307	76.551	24.7728	85.1595	91.2451	48.2623	63.5299	72.8447	73.8596	88.0108	86.7669	91.1418	94.6966	98.511	102.397	101.999	105.176	106.862	58.8748	67.2104	80.3953	80.3101	76.4513	76.6701	82.4798	93.1861	83.2546	85.9402	88.3855	84.0668	98.0656	96.6624	110.205
1.18971	04-1364	71.8607	52.0727	60.4666	53.9548	49.6724	44.8451	38.3817	40.7409	38.4382	36.365	24.7517	34.6998	51.4016	34.3852	30.7324	29.9053	43.437	56.2883	50.9251	41.4093	42.99	48.3367	43.9479	40.4915	53.6528	48.007	39.4316	50.5604	60.2522	66.8238	58.1349	58.9182	60.1894	44.9422	37.2627	61.9236	57.8739	41.1439	44.2413	43.9699	73.3133	59.0675	54.2222	54.7965	48.9029	62.9673	47.999	81.5761
1.19855	61-2096	42.295	28.2423	30.9003	23.7965	14.9627	15.366	20.0833	15.5418	24.2586	29.5782	31.1978	33.2867	49.3187	49.7254	43.7614	52.0806	49.9058	23.0195	56.8814	62.5645	23.7372	38.8226	47.401	47.5695	61.2785	62.3811	64.6731	67.284	70.8369	76.3942	74.4311	77.9294	80.5471	33.9266	44.3195	56.6277	55.4115	51.8047	53.3109	56.2955	69.4768	59.7263	60.2042	63.5473	59.1868	71.059	71.5808	86.6465
1.20926	24-1419	67.0502	50.5446	53.8394	46.9793	39.9537	35.214	25.2662	28.3385	19.8248	17.5571	15.8979	15.2563	34.365	28.2032	22.6753	30.8487	29.2184	40.1113	37.5557	38.7989	27.0793	25.1093	23.2473	26.7481	39.0847	38.6944	38.4561	44.5595	49.7959	53.7686	50.8006	52.7733	54.5211	28.9653	26.683	40.7171	37.1102	30.6734	29.9048	34.9435	53.9197	40.76	37.2888	42.3075	37.7776	50.3947	46.5243	65.9052
1.20937	61-2109	69.2899	50.9807	55.7658	48.6718	41.7411	37.7654	30.8943	31.7339	25.3453	17.322	16.6728	18.3385	31.9449	24.3271	25.844	25.9553	27.7923	45.8974	33.2062	33.2973	26.2519	26.9	27.6006	25.203	38.312	40.5626	37.1063	40.5615	46.2393	53.2299	48.066	50.0982	54.057	26.9717	27.3585	41.8664	37.7914	31.2066	33.3053	32.3272	53.7412	42.7292	37.7411	41.9463	36.9234	46.9926	45.2144	66.9006
1.21442	61-2098	83.9106	63.0833	70.0582	63.3282	57.992	53.8031	47.5203	50.6869	42.9004	34.3556	26.932	34.6631	40.638	26.067	34.0378	21.1733	36.2649	64.721	37.4395	26.4338	42.0327	42.077	38.0735	32.6596	42.6295	43.3974	31.2166	37.8063	46.6462	54.9518	43.8211	46.5076	50.3979	41.3908	38.4344	52.4336	48.4841	36.7067	41.6962	35.7536	62.4922	52.2157	45.0737	44.8351	41.9814	48.1689	42.1466	70.8698
1.22214	29-1691	48.8145	32.4015	39.653	31.3728	23.5974	22.0669	18.8054	19.5193	26.5349	31.1144	23.5871	31.3948	55.7321	46.4337	35.6139	45.0041	50.5717	26.9607	60.6368	58.9166	32.0969	42.0586	45.6598	45.7198	62.1097	57.7492	56.4047	65.4299	73.1914	77.2856	71.9473	74.683	75.4774	40.1114	38.594	61.1037	58.5273	44.8401	48.3735	53.4049	76.2693	61.1574	60.5799	61.6183	56.8228	72.178	63.548	88.6725
1.22318	23-1121	51.3447	34.721	36.955	30.3861	26.8225	24.6456	21.2628	23.5366	22.6747	32.0057	23.601	33.3764	48.559	44.5316	36.8042	44.6355	47.9207	35.5467	54.9055	55.3734	22.4132	42.52	45.936	42.4589	57.6418	57.5067	55.5583	60.6963	66.116	73.318	70.0386	72.1266	73.5735	35.1375	39.5604	58.4714	56.6447	48.9346	48.5569	51.6347	70.4109	59.8922	57.9033	59.9053	54.3282	69.1854	63.2541	85.1635
1.22845	59-2363	63.3783	49.5948	48.1747	41.1113	35.7657	32.5284	22.6665	26.7665	16.7846	21.3183	21.9943	21.8721	29.7098	31.5708	30.0545	39.7778	32.3039	37.5516	37.4589	45.2854	21.196	23.835	26.3205	29.4779	40.6016	43.5335	46.2029	46.3783	50.8343	54.7174	54.271	57.4218	60.1352	25.2483	30.7883	38.5542	37.9218	39.4046	34.0896	38.4789	49.7334	43.0891	38.3664	42.7051	40.2846	52.0096	53.182	64.3864
1.23253	61-1728	75.4512	57.3601	61.8853	53.9182	45.753	43.2517	33.494	34.7726	23.9152	17.4557	17.6195	13.8002	31.3293	19.0604	20.0344	20.7632	20.3063	47.5675	31.6179	29.6775	27.638	24.8285	22.9235	16.3568	32.0579	32.3188	31.4458	35.148	41.5948	47.327	41.9705	43.9378	47.0276	23.5715	18.6642	36.8375	32.4719	23.7827	25.481	24.7033	49.7765	34.7058	32.3079	34.7432	28.5652	42.3857	37.9175	60.9253
1.23312	23-2077	77.8709	61.6976	64.1003	56.4562	48.1893	44.9835	35.0597	36.5926	25.2438	15.7121	23.6409	15.7112	26.9854	21.2717	25.027	27.7847	18.0891	46.5957	27.6268	32.6363	31.0818	15.3773	13.4873	17.7376	28.2887	30.7724	33.6779	34.3365	39.7716	41.6983	40.0395	42.0962	46.7265	23.773	20.2776	27.9822	23.9357	24.4315	21.9335	24.6016	41.9131	29.4973	24.9073	29.967	27.088	37.7421	39.0948	54.0707
1.2346	61-2087	81.5265	64.3976	66.7911	59.3348	51.5974	48.8891	39.4152	41.251	28.5933	19.0509	24.7274	18.3783	21.664	16.9071	26.0464	23.8764	14.597	52.767	20.6493	25.3296	30.0432	19.926	17.5164	13.2355	23.0041	30.3488	30.445	28.3985	32.5007	38.1425	35.1239	37.2485	42.5169	23.0551	22.5787	28.0633	23.9276	26.0045	24.1997	21.9222	39.3684	29.5835	22.8056	28.1263	24.7379	33.2946	36.3945	51.7699
1.23538	13-1407	84.8906	68.2076	70.302	63.1493	55.5468	52.6435	42.8746	44.6124	32.8088	23.0549	29.4449	22.4048	21.9854	18.0773	29.0142	26.4993	14.3191	56.6752	17.5781	25.5807	34.7618	21.2971	17.4449	16.2633	22.2735	28.6249	30.9757	25.8773	30.473	34.9964	33.0819	35.1449	41.5293	26.5154	25.3611	26.862	23.1234	27.5553	24.3872	20.2901	37.4653	28.3783	21.4275	26.1388	23.9427	30.3712	36.2068	48.8783
1.23638	13-0794	82.3549	65.1917	67.7358	61.1151	55.0607	50.7104	38.7798	42.6931	30.2172	27.7596	22.312	22.0552	30.6261	18.4867	19.7697	22.2688	21.5207	56.8783	28.8151	25.3331	35.9166	31.1625	20.3958	18.173	27.9333	28.0083	23.3294	28.9654	36.8302	42.1661	37.8717	37.0925	38.8574	33.4628	22.6283	39.1361	34.755	28.0264	22.1576	24.4443	48.3574	36.3091	28.0265	32.47	26.0615	40.8245	31.0568	56.4032
1.23786	59-2351	89.8387	72.147	78.7545	70.8182	61.6398	58.2103	47.7688	47.9974	40.1903	30.4164	32.1425	23.1136	44.6064	24.5367	23.4123	20.7225	24.4637	58.6528	38.6934	29.6839	48.3694	34.9549	26.0202	25.3346	34.0767	24.0036	24.5164	36.2295	44.8436	45.4902	37.2333	35.7796	37.2127	39.7996	19.9614	42.4873	35.7465	14.0217	22.8207	24.1661	55.7262	32.5087	32.4683	34.8936	26.9848	42.0273	25.9031	59.0521
1.24664	24-1467	67.0662	57.4744	52.6823	44.9582	37.7909	40.3248	33.0911	33.862	23.5584	30.1373	38.6081	32.4412	32.7469	43.2786	43.7473	52.8635	38.1635	37.1189	44.0027	57.3256	24.3518	24.4676	35.4625	36.7749	44.8322	50.5379	59.7025	54.2007	54.989	56.8195	60.7557	65.411	68.7176	22.6931	38.7934	33.1661	37.0026	48.3338	41.8538	45.2654	44.5844	42.1607	43.136	45.163	45.9744	54.7074	63.8099	62.0379
1.24822	09-2051	63.4475	48.3325	54.3883	46.3493	37.8048	34.9307	25.851	24.009	24.8509	27.5732	22.6203	22.2655	52.4654	39.1846	24.1608	36.5683	40.7539	33.1975	54.6577	50.5738	35.5705	37.2719	36.5657	36.4834	52.4841	44.7772	45.1486	56.451	64.3254	67.1779	62.3675	62.5913	62.52	36.959	23.8977	53.6757	49.0957	31.4543	34.6523	42.314	68.8277	48.768	49.7094	52.2868	44.4507	63.1732	49.3391	78.4348
1.25147	23-1118	70.5223	56.1739	59.6235	51.4915	41.8125	39.626	28.7471	28.5008	22.4926	19.8299	24.455	12.6499	41.2465	31.8971	24.0357	34.5191	28.6475	35.8593	43.0267	44.9985	33.3443	23.8206	23.2898	27.6835	40.3672	35.1862	41.831	47.766	53.8687	54.285	51.7307	53.5976	54.8811	28.8103	19.9455	38.6404	35.1498	24.8047	25.9428	33.3163	54.2447	34.693	37.2469	40.6923	35.1772	51.0721	45.675	64.5263
1.25239	23-1119	79.4411	67.5083	66.4004	59.2073	50.1365	50.47	39.1602	38.9741	24.8832	30.0098	37.4106	24.4774	32.2734	35.3571	32.5764	43.2884	24.4908	46.2425	37.8941	47.5732	32.8019	24.2533	26.0317	25.6577	31.9694	33.9318	47.3331	43.325	44.0026	44.8313	48.7654	50.7578	52.2947	24.2702	25.5187	27.7797	26.3864	35.8699	27.338	32.9788	38.8983	25.1706	31.1665	34.6973	30.8441	45.0865	48.1539	51.2562
1.2538	24-2019	82.3947	66.265	66.0813	58.587	52.3223	51.5468	44.775	46.0069	33.4619	27.4394	34.146	30.4189	14.7456	25.8997	38.9058	36.123	24.6511	56.4611	21.5664	35.1231	27.9603	23.8406	28.93	23.0869	29.0269	39.977	43.3456	32.0577	33.566	41.2929	40.0057	45.6851	52.6203	18.9814	34.6219	27.6348	28.2413	39.323	36.1855	29.4366	35.5807	35.589	30.778	31.2994	33.14	35.0564	48.7883	51.8612
1.25523	61-1907	88.9068	76.8365	75.1063	68.4094	59.7573	59.5609	49.9973	49.0799	35.6437	35.7582	46.3085	32.4359	28.8675	38.3764	40.6858	47.636	24.4824	56.3152	32.7658	47.0249	39.5855	26.826	29.9652	28.8891	28.4957	35.6508	49.8641	40.8708	36.9713	38.2533	44.6895	46.6075	50.4233	28.3596	32.8208	21.5479	22.475	40.6346	31.7052	33.9494	28.5013	20.3499	26.6126	32.4198	29.9632	38.3238	49.389	42.8239
1.25571	24-0981	80.037	63.928	66.158	58.3267	50.1053	47.2732	35.394	38.0531	25.0496	18.8644	22.1897	13.8597	28.7601	18.638	21.4998	25.0687	15.825	48.197	28.7484	31.5349	32.4739	18.1641	9.66424	13.6306	25.7615	25.6056	29.6882	31.9769	39.0941	39.8999	37.6797	39.6469	42.7652	24.7667	16.3757	28.8634	24.804	20.7148	16.4687	21.25	42.5942	27.3508	23.8453	27.0143	23.6024	37.5865	34.926	52.6012
1.25618	24-1469	87.9278	70.3141	73.5705	65.0634	57.7265	54.8931	47.276	48.2883	37.2829	23.4336	31.1773	26.2527	22.5678	16.5023	33.766	24.6709	19.463	58.4704	19.7918	24.4181	37.0198	20.4509	20.4394	18.7135	24.8006	30.5789	31.0644	24.2904	32.4336	35.8012	30.1876	35.7507	43.3192	25.3181	28.7644	26.3247	21.7923	25.6724	27.8788	17.4286	38.5355	30.7382	23.521	24.0512	26.7866	26.2661	37.659	49.1731
1.25894	29-1697	87.98	71.024	73.3254	66.1829	59.6529	56.2555	43.6489	46.7009	33.5048	31.1758	26.5903	25.1242	32.8833	18.068	20.727	21.6543	20.7228	60.4033	30.0506	23.8141	39.5949	32.1416	20.8307	15.9256	25.4266	24.3188	18.7948	24.7796	33.806	38.5453	34.4711	33.2247	34.6563	34.347	20.6882	37.6345	32.9317	25.8175	17.0515	20.2807	46.7945	33.7058	25.1784	28.0965	22.4198	38.0025	24.9827	52.9281
1.26116	20-1685	52.0523	42.7515	42.0856	33.116	22.0828	28.4076	28.4141	22.7168	27.018	33.2567	38.6231	36.3613	52.0874	52.9999	46.8626	56.5231	51.0184	19.1437	60.4082	66.9205	27.6611	35.8936	47.9366	47.7037	61.5771	61.6157	67.47	68.5664	72.2628	75.4989	74.4955	78.6918	81.6217	31.4773	42.098	52.1186	52.3186	51.0365	51.2535	55.3886	66.6706	55.8548	59.1216	60.189	57.5751	69.8101	71.6866	82.987
1.2641	24-2027	102.771	83.9593	88.0535	80.53	73.8981	70.663	59.8022	62.6009	49.6344	42.8864	39.5079	38.7525	39.2275	23.3807	33.8384	22.5634	28.6787	75.9897	32.2137	15.3002	52.3805	42.8364	33.1429	25.9578	27.743	28.042	14.2635	20.05	29.8132	36.0807	24.8595	23.9534	27.092	45.0475	34.0721	43.6385	39.2422	31.7641	29.6138	23.6334	50.4956	39.4262	30.2142	29.1268	27.4494	33.3455	20.5925	51.6116
1.26449	61-2094	107.513	89.3016	93.7048	85.2197	76.7273	75.0116	65.0782	66.0245	53.6482	42.7039	46.9584	39.1276	36.8473	23.756	40.867	28.7509	24.421	77.0273	28.4411	22.0072	55.7015	38.2338	32.5234	26.7557	23.3061	25.4549	27.1194	19.1213	26.479	27.8975	12.1483	19.7576	27.9034	42.5255	36.0618	34.4258	30.2669	29.5556	31.6982	19.3707	41.8359	29.7726	26.1605	21.7548	25.4694	20.7126	27.0738	41.1827
1.26459	09-1668	104.587	87.2261	91.5614	83.7174	75.0491	72.0615	60.6157	61.6244	49.4558	40.5132	43.572	33.6446	40.7722	25.9465	32.9761	26.6231	21.5873	72.2996	32.0775	23.3213	55.1468	38.1678	27.3417	24.2077	22.3102	18.24	20.606	24.1714	30.3888	30.1821	22.0583	17.878	21.0042	43.9861	28.2509	36.2164	29.3273	21.9935	22.4259	19.2185	44.6996	24.7732	22.0552	25.3968	19.8696	28.1947	17.1061	43.7376
1.26495	04-1336	64.2321	55.1879	54.5188	46.6612	36.1001	39.4745	35.3647	30.545	28.8418	32.7125	41.9819	32.6973	48.5252	50.9227	44.7789	55.2927	44.8852	26.8743	55.705	63.7951	31.5376	31.4467	42.4667	42.9514	54.5893	55.2573	64.493	64.2435	66.0278	67.7815	68.5561	72.0105	74.6662	30.1587	38.3659	44.0502	43.2911	45.7763	45.4417	50.5269	58.1842	45.217	51.6943	54.5844	51.0645	62.8746	66.8949	73.4866
1.26607	61-1995	103.538	86.7104	88.9819	81.1068	73.4011	71.2903	60.5648	61.9608	47.3334	40.2206	44.9522	35.6451	30.8803	24.7398	35.6071	32.3659	19.7972	72.6468	25.2974	26.1284	50.1632	35.0758	28.5538	22.7978	15.0731	20.1368	29.8001	20.4654	21.6297	23.8878	20.0805	23.2758	26.5197	37.8312	33.355	28.6074	25.3456	31.3811	27.4982	19.9548	33.9141	22.7586	20.228	20.8741	16.5886	22.9843	30.1681	36.2452
1.26892	23-2078	118.739	99.9771	105.61	97.5354	88.8973	86.1879	75.693	76.9034	65.3244	54.2755	56.3891	49.518	51.3176	36.099	47.4466	34.4371	36.4217	87.9479	40.43	26.625	68.8386	51.7292	42.4059	38.3323	33.8707	31.624	26.9946	28.2863	35.1592	34.9993	20.0117	16.5895	22.5051	57.2011	44.0325	47.7933	41.9266	35.1721	38.8976	30.6183	53.8896	39.5145	35.3512	33.7762	33.459	30.817	22.7141	47.9803
1.26991	04-1542	119.376	101.426	104.498	97.0966	89.7556	86.4004	75.0865	77.3786	63.2842	54.3011	56.8158	50.7517	44.9899	35.3003	48.7561	38.0901	33.388	89.0324	33.6739	26.185	66.8659	50.1288	39.4635	36.0044	26.1627	30.587	27.3461	20.1051	23.7779	22.9453	17.4156	8.81081	18.8721	55.3571	44.8734	42.1028	37.8201	40.3031	36.6417	29.565	43.5545	36.67	28.1428	28.7477	30.0066	25.6777	24.6605	38.1093
1.2715	31-1950	77.131	60.9895	63.6561	54.7979	44.6164	44.8632	38.9269	37.0662	27.001	18.3793	30.1845	22.0042	30.3369	28.8379	32.7141	32.8615	25.0667	43.7827	33.5214	39.1043	26.1963	18.0906	27.7218	22.7446	34.7448	37.848	42.9541	40.3509	43.9031	48.1583	44.764	49.4439	54.4025	13.7013	23.7985	28.5695	26.1051	28.5002	31.3141	28.2308	44.258	31.0319	32.9464	33.7962	31.4708	40.2964	46.5686	58.2138
1.27332	04-1350	80.7775	66.4345	65.2324	56.9357	49.8711	49.4874	41.6293	42.3936	27.993	24.2469	34.3857	27.7131	18.816	28.5501	37.9794	39.6104	24.1926	49.9303	27.5364	40.4344	25.942	16.1985	25.2441	22.7558	28.69	38.4944	45.3804	36.8909	36.9557	40.4126	42.8903	48.3413	53.7116	13.8172	31.0502	19.1377	21.8842	37.0713	31.7978	29.5176	31.2329	29.7034	27.8098	29.7589	31.9075	36.584	49.7544	49.0043
1.27452	61-1903	133.546	115.282	120.069	112.57	104.4	100.818	89.7628	91.27	79.1265	68.6677	71.3584	63.9512	62.6196	50.3775	61.0549	49.7037	48.8392	102.274	50.1676	39.7619	83.5303	65.3851	54.218	52.1467	43.2185	41.4965	38.7729	37.6494	41.473	38.1442	30.055	21.7539	24.943	71.4658	57.5697	57.7521	52.2481	49.497	50.16	43.7299	59.5114	48.6758	44.0734	44.5162	43.6391	39.1964	32.4102	48.5922
1.27456	24-1549	83.4298	68.6581	69.2318	60.8974	51.971	51.2876	42.0485	42.4418	29.7787	23.0954	32.8296	23.3868	24.7588	26.1105	32.6326	34.4172	20.5044	50.1644	27.6305	36.3545	31.8871	12.5856	19.0287	18.9492	26.1212	31.2983	38.8467	33.7083	37.168	38.452	38.2437	42.5705	47.413	20.4762	24.3058	19.4742	18.1106	28.2746	24.0828	23.3117	34.9861	24.6509	23.1614	24.8889	25.4297	32.8509	42.019	47.8426
1.27561	30-1860	79.7634	64.225	67.1999	59.0419	49.7767	47.9316	37.7234	36.6104	25.0408	21.4069	26.7581	12.9355	33.7691	25.8583	22.0839	28.985	19.6218	45.5321	35.0581	36.3556	31.6864	20.853	20.2057	17.2325	29.8482	27.9565	35.1397	37.7641	42.056	44.9803	41.9211	43.7843	45.6616	22.9109	14.484	30.7679	25.5583	19.4857	19.3954	23.8424	45.1148	24.333	27.911	31.8696	25.0485	40.266	37.8178	55.3993
1.28006	09-1667	92.4024	74.945	80.9999	72.4931	63.2921	60.357	49.896	49.6309	40.8197	32.102	33.1406	25.0529	45.5205	26.0267	24.2497	20.9765	25.9198	58.9209	40.6832	30.1061	48.0711	34.2714	26.4036	23.9511	33.6854	23.9722	23.108	35.3265	44.4341	45.0694	36.6164	35.0272	36.4498	38.5854	16.8043	41.0701	33.5877	8.4057	19.7192	21.969	54.816	30.9027	31.2323	32.8604	25.346	40.2353	22.6386	57.9534
1.2817	23-1028	99.6974	85.1241	86.3262	78.7135	69.3183	68.1944	57.3465	56.9672	42.8978	38.3848	47.0269	31.9438	33.9628	33.2994	37.6325	40.0102	19.2542	64.4919	31.7804	38.6071	48.0925	30.0831	26.4248	24.0909	20.2793	23.6846	39.4133	32.8685	30.8676	29.3303	31.8122	33.2118	36.0035	34.4738	29.2044	21.8084	17.85	30.0199	24.3593	24.953	30.7269	0	19.5651	24.2197	20.655	29.1352	36.7708	36.0951
1.28355	13-0801	103.473	86.7995	90.2145	81.911	72.626	70.8465	59.5952	60.3552	47.3974	39.1269	43.9888	33.1655	38.0319	26.5267	33.9296	29.3479	20.1217	69.6568	31.1468	27.1066	52.3273	33.6473	26.4649	22.1368	21.0007	17.8542	25.6319	23.554	29.9347	28.5982	21.2979	22.0733	25.3638	39.56	26.8864	30.3532	24.4858	22.1609	21.3627	16.7868	40.399	19.9801	19.9137	19.046	16.8735	24.3049	22.4334	39.9218
1.28355	57-1586	106.972	92.5818	92.7715	85.335	77.0685	75.0639	64.0469	64.4632	50.6778	44.4326	52.7479	40.7473	34.7409	35.8261	44.251	43.9285	24.8633	73.1273	29.5029	37.4101	55.1374	34.939	29.4174	29.5224	19.9239	28.4966	38.7816	28.4937	25.9716	22.0161	29.1026	28.0678	33.0775	42.1832	36.1632	23.2235	20.0881	36.9796	27.9089	26.6871	25.9694	18.7728	14.468	22.7047	22.7565	23.9151	35.7261	28.9682
1.28374	29-1688	103.255	89.6293	89.5058	82.0592	73.4305	72.0315	59.9901	61.2678	46.753	42.4523	50.2291	36.5813	35.0251	35.8843	41.7546	44.4094	23.6708	68.3069	32.5037	41.0486	52.538	31.842	25.869	27.9483	19.587	25.8695	40.6703	33.1043	31.5508	25.279	32.0835	33.2875	35.5843	40.3066	34.8065	21.3228	19.5765	34.7607	25.6069	28.4397	27.4439	13.4913	17.7483	23.3557	24.7474	29.0132	38.7047	30.55
1.28389	61-2000	104.491	88.0801	90.8821	82.1247	73.7225	72.1118	60.4335	60.9711	47.7453	41.0361	45.2521	35.7147	37.8197	25.879	35.6912	31.3242	21.6434	71.2259	32.8699	29.0592	53.3483	35.4288	27.7211	22.9756	21.6034	17.2533	26.3377	21.3088	29.4376	27.1286	22.8941	21.9853	27.0132	39.1541	26.3693	30.7849	25.9905	26.0775	20.4826	14.5219	39.3525	22.2964	20.546	17.0667	17.445	26.1611	20.8923	38.2805
1.28709	13-1484	117.166	101.669	101.492	93.9989	86.5255	84.9606	74.6719	76.5934	61.5293	53.177	61.127	51.7899	34.7378	39.6938	55.6423	49.462	33.3415	84.9945	27.7884	38.2831	61.9333	43.0103	38.7939	36.7442	22.5493	37.6767	44.3964	26.1886	20.52	15.1107	23.2965	27.315	35.5115	48.8451	49.288	27.1338	27.2194	47.0561	40.9677	33.8017	22.2288	30.3741	23.7007	24.8722	32.5723	17.5987	43.1308	21.118
1.28767	13-1482	114.719	98.7729	99.9216	91.9295	83.9237	82.5049	71.2897	72.5259	57.9357	50.3389	56.8297	46.707	36.3412	34.1208	49.3572	43.2862	27.6228	82.3858	29.3186	34.3915	60.5646	41.264	35.0903	31.6947	19.3945	28.8182	37.7969	21.7949	20.7074	14.3687	17.9162	21.1121	29.2583	46.2521	42.2804	28.2905	26.6298	40.2071	33.8436	26.0668	27.9757	24.8882	21.5309	19.6587	26.1979	17.7934	34.589	24.3662
1.28931	24-1423	119.831	102.708	105.745	97.7998	89.2242	86.767	75.5326	76.7734	62.7781	53.5873	58.9938	49.4964	45.6498	37.6009	49.525	40.9478	31.9054	86.4006	35.7176	32.1688	66.8006	47.6886	38.6	35.6105	25.1559	28.6553	32.8136	25.1849	26.6222	21.1296	18.5539	13.9169	20.2921	53.1858	43.0254	37.1483	32.2023	37.5709	35.1738	28.7422	39.7961	29.0648	25.8916	26.5546	27.2721	23.3276	27.2558	33.1233
1.29036	09-2054	118.043	100.22	103.37	95.7718	87.9627	84.99	73.5782	75.6573	61.6815	52.9344	55.4881	48.4666	43.9575	34.1814	46.5389	36.5867	31.5323	86.6807	33.1833	25.6496	64.8166	48.4647	37.5202	33.3483	24.1982	27.7725	26.4093	20.116	24.3449	23.0772	15.3031	3.77825	16.7115	53.1851	41.9058	40.4818	35.458	37.0724	34.2254	27.3887	42.9227	33.1734	26.4119	26.8009	26.6035	24.2514	21.6208	37.3315
1.29059	29-1707	125.18	108.6	111.053	103.566	94.7999	92.4512	82.2971	82.4569	69.35	59.4261	67.1448	55.8644	48.9757	45.9105	57.4977	50.0734	38.0984	91.6138	38.3005	39.6426	72.0861	52.4068	45.7024	43.2448	31.02	36.9916	43.3569	32.6804	28.7069	25.3865	25.1361	21.773	29.4144	58.0549	50.6666	39.7432	35.7421	45.678	43.5311	36.6869	39.1531	32.154	30.7029	33.7592	34.1106	25.0443	37.4946	31.9946
1.29183	29-1762	123.111	105.787	108.678	101.225	93.2484	90.3572	78.9955	80.4075	67.0718	58.0245	61.8574	53.5471	48.1858	39.7645	52.5511	43.2809	35.8469	91.684	36.6545	32.5411	70.7969	52.5458	42.1396	39.6576	28.4538	31.3615	33.3921	24.8125	26.7209	23.3143	19.1594	11.3103	20.7225	57.9868	47.2744	42.9527	38.6319	42.3653	38.898	31.8182	43.5131	35.4585	29.9468	30.5225	31.407	26.1332	27.658	35.6455
1.29189	61-1736	81.6504	69.5605	69.3828	60.3646	50.3934	53.1479	46.4948	43.6993	34.3302	32.2106	44.234	32.6611	39.0276	41.7775	43.7235	48.7992	34.9172	44.8234	44.7983	53.6894	34.5252	25.4806	36.7123	33.0697	41.8772	45.0255	56.1358	51.1032	51.8816	52.578	53.7615	58.3621	62.7011	22.7875	33.1501	29.638	30.166	39.1456	37.9323	38.7673	43.6133	31.7839	39.7359	39.8189	39.115	47.5096	56.5152	57.2753
1.29295	61-2104	128.539	112.909	114.328	106.922	98.676	96.1296	84.145	86.1128	71.7243	63.8312	69.8818	59.069	52.1945	49.2051	59.6918	54.8356	42.0617	94.709	42.9448	44.7638	76.1484	55.3956	45.9607	46.2187	32.441	36.9556	44.9619	35.9805	33.8187	23.2695	28.4288	25.1174	27.8049	63.4646	54.5924	41.9883	39.237	49.3541	43.9481	40.7661	40.2239	34.949	32.6709	34.5966	37.3735	30.5708	39.8617	27.0491
1.30132	24-1548	102.88	88.5962	86.8491	79.1963	72.3566	72.089	63.1783	63.9881	49.2617	43.8622	52.439	43.9634	22.4891	36.2366	50.636	47.7264	29.3189	72.2361	24.714	40.7009	46.7688	31.7163	34.2868	30.115	23.3397	39.1884	47.714	29.0193	24.236	26.9681	33.3128	39.0793	46.9559	33.63	43.1617	17.8704	21.5094	45.3125	37.8946	30.828	16.5875	28.2641	24.512	23.9804	31.9347	23.0265	48.6421	31.9266
1.30223	29-1711	104.343	89.241	92.8017	83.6655	72.8718	73.0136	62.385	61.5379	51.0869	42.3047	50.859	37.5239	47.3403	37.171	42.1993	40.6056	30.1943	66.8498	43.1357	42.7631	56.8079	34.8557	32.4953	31.6659	33.672	28.9478	40.7229	39.4701	44.1703	38.5292	35.1148	37.51	41.0426	42.2592	31.3498	31.8304	27.2401	26.3877	28.624	27.3375	45.2846	22.4661	30.8051	27.813	28.6444	34.7234	35.9613	44.9657
1.30291	13-0905	148.17	129.251	134.423	126.267	118.42	115.542	104.139	106.184	93.1908	83.6709	84.739	78.9553	76.199	63.0295	73.2529	61.8783	63.7741	117.073	65.0655	52.2065	96.5489	80.5097	69.872	65.2636	57.2702	54.4302	51.0179	49.57	53.802	50.5583	41.7189	36.3586	35.8982	84.4921	71.3022	71.7775	67.1537	63.4723	64.494	56.9066	72.341	63.2954	59.6588	56.6573	55.6898	52.1926	44.3367	58.2894
1.30333	13-0797	107.558	91.204	94.266	85.4207	75.6911	74.9232	64.858	64.6225	52.0737	42.8054	50.4306	39.6556	41.8121	34.0383	41.8061	36.6779	28.2973	71.6984	36.1199	33.4182	54.7666	35.999	33.4949	27.7291	27.4553	28.4178	34.4243	30.5454	33.749	32.0529	27.3195	27.9508	33.3791	41.2529	31.7617	29.8836	24.6617	27.9625	28.4731	23.4396	40.4339	22.7411	24.71	23.2419	22.7134	25.6386	29.4843	40.3856
1.30429	04-1346	112.216	98.8979	98.6131	91.1641	82.0488	80.883	71.094	70.6499	57.0194	51.1227	62.1021	47.9463	42.3191	46.9765	53.4685	54.0085	34.4338	75.6634	38.987	48.997	60.6052	40.5791	38.9131	38.9135	30.0734	37.2036	50.9323	40.5903	35.7692	30.2684	38.0308	38.995	42.5893	46.6755	44.4864	25.7548	23.8615	43.7378	38.0355	37.0519	27.7896	19.7184	26.2833	31.8549	32.3427	30.8586	47.2334	29.9117
1.30439	24-1603	105.394	89.5387	91.7845	83.1403	74.2834	73.1065	62.5493	62.0747	49.2085	41.0957	48.7827	37.2374	36.1556	28.8409	41.2196	36.8508	21.5063	71.1752	31.1264	34.0587	53.4007	33.2234	28.7669	25.5866	20.884	23.0367	34.8737	25.4291	28.4187	24.9893	23.6965	26.8972	33.2476	37.1998	30.9871	24.8304	21.1603	29.5265	25.6196	18.5062	32.684	17.6057	19.8085	18.0063	20.5765	22.7504	31.2747	34.5114
1.30534	09-2044	113.074	96.7896	100.014	91.3073	81.3193	80.3269	70.8944	70.0319	58.2094	47.5484	57.0646	45.4694	44.8417	38.5014	48.5331	41.8639	30.877	77.2417	37.2352	37.7382	61.3378	40.0609	37.6958	34.4305	30.0165	30.7595	39.6471	31.9824	34.4036	30.2368	26.7938	28.2071	36.156	45.444	37.9315	30.9326	26.4399	33.4453	34.237	26.789	39.3437	24.0172	27.0642	25.0787	27.3633	23.6948	34.0624	37.804
1.3057	36-1577	111.608	96.1591	98.2934	89.6833	80.299	79.6809	69.1514	68.5817	55.7158	47.8789	56.7451	44.3103	42.4424	36.9894	47.8928	44.1646	28.3786	76.3613	36.9817	41.051	59.8561	39.5851	36.1716	32.7299	27.2956	27.8223	41.9651	31.7462	33.0772	26.8011	27.7467	30.2419	36.7154	43.1967	37.3582	28.6505	26.121	35.8495	32.5019	26.6591	34.8086	19.8141	26.655	22.8482	25.8417	26.3403	36.3162	32.9063
1.30673	24-1551	113.898	99.6774	99.702	91.3165	82.3548	82.3853	70.8642	71.6904	57.0678	51.8805	59.9845	47.6077	40.5061	40.8638	51.2801	50.3482	31.9592	78.5933	37.7905	44.9771	60.8674	39.7672	36.8372	35.1179	26.2759	30.8766	45.8478	33.2464	32.2012	23.5103	28.4956	32.7572	37.5614	45.8978	42.3892	24.8715	26.2541	42.0988	34.3673	31.2202	28.1536	20.7973	25.5898	21.2093	29.0935	26.3736	41.1669	23.0533
1.30707	61-1910	117.074	103.279	102.856	95.2628	86.5026	85.6281	74.7672	75.1743	61.2323	54.6476	64.2987	51.632	42.2884	46.2402	56.1608	54.8471	35.1141	81.7744	37.6546	47.6218	64.4296	42.9499	39.1163	39.7073	27.9965	37.8706	49.9179	36.9841	31.8968	23.3922	33.6042	34.1868	40.2844	50.1792	47.1905	26.3323	25.5356	46.6726	39.0906	36.8292	24.5502	24.5271	25.3919	28.8095	33.4076	27.2316	45.2501	22.6241
1.30751	61-1917	113.653	98.5754	98.7777	91.4322	83.3017	81.6867	70.5485	71.3534	56.0398	50.716	57.7079	46.2324	35.7969	38.6621	49.1803	46.7807	28.0541	80.4448	30.5495	38.5594	58.7396	40.7633	34.8459	32.0732	18.626	29.6073	41.3165	27.2983	20.7757	16.9094	25.1025	25.7841	31.1338	45.3114	42.1021	25.628	23.8767	41.4137	33.3833	29.2489	23.8796	19.1565	20.249	23.2215	25.4987	21.2258	37.8954	23.4153
1.30877	25-2396	117.235	99.5329	102.439	94.3614	86.1289	83.6738	73.9299	75.0908	61.3339	50.2122	56.1745	48.6169	41.2579	35.4428	49.6106	37.8491	31.9705	84.0558	30.7764	26.8779	61.9404	44.4705	38.0227	32.789	24.4212	33.1947	31.9537	21.8602	23.722	23.3847	17.5684	15.5437	27.0049	49.0813	42.4844	34.8509	29.1092	36.4136	36.4319	27.0237	38.052	31.3635	24.5226	25.5858	27.8126	16.573	29.0363	36.1508
1.30883	61-2016	117.471	103.622	102.596	95.2842	87.1744	86.0684	74.0344	76.1248	59.8282	56.0702	63.0272	51.4472	41.5622	46.0642	54.3688	54.2501	35.6751	82.6392	38.5961	46.8138	63.2249	44.7511	39.024	38.2556	25.1377	35.46	47.7193	36.048	30.3856	21.6072	33.0057	33.4642	35.8344	51.1203	47.7388	28.3202	28.3636	47.0548	37.9297	38.0618	25.7604	24.5309	26.1771	28.6129	33.08	29.7259	44.1017	21.0143
1.30954	25-1319	126.133	110.862	110.87	102.714	94.5244	93.9008	83.8238	85.3109	70.161	61.5739	70.8554	60.9845	45.2006	49.5583	64.7469	57.8301	42.6196	91.8511	39.4205	47.7529	70.0435	50.5179	48.5114	45.2361	33.2918	45.1779	53.2509	35.7819	31.4428	22.8771	31.1469	34.7982	43.426	55.5835	56.4606	32.8171	33.2996	53.5912	48.8468	41.292	28.2052	35.6136	33.8652	31.2615	40.368	23.8714	49.9122	22.2938
1.31063	09-1673	124.176	107.188	109.379	101.006	91.9113	91.3172	80.9466	81.7401	67.4163	58.0746	65.3373	55.7808	46.39	43.6492	57.2243	48.4737	37.9237	90.0949	38.294	38.4565	68.087	49.6799	45.6141	39.6609	29.8394	37.4265	43.1715	30.7184	27.9377	24.0864	22.0978	24.0711	33.2868	53.7101	49.3767	35.9128	34.1292	45.2344	42.8914	34.694	37.4604	32.2657	31.7952	27.6898	33.4023	22.2671	37.6086	30.7454
1.3123	09-1666	128.114	111.439	113.918	105.305	96.3087	95.4971	84.6866	85.379	71.4149	62.0094	68.9968	58.4635	50.5994	45.6262	60.1905	51.6495	40.7479	93.9255	42.4533	42.5162	73.6499	53.075	48.0479	43.9772	32.9612	37.3615	45.4138	32.9112	32.1494	24.745	21.4953	25.1622	32.3438	58.2842	52.6874	39.5089	37.8388	47.1455	45.1637	36.5619	40.1323	34.2295	34.8433	29.6925	36.7105	24.6339	39.3773	28.4361
1.3123	61-2012	127.82	110.096	115.725	107.065	97.6002	94.9454	84.4381	84.3969	73.2956	62.3597	67.0768	57.9162	63.6542	48.8706	55.9836	46.2616	46.1134	92.3263	53.4879	42.4259	78.5482	58.9651	50.5724	47.6595	44.0869	38.1884	38.5559	41.5108	47.2233	42.0412	34.0341	28.701	31.5002	64.977	48.915	52.9737	46.1307	39.1837	43.6963	39.025	59.7501	41.5687	42.1867	41.2353	39.5471	39.3733	29.7651	50.8967
1.31246	13-1510	127.516	110.842	113.424	105.23	96.3755	94.6187	83.263	84.1585	70.2239	61.2924	67.3916	57.1043	52.2869	45.9382	57.3918	49.3577	39.6577	92.9699	42.7283	40.2248	73.484	53.911	46.3351	42.6054	32.2328	35.6528	41.203	32.2316	32.0589	25.2702	24.7237	20.8565	26.7894	59.4133	49.8686	41.493	37.5481	44.4922	41.7909	35.373	42.3235	33.3609	32.6041	31.7211	33.517	26.9546	33.8975	32.2358
1.31268	10-0925	131.073	117.415	116.12	109.101	101.346	100.026	87.9628	89.7823	74.3059	69.4889	76.5392	65.206	51.1895	56.619	67.6892	65.6638	47.2917	97.7984	46.1007	55.2381	77.3448	57.412	50.8652	51.4128	35.886	46.1239	57.1791	42.172	34.9493	24.1065	37.9301	37.6434	41.1515	64.659	61.5456	39.7352	40.0578	59.912	50.4099	47.7702	30.5373	37.7986	36.6374	38.3224	44.3635	34.3055	52.6811	16.176
1.31277	31-1953	127.97	112.571	114.535	106.655	97.6196	95.7164	84.1095	84.6524	71.1253	63.2138	70.1388	57.8378	54.5802	50.1866	59.0942	54.6577	41.817	92.486	46.2451	46.847	75.8595	54.4737	46.7202	46.0691	34.382	36.4636	46.3101	38.5716	36.9271	27.9752	30.8114	27.8767	30.3704	61.7909	51.9938	41.5938	37.7893	46.5404	42.678	39.4717	41.9162	31.7744	33.5789	35.1193	36.5994	31.4257	39.1818	30.2229
1.31357	04-1651	131.514	114.658	117.736	109.097	99.9196	98.9322	88.5558	88.6709	75.3354	65.5485	72.6341	61.808	55.1487	50.1498	63.4303	54.6523	44.6394	97.2472	46.9381	45.8743	77.9495	56.7952	51.8416	48.6883	37.8438	40.5417	48.5012	37.3547	36.4237	30.5053	25.808	28.7125	35.101	62.1744	56.174	43.6303	41.6445	49.777	48.9894	39.9766	44.8658	37.7229	39.1642	34.735	40.9887	28.2214	42.2771	32.3827
1.31475	24-1417	133.835	118.091	119.089	111.214	102.642	101.452	90.0173	91.4156	76.6494	68.5444	75.4043	64.9283	53.6764	53.1834	66.6502	59.8517	46.2122	99.9403	45.6387	49.15	79.2713	57.9115	51.8983	50.1964	35.9796	43.4949	51.5724	37.6786	33.78	23.7839	28.7606	29.6428	35.8058	64.892	59.8211	42.1372	41.5957	55.3739	50.0504	44.0531	38.0415	38.8588	37.3455	35.0139	42.4958	28.7434	46.0821	23.7439
1.31599	61-1743	133.528	115.047	119.719	111.343	102.809	100.345	89.0762	90.6668	77.9272	67.5826	70.1929	63.6531	61.928	49.07	60.6926	48.5558	48.4211	100.614	51.0568	39.6765	81.3786	62.9761	53.1852	49.6771	42.6004	41.0288	38.1349	36.592	41.7055	36.9014	27.6233	22.7451	28.2981	68.4593	55.5863	54.6826	50.0358	47.414	48.1718	41.4026	58.0299	47.1203	43.4217	40.0506	42.3115	36.8383	30.9363	47.0632
1.31639	13-0717	136.422	118.339	122.799	114.833	106.547	103.399	92.2101	93.4457	80.9363	70.6842	73.6074	66.2389	64.852	52.7227	63.1948	52.0329	51.281	103.644	53.0185	42.3973	84.7845	66.6078	56.2205	53.113	44.8238	43.448	40.7039	39.3314	42.9911	39.0071	31.9519	24.0995	26.9213	72.2785	58.3421	58.0031	52.5137	50.2652	50.8415	44.5137	59.8852	49.1275	45.0946	44.5341	44.2149	39.4689	32.9339	48.0597
1.31774	04-1347	140.705	123.533	125.052	117.528	109.853	107.5	96.6427	98.5471	83.0374	74.3729	79.714	71.7895	58.968	57.3699	71.4028	61.3448	52.5532	107.931	49.0066	48.3193	84.336	66.5467	59.2267	55.0734	41.5687	50.01	51.8258	38.4669	34.3219	29.8129	32.2413	29.6142	35.9762	71.2536	65.7246	51.6976	49.4283	60.6663	56.6837	48.9548	46.2163	48.1615	43.7039	42.7464	47.4723	33.4701	47.2348	33.8556
1.31775	23-1022	140.828	122.975	126.08	117.815	109.643	107.749	96.9568	97.9064	83.6181	74.4034	79.4211	71.1424	62.6079	55.8052	69.8285	58.8985	52.6058	107.974	52.5915	47.5802	85.723	68.4686	61.0246	55.4043	44.1845	47.8132	50.0561	39.9594	38.3237	34.5897	31.4307	28.0268	34.3461	71.3233	63.2234	55.2808	52.5777	58.3909	56.3742	47.5766	52.8896	48.8189	46.6082	43.5825	46.6526	37.2388	42.5142	39.7517
1.31797	09-1674	142.238	124.594	127.017	119.103	111.712	109.159	98.5234	100.339	86.1205	76.146	80.7242	73.6889	61.0951	57.0137	73.0823	61.136	55.1157	110.651	50.6358	48.1492	87.4513	68.7401	60.7756	57.745	45.1585	50.6467	51.5203	38.1085	38.4648	33.3858	31.3312	30.1199	37.5483	73.7802	67.8727	55.6478	53.068	61.396	58.8999	49.0423	51.7876	52.6999	47.1743	44.1226	50.3261	34.7571	47.3018	38.5092
1.31806	09-1662	141.72	124.115	128.386	120.218	111.277	108.748	97.4637	98.2251	85.3984	75.5296	80.0109	70.632	69.2122	58.8682	68.4028	58.7704	55.0719	107.358	58.0978	49.6947	89.4963	70.4755	61.1439	57.7652	48.4149	47.1399	48.4988	45.7623	46.9572	41.3841	36.4974	29.5819	31.5396	75.9877	62.5384	59.9482	54.9598	54.8799	55.2525	49.6305	60.9409	49.7168	48.7651	48.1436	47.8846	42.8264	39.2533	47.0316
1.31876	61-2002	144.924	127.715	131.166	123.154	114.265	112.265	101.237	101.7	88.2882	79.0356	84.2937	74.2664	68.0212	61.9757	73.3547	64.3458	57.1594	111.369	58.0491	53.5122	91.4031	71.5396	63.8674	60.8768	49.0234	50.7968	54.8116	46.9194	44.8104	39.7451	36.4126	33.2313	36.7053	77.3054	67.7616	58.7634	55.3451	60.8139	59.5355	52.5279	57.0917	50.6387	50.235	48.8586	51.6562	40.9089	47.0717	42.1169
1.3199	13-0799	142.467	124.44	129.008	121.04	112.699	109.628	97.9983	99.0661	86.6752	77.422	79.6507	72.2767	71.1307	58.7729	68.1823	58.0376	56.9766	109.754	59.927	48.8699	91.3822	73.0222	61.9932	59.3271	50.6177	47.4733	45.7209	45.2507	48.5126	43.7264	37.4344	29.3124	31.5148	78.4522	63.4987	64.0331	58.9882	56.3002	55.5094	50.434	65.1307	54.2288	50.9636	49.853	49.9204	46.0536	36.5163	51.5088
1.32019	29-2428	150.551	136.226	135.384	128.287	120.716	119.198	107.028	108.643	93.0832	88.0757	94.4521	83.573	69.1746	72.2401	83.6698	80.192	64.4394	117.549	62.5274	68.0826	96.3078	77.4029	70.385	69.0194	53.3126	60.1257	69.7095	54.9284	47.7621	39.3487	49.2542	47.2041	49.5703	82.8239	77.8641	59.508	59.9836	76.1031	67.405	63.4765	49.2224	55.5742	54.4619	54.3933	59.6468	49.1894	62.9575	30.1162
1.3208	13-1488	101.354	87.2636	87.5522	79.1292	69.4448	70.3166	62.1366	60.4322	47.8904	40.849	52.5669	40.0727	34.3078	39.2516	48.4581	47.0878	28.8857	65.6638	34.6193	45.0995	48.0214	28.3591	34.4814	30.8341	28.8509	37.5847	49.3679	37.9768	35.2455	34.6177	36.8886	42.2628	49.0447	31.7799	37.2636	17.2355	18.3442	38.2041	35.1928	30.9004	27.4485	20.13	27.0263	26.3897	30.6291	27.9146	47.5694	38.5231
1.32487	24-1428	109.285	97.4049	94.6477	87.601	79.3501	79.5098	68.1773	68.5003	53.7285	52.8539	61.4669	48.6584	40.5493	47.5295	53.5138	57.3251	35.1141	74.6757	40.3889	53.2036	57.4444	41.0434	39.3091	37.8804	30.4419	38.433	53.9455	41.3316	36.2385	31.3065	42.4204	43.5665	46.9921	44.5746	44.1389	26.2567	28.8368	48.8461	37.2861	38.694	24.6038	23.2725	29.091	30.987	33.0083	36.6636	49.9614	29.3572
1.32618	24-1843	112.117	98.4925	96.9755	89.0307	81.3281	81.2148	69.9982	70.5844	55.1592	52.3654	59.6283	48.7767	36.6618	41.8828	52.368	51.9696	32.6818	78.5354	36.0925	46.0601	57.6296	40.6886	38.2227	34.8252	24.683	33.6841	47.7247	31.8109	28.3054	24.0098	33.3549	35.8685	40.5777	42.9731	43.142	24.8264	26.7209	46.0299	35.6971	32.1225	23.0087	24.0893	25.8343	23.5485	29.9664	28.2083	43.8762	24.2309
1.32945	25-2391	123.972	110.324	110.298	101.934	92.6797	93.0324	82.0196	81.7254	67.4756	62.5451	71.7299	58.4017	51.0425	52.401	62.0676	61.0358	42.7851	87.9069	48.1469	55.2851	71.364	50.9136	48.8511	46.845	36.1653	40.2736	56.1784	43.6731	39.3852	30.5678	37.5566	40.531	43.8072	55.4003	52.5551	34.2009	35.6223	51.9732	45.3718	42.2239	33.7204	28.9297	36.1915	33.3046	39.2285	34.9336	49.7082	24.6741
1.32993	13-1409	127.539	112.521	112.426	104.133	95.9337	95.2633	85.3464	86.3069	71.1888	63.1088	72.5499	62.5127	47.5145	51.8801	66.3219	60.0494	44.9854	92.4192	42.8935	50.5891	71.4748	51.5771	49.8301	47.218	35.5169	46.563	55.0759	38.7963	34.0309	25.4615	34.143	37.4685	45.057	56.6212	57.3844	33.2249	33.6824	54.5384	49.5694	42.7535	29.003	35.9196	35.1946	33.2208	41.8165	26.6971	51.3426	23.2339
1.33194	13-1495	126.802	110.407	112.256	103.213	95.1321	94.3284	83.544	84.2347	70.2827	61.6291	68.1576	58.9741	48.89	44.5449	60.5823	51.9439	41.1925	93.1321	42.4079	43.2025	72.1102	52.5481	47.6743	43.6402	33.4528	37.7462	45.7503	30.8098	32.213	24.7524	24.2369	27.7069	35.7502	56.035	51.9785	38.6079	37.6494	48.2178	44.585	34.6273	38.5859	35.9955	34.8252	28.1156	36.7419	25.2893	40.0277	28.4652
1.33263	04-1362	131.295	116.328	117.099	108.587	99.4359	99.6597	88.9193	88.7407	74.6214	67.7586	76.2609	64.2871	54.5382	54.7744	66.9162	62.1642	46.5474	96.3303	49.2131	54.2214	77.1792	56.8456	54.2242	50.4707	39.1902	44.2594	56.5891	42.0788	38.137	30.7183	34.7591	37.4758	43.0152	60.8729	57.7317	40.2471	41.3402	55.8405	50.6334	44.0584	38.2323	36.3278	40.0062	35.187	42.2686	32.7096	49.6099	25.9432
1.33343	61-1741	127.138	110.416	112.878	104.656	95.9102	93.9857	83.1519	83.8703	69.8942	60.6119	66.8321	56.9849	51.5017	45.8128	57.6741	48.931	39.894	92.1781	42.1488	40.0913	72.499	52.8689	45.8915	42.1233	32.1019	36.5007	41.1909	31.6343	31.9284	25.7302	24.5837	22.2328	29.0641	58.2189	49.8231	40.5535	36.0886	43.7102	41.7766	34.8388	41.4165	33.2422	32.0137	31.1258	34.0106	24.9317	34.8726	32.6305
1.33448	24-1847	136.305	120.455	122.472	114.012	104.647	103.911	92.917	92.8154	79.0686	71.0012	78.607	66.8842	60.615	56.4057	67.7954	61.5465	49.4297	100.718	52.7201	53.1618	82.4904	61.9976	56.8809	53.2325	42.1354	44.5498	54.1345	43.304	40.8526	32.9197	34.3112	33.8315	37.959	66.7288	59.19	47.2596	45.5146	55.1601	51.8582	45.6398	45.8853	39.6606	42.3186	39.3522	43.1388	35.4923	45.6614	32.1601
1.33452	24-1604	136.87	123.252	122.076	114.723	106.453	105.683	93.831	95.1388	79.686	74.6943	82.7188	70.7856	57.9832	62.6638	73.178	71.0937	52.8712	102.023	52.9339	61.3449	82.6466	62.8531	57.3452	56.7406	42.338	51.2352	63.0352	48.6249	41.2941	30.6352	43.2993	42.858	46.209	68.9681	65.722	44.1849	44.8104	64.2978	55.747	53.0771	35.7849	41.3698	42.757	43.1926	48.7537	39.8415	57.0191	20.6741
1.33495	13-1509	134.446	116.981	119.747	111.045	102.709	101.726	91.4948	92.2013	78.3143	68.7527	74.1923	66.0104	55.6325	50.0608	66.5495	55.3582	48.3092	101.618	47.5313	44.9627	79.0234	60.4528	55.5699	50.2458	40.1596	45.0037	48.7415	35.2979	35.5871	31.2085	25.4647	29.036	37.1659	63.996	59.4104	47.7649	45.9379	53.8228	52.5085	41.9466	46.5501	44.3836	42.5382	36.4148	43.6375	29.2032	43.1632	35.7684
1.33614	09-1670	142.878	127.857	126.994	119.409	111.863	110.961	100.54	102.118	86.2374	79.2343	87.1314	77.6136	58.867	65.1804	80.0107	73.3159	58.6186	109.513	53.4486	60.9124	85.9886	67.9835	64.3412	61.4061	46.5051	58.6448	65.9772	48.4777	40.4023	33.4556	42.934	44.2799	50.3971	72.3183	72.7369	49.1473	50.2259	70.2255	63.855	57.2142	38.7701	50.621	48.3505	47.1248	54.6297	38.6531	61.4214	26.6483
1.3362	36-1570	137.127	121.556	121.709	113.815	106.048	104.988	92.9995	94.7467	78.7882	73.4697	78.7747	69.498	56.623	56.6348	68.7555	63.3175	50.5206	103.721	50.1577	52.0945	80.7667	64.2146	57.4183	52.7746	39.6223	46.4504	53.8611	39.5051	34.8654	28.0773	34.7973	32.5161	36.8113	67.2595	61.67	47.6626	47.0402	60.4829	53.0238	47.4463	41.5251	43.3131	41.7905	39.1869	44.1108	35.8995	46.5284	26.0334
1.3407	29-1784	146.606	130.082	131.93	124.039	116.069	113.91	102.433	103.512	88.9287	81.0567	86.2578	76.6282	66.3812	63.2044	75.7432	68.0498	58.3415	113.095	57.4791	56.0104	91.6475	72.674	64.5205	61.8109	47.9487	52.2883	57.394	46.4257	42.5707	36.1731	37.8023	34.7352	38.0829	77.6483	69.9065	57.5325	55.3394	64.8441	60.5721	54.1552	52.3666	51.2447	49.3198	48.49	52.3375	41.1257	50.0812	35.506
1.34094	20-0990	151.948	133.7	136.479	128.483	120.407	118.44	108.799	110.249	95.6027	84.9003	90.6007	83.4572	70.119	67.9266	83.0954	69.9821	65.1457	119.265	59.853	56.3324	94.9521	77.8226	72.0704	67.0712	54.8286	62.2892	61.7666	50.2206	46.526	44.0912	41.2584	40.0263	47.141	81.6284	77.1405	63.442	61.3063	70.3835	69.9486	60.0282	59.3999	60.8884	57.1589	54.6543	59.7317	43.1138	56.7649	47.213
1.34169	61-1915	144.691	128.545	130.544	122.519	113.654	112.111	100.355	101.131	86.9163	79.2934	85.1091	74.6727	68.0068	63.6017	72.5526	67.1869	57.057	109.423	59.3201	57.587	90.5488	70.7792	62.8374	60.1604	48.3445	50.2682	57.367	48.3275	46.0444	38.1433	40.4184	36.0117	38.4506	76.164	66.387	56.3077	53.2119	61.9178	57.8883	53.1469	53.376	48.5489	48.7967	47.5701	48.4692	42.7304	48.2599	37.6005
1.34386	61-1998	157.909	140.54	143.499	135.116	126.389	124.889	113.618	114.707	100.652	91.1658	96.4624	87.4079	78.5976	72.9775	86.2372	75.9615	69.4692	123.76	68.7697	64.4808	102.92	83.0603	75.8777	72.3451	60.1838	62.9412	65.9917	56.6913	55.0043	48.1216	46.4903	44.0333	48.2277	88.4302	79.8572	68.7906	66.6636	73.2941	71.5198	64.0276	65.2758	63.0205	61.7318	58.3004	63.2032	50.7515	57.9347	48.217
1.34453	04-1514	155.352	137.064	140.467	132.036	124.201	122.069	110.884	112.704	98.5854	88.9245	92.0373	85.8857	76.858	68.7989	83.1851	70.866	68.3519	122.792	66.8918	59.1828	100.77	82.1276	73.8117	70.0949	59.1131	61.1989	59.7196	52.209	53.3213	47.8266	43.1083	41.0819	45.5015	86.9692	78.0226	69.809	67.4912	71.1522	69.4347	61.4665	67.4708	65.4002	60.9194	56.2514	62.151	50.144	53.3217	51.5357
1.34548	23-2084	160.537	142.573	146.322	138.08	130.03	127.391	116.267	117.471	104.199	94.0804	97.9415	90.4953	83.0912	74.7124	87.987	76.2316	73.1872	127.577	72.1075	64.8681	107.083	87.8844	78.7985	75.9268	64.4954	65.5394	65.0355	58.4118	59.1411	53.2586	49.8696	45.3187	48.6665	93.0374	82.3807	75.4897	72.0335	75.2078	74.1588	66.5018	72.5766	69.2019	65.5238	63.1341	66.388	55.7152	57.3258	56.151
1.3458	13-1481	166.588	149.17	151.942	143.804	135.301	133.715	123.235	124.052	110.163	99.962	105.984	97.156	85.3863	81.894	96.9209	85.2965	78.4601	133.433	75.3045	73.0491	111.391	91.5862	85.3442	81.8754	68.9596	73.6586	76.3305	64.5615	61.8741	56.0073	55.2836	54.2195	59.3167	96.6319	90.6478	76.7851	74.8818	83.7748	82.2999	73.19	71.0753	72.7063	70.7927	67.5876	73.2274	57.5397	69.7195	55.1573
1.34596	30-1866	163.225	145.151	148.441	140.311	132.372	130.322	119.682	120.731	107.171	97.1044	101.338	94.1808	83.2966	77.3251	92.4196	80.1223	75.8913	131.367	72.8348	67.7208	108.729	89.8972	82.4542	78.7658	66.8042	70.0747	70.1153	59.917	59.0421	54.8377	51.361	49.4342	54.5645	94.4621	86.8516	76.6294	74.4514	80.3562	78.8095	69.5811	72.245	72.4264	68.6683	64.9518	70.1966	56.2301	63.4826	56.5955
1.34659	24-1567	160.028	142.226	145.977	137.817	129.682	127.008	115.311	116.535	103.005	94.1034	97.311	89.4063	83.6256	74.7088	85.836	75.9857	72.5429	126.641	73.1947	64.9995	106.801	88.2193	78.19	75.3445	63.8605	63.4929	63.746	59.1516	59.0748	53.384	50.1247	44.7612	45.8721	93.0466	81.007	75.6723	72.1702	74.2525	72.4986	66.6157	73.1817	67.6396	64.8972	63.1828	65.539	57.5191	55.1188	55.6894
1.34893	24-1413	131.118	119.157	116.927	109.243	100.716	101.77	92.238	91.5117	77.6373	73.2972	84.426	71.3332	56.9484	66.4679	77.2166	76.4135	55.813	96.1417	56.2162	69.0256	78.1654	60.0872	61.2762	59.5787	48.6116	58.6785	73.2049	56.687	48.2985	41.7815	52.9501	56.0946	61.5204	63.3107	67.3533	41.0931	44.2654	68.1678	60.8828	56.9064	33.2461	42.6248	48.3219	47.9457	53.9674	44.8108	67.9981	30.9877
1.35042	23-1123	123.898	110.083	109.471	101.552	92.5926	92.7838	81.9307	81.647	66.7267	62.6725	70.9723	58.514	48.9459	52.7028	61.667	60.3682	42.0917	88.4407	46.0773	53.5646	69.2367	50.8022	48.7374	45.211	34.3195	41.5808	55.2094	41.5359	35.2052	29.5835	37.2792	39.0075	42.9441	54.212	52.1604	33.6843	34.6677	52.5402	44.9324	41.6921	30.7679	28.7944	34.578	33.1277	37.7122	32.7227	48.9493	25.1228
1.3558	61-2110	188.987	171.918	173.74	166.18	158.519	156.135	144.524	146.459	131.679	122.986	127.66	119.333	106.433	104.015	117.295	107.543	100.589	156.128	96.4556	94.001	133.658	114.75	106.215	103.847	89.5353	93.7183	95.7756	85.5741	81.9064	75.7328	77.4328	73.8908	76.0499	120.256	112.496	98.9036	97.4211	106.41	102.778	96.0196	90.9979	94.3607	91.3523	89.7047	94.1391	80.9649	88.7537	72.2182
1.35737	24-1470	143.329	126.691	130.362	121.387	111.302	110.961	100.112	99.7109	87.0829	78.1002	84.5339	73.6308	72.0448	64.0473	73.2126	65.4076	58.8353	106.749	63.782	58.7245	90.262	70.2162	65.1481	60.6695	53.2989	51.9411	58.2895	52.512	52.9342	46.5291	42.4794	40.79	44.4532	75.0553	64.4718	58.384	55.1022	58.2258	58.6461	52.6783	60.852	49.3276	53.2599	48.7603	51.5665	45.3674	48.1676	47.0881
1.35855	04-1361	148.933	134.444	134.171	126.384	117.799	117.479	106.512	106.693	91.6528	85.6395	94.0824	82.2073	69.181	72.2134	84.2931	79.5172	63.5498	114.001	63.3584	69.3864	93.4956	74.8065	70.8824	67.496	53.7565	61.2336	72.2169	57.2156	49.4294	41.5916	50.5559	50.2174	54.4591	78.3131	75.7531	56.2044	56.8505	73.8161	67.5363	62.2127	47.5582	52.1989	55.2068	53.6359	58.606	47.9671	64.7262	33.7308
1.35967	61-1900	146.666	129.727	131.484	122.811	114.488	113.802	103.042	104.283	89.4196	80.488	86.5543	78.0044	65.3439	63.2137	78.3516	68.2433	59.5108	112.612	57.5746	57.0574	90.0536	71.0873	66.058	61.3592	49.4609	55.4382	60.2444	46.3008	44.2604	37.7135	37.3859	38.7271	45.2513	74.9831	70.8704	55.5337	54.9735	65.8195	63.0083	54.1174	51.7982	53.1648	51.7364	45.7764	53.8107	39.0597	53.7248	36.7518
1.36019	13-1501	151.064	134.193	136.687	127.609	119.129	118.573	108.008	108.568	95.0881	85.3379	91.6803	82.8079	71.6112	67.416	83.4091	72.797	64.9059	117.257	63.7574	62.4822	96.3431	75.9067	70.9476	67.5957	56.4579	59.7601	65.1936	51.8331	51.8384	44.4709	42.478	44.6072	51.2043	80.2854	75.5794	61.3434	60.3866	69.7649	67.9476	57.8918	58.555	58.8213	57.8902	51.3163	59.6855	44.6873	58.2042	42.6899
1.36358	36-1581	149.633	133.634	135.372	127.126	118.742	117.083	104.742	106.088	91.4747	84.5202	89.2191	79.254	72.5705	67.1842	77.3687	71.5111	62.1118	114.393	64.4385	62.0979	95.5759	75.5747	67.027	64.8034	52.738	53.0434	60.4613	51.855	50.8854	41.4845	43.2516	40.3654	40.8793	81.199	71.3044	61.1293	59.0282	66.1272	61.5524	57.2724	57.7616	53.3923	53.5902	50.8308	54.3167	47.4161	51.8929	39.2505
1.36374	25-1325	157.217	140.109	142.353	134.168	125.585	123.984	113.338	114.439	100.319	90.2194	96.3342	87.6926	76.2398	73.524	87.3281	76.7308	69.5412	122.742	66.5161	64.3759	101.368	81.2485	74.7686	71.9614	59.2933	65.0823	67.0795	56.0984	53.4858	47.0459	46.8242	45.466	51.0335	87.1163	80.7971	66.2562	63.9046	73.9115	71.9581	64.2167	61.8318	62.9952	59.983	57.6048	63.645	47.9879	60.4661	46.0462
1.36512	24-1435	160.017	144.063	146.22	137.937	128.706	127.426	115.834	116.428	102.597	94.1486	100.566	89.6393	82.8089	78.8524	89.2841	82.1994	72.7629	123.759	74.1652	72.4193	106.178	84.3858	77.6879	76.0366	63.8472	65.5663	72.1029	63.639	61.2396	52.1769	53.5762	51.0036	53.6913	91.2671	82.0272	69.4971	67.4919	75.7564	72.9084	68.3057	66.2424	62.6538	63.8396	61.5419	66.2225	55.4654	63.1873	48.0833
1.3655	24-2297	159.371	143.478	145.108	137.148	128.448	127.145	114.726	115.618	100.739	95.0229	99.9731	89.5231	83.1024	78.6204	86.6589	81.669	71.9893	124.211	74.8043	72.0209	104.899	87.3027	78.8001	74.8772	62.9716	63.3245	70.7215	62.8986	59.2784	52.3599	55.6438	50.2369	49.4453	90.8626	80.1622	71.8622	69.715	77.0489	71.9499	67.9692	67.3439	62.5732	64.3394	62.6066	63.29	59.5125	60.4371	49.1034
1.36593	24-1544	160.667	144.18	145.374	137.453	129.766	127.635	116.019	117.658	102.752	94.7807	99.7751	91.5934	79.6411	76.6401	89.882	81.1333	72.8425	126.744	70.4777	68.9478	105.326	86.0407	77.9533	75.4558	62.1609	66.6081	69.4727	58.0561	55.9816	48.4556	51.5472	48.1589	51.8552	91.2464	83.3654	70.423	68.7185	78.7771	73.7724	67.4738	63.9085	66.4951	62.6811	60.5493	65.852	53.9426	62.1217	46.0951
1.36712	31-1959	173.818	157.734	159.244	150.673	142.393	141.762	130.94	131.591	117.487	108.705	115.569	105.729	91.6973	90.8376	106.412	97.1786	87.1004	140.082	84.3882	85.5506	118.915	98.1546	93.071	90.8094	77.2247	81.5952	88.4234	74.2265	70.98	62.9142	64.976	66.1462	70.6708	103.047	99.3626	81.5225	81.4447	93.8532	90.5129	81.8695	74.3859	79.1681	78.9016	74.0723	82.1595	66.2286	81.2761	56.0878
1.36785	13-0802	165.691	148.728	151.494	143.506	134.93	132.645	121.439	122.171	108.495	99.0615	104.553	95.0373	86.9575	81.9922	93.7132	84.0727	77.3276	131.115	76.4066	72.6689	111.319	91.3295	83.1274	80.6587	67.9208	70.4527	73.2813	65.036	62.7403	56.0713	56.3049	51.8357	54.7496	96.9706	87.3674	76.928	73.8031	80.519	78.5396	72.0331	72.2781	69.9804	68.5135	67.5571	70.5952	59.0406	65.0458	55.1417
1.36817	25-2393	164.502	148.077	150.652	142.68	134.38	131.711	119.351	120.673	107.227	99.1959	102.943	94.2951	89.0454	81.6662	90.919	83.4241	77.8845	129.704	78.9954	73.1094	112.032	91.5862	81.2823	80.4071	68.9112	68.3561	70.0554	65.4151	65.8009	57.3668	58.1129	51.8959	52.467	98.5055	85.323	78.6334	74.9088	79.0761	75.2566	71.6128	75.4833	70.9254	68.0779	67.262	69.9509	62.4815	61.0434	56.7532
1.37004	13-1491	183.39	167.713	167.042	159.627	152.373	151.369	140.757	142.849	127.053	119.057	125.901	117.552	97.4957	102.458	118.376	109.275	97.8958	151.027	90.4387	94.8428	126.293	108.02	103.418	100.811	85.5477	95.5796	99.862	83.5562	76.5735	70.5907	76.5944	76.9983	81.8048	112.991	112.322	89.5825	90.9417	108.06	102.612	94.9458	78.3038	90.9669	87.6535	85.1099	93.1717	75.3144	94.7565	63.0491
1.37068	24-1430	176.386	160.125	160.553	152.86	145.181	143.654	132.414	134.316	118.726	110.584	116.654	108.008	92.2874	93.0937	107.691	98.3804	88.5133	142.667	83.842	85.2192	119.659	100.742	94.2774	91.3839	76.8988	84.1769	88.0982	74.1583	69.3669	62.2752	66.9163	65.4873	69.594	105.685	101.365	83.3679	83.0032	96.4606	91.7003	84.6675	74.0373	81.3649	78.6995	76.2185	82.8146	67.5701	81.7323	56.7094
1.37262	24-0979	129.061	115.579	115.419	107.164	97.8545	97.9593	86.9934	86.467	72.5662	67.5924	76.5391	63.6163	58.4318	59.3572	66.7368	65.5885	48.8771	91.3552	54.6821	60.2501	75.9409	56.2829	53.8043	51.4651	42.7702	46.9651	60.2558	49.6744	45.64	37.4927	44.8611	44.8546	48.5895	60.755	56.0882	40.4458	40.1953	55.1585	49.0588	47.5426	39.8269	34.0796	41.2177	40.2972	43.5037	40.3574	52.7314	32.9795
1.37597	61-2101	190.86	173.136	176.609	168.528	159.854	157.682	146.713	147.454	133.944	123.78	129.034	120.337	111.67	106.018	118.396	107.238	102.453	156.554	100.795	95.7668	136.555	116.383	108.494	105.845	93.4442	95.3327	96.6108	88.9837	86.865	80.7742	79.8564	75.96	78.6114	121.842	112.296	101.986	99.3235	105.007	103.998	96.8359	96.947	95.8598	94.4041	92.148	95.7556	83.4822	88.3913	79.1437
1.37597	23-1120	186.347	168.432	172.411	164.092	155.218	153.41	141.896	142.72	129.164	119.965	124.054	115.462	108.952	101.37	112.102	101.891	98.1343	152.202	98.4333	91.3279	132.276	113.149	104.812	101.031	89.7063	89.2519	91.0989	85.0919	83.942	78.2294	75.6371	71.4493	72.4222	117.852	106.748	99.5164	96.799	99.8009	98.9346	92.2277	95.8082	91.7085	91.2817	88.0469	90.4983	81.1683	82.0569	77.519
1.37652	13-1477	144.466	130.206	130.41	121.831	112.644	113.064	102.032	101.981	87.4973	81.4935	90.2324	78.2883	69.0772	69.6395	80.3947	76.2919	61.5594	107.426	64.4433	68.7932	89.8488	70.4666	67.3226	64.1058	53.585	58.1889	69.9703	57.1612	52.8431	43.5387	50.4605	50.8592	55.0299	74.0275	70.2617	52.9799	52.9492	68.2563	63.1465	58.5863	49.2657	48.6734	53.8321	50.2524	55.6585	47.9356	61.5612	35.8248
1.37783	09-0365	194.253	177.91	179.315	171.831	163.545	161.453	150.06	151.244	136.703	128.06	134.308	124.476	112.259	111.113	123.452	114.731	105.509	159.865	102.396	102.092	139.205	119.073	111.427	109.59	95.0208	99.3822	103.611	92.8488	88.0616	80.9667	84.5416	81.0081	83.5228	124.816	117.407	102.316	101.061	111.666	107.842	101.875	93.879	97.336	96.0053	95.0335	99.3269	86.2612	95.8248	75.6821
1.38009	36-1578	150.91	136.904	138.119	129.829	120.093	119.504	107.906	107.495	94.2527	87.9171	96.0534	82.9596	79.8077	77.0493	83.8464	81.2657	68.136	112.488	73.4673	74.7951	99.2398	77.8032	72.2942	71.4905	61.2277	61.4492	72.9307	65.5065	62.4363	52.1127	57.4573	54.7027	56.1021	83.9307	74.5597	62.6282	60.6056	70.674	66.6119	65.2421	61.0933	53.8748	59.7086	58.824	61.3742	56.7642	62.9388	45.6153
1.38084	20-0991	196.023	179.201	182.248	174.103	165.053	163.107	151.202	152.386	138.466	129.784	134.968	125.15	118.41	112.66	121.833	114.066	107.882	160.363	108.24	103.707	142.511	121.839	113.454	111.38	99.0909	98.3428	102.647	96.1541	94.6102	86.4568	86.6335	82.741	82.5189	127.939	116.885	107.066	104.772	109.854	107.992	102.865	102.506	99.3302	99.7088	97.2001	99.5816	90.801	93.7607	82.5471
1.38205	23-1122	151.715	136.42	137.536	129.414	120.469	119.225	107.937	108.183	93.9368	86.4424	93.7919	82.4648	74.4756	72.7807	82.9788	77.1258	65.0584	115.056	66.6859	67.7891	97.1352	76.4956	70.5279	68.3479	56.0026	59.7582	67.9403	57.5277	53.5956	44.8171	49.6422	47.0112	50.1486	81.9775	74.4779	60.2789	58.5794	70.0369	65.7225	61.4839	55.7791	53.7644	55.5677	54.523	58.1121	48.8817	59.2991	40.1673
1.38285	09-1664	155.952	142.791	141.77	134.168	125.457	125.147	112.55	113.379	98.1535	94.7909	101.731	89.449	80.8151	82.1151	89.1809	88.5801	72.5999	119.505	75.8111	80.2406	102.656	83.6841	77.4195	75.8526	63.3025	66.171	78.9537	67.8213	62.365	52.3205	61.9066	59.3422	59.0503	88.5028	81.513	66.1331	66.1743	80.5436	72.1997	71.1499	59.2846	59.4638	63.4986	62.3443	65.2422	61.3422	69.853	41.9628
1.38331	24-1424	157.516	142.031	142.718	134.744	125.737	125.342	114.639	114.77	100.247	92.6074	100.584	89.3948	77.4847	78.378	90.7384	83.8418	70.8446	122.097	69.9667	73.4152	101.747	82.0273	77.8561	74.3543	61.3579	67.219	76.0619	62.2079	56.2727	49.2945	53.749	53.519	58.4217	86.2517	82.2858	64.5823	64.6415	78.4969	74.2664	67.896	58.0878	60.2611	62.5733	59.5551	65.0344	52.6157	68.0948	42.9493
1.3858	25-1317	165.525	150.3	150.7	142.399	133.601	133.323	122.16	123.006	107.764	100.507	108.297	97.3177	84.627	85.7656	98.3485	91.8545	79.0938	129.377	78.2349	81.2037	109.505	89.3318	85.0084	82.1841	68.7714	74.4525	83.2187	69.917	64.4126	55.5074	60.6701	61.0665	64.5902	94.2002	90.386	71.1663	71.7749	86.1647	81.6448	76.0797	64.2623	67.9782	69.9367	66.3675	73.2915	60.3323	75.4255	46.4993
1.38743	29-1696	171.577	157.792	157.074	149.181	140.685	140.234	128.169	129.081	113.99	108.562	116.173	104.558	92.3536	94.4982	104.967	101.208	86.4909	135.592	86.4925	90.7758	117.368	97.1129	91.4369	90.2823	75.9706	80.6226	91.1205	78.3381	72.5757	62.4982	71.2423	69.3692	71.2024	102.431	97.0201	78.4396	79.1643	94.6061	87.5033	84.0622	70.2214	74.7447	76.4442	74.4963	80.3373	70.3065	82.3853	51.0189
1.38803	31-1946	169.476	153.407	155.42	147.056	137.769	136.912	125.522	125.919	111.621	103.606	110.212	99.2752	90.9663	88.2834	98.8179	91.3759	82.0674	133.078	82.7844	81.0701	114.17	93.8939	87.9831	84.931	72.6508	75.2001	81.7502	72.418	68.5229	60.8728	62.6309	60.1794	62.5805	99.2702	91.3005	77.9035	76.2765	85.4759	82.8588	77.5035	73.5521	71.2377	73.4459	70.8106	75.0902	63.9757	72.5192	55.5571
1.38816	24-1557	163.651	147.511	149.106	140.962	132.55	131.142	119.089	119.711	105.372	98.6588	103.503	93.7162	85.8459	81.1409	91.2495	84.6578	76.1495	128.534	77.2598	74.063	108.728	90.3653	82.4237	78.563	66.7025	68.0332	73.1762	64.523	61.6999	55.2362	57.0384	52.6027	54.1243	94.3078	84.2722	75.1776	73.1929	80.383	75.5802	70.9155	70.1998	67.3765	67.2933	65.0518	67.9149	60.6611	63.1041	51.5384
1.3889	29-1763	175.801	160.869	160.857	152.886	144.247	143.888	132.585	133.494	118.556	111.156	119.001	108.155	94.0449	95.9067	109.219	102.492	89.2043	140.534	87.0389	91.0558	120.325	99.7579	94.8859	92.921	78.6032	84.9839	93.3673	79.2148	73.3765	64.2389	70.7723	70.4829	74.3562	105.128	101.418	81.409	82.1115	97.5227	92.1948	86.3521	72.5411	79.1071	79.7897	76.7874	83.767	70.0234	85.6447	55.1136
1.38931	13-1505	176.688	161.85	161.796	153.782	145.396	144.804	133.384	134.428	119.572	112.251	119.634	109.112	94.7989	96.6388	109.972	103.377	90.4599	141.562	88.1432	91.821	121.518	100.275	95.183	93.9736	79.7942	85.7418	93.7163	79.6239	74.6376	65.2568	71.2643	71.3053	75.135	106.483	102.557	82.3587	82.8682	98.2387	92.6545	86.9373	73.6963	80.4758	80.5087	77.3844	85.0242	70.458	86.3558	55.4663
1.39007	61-1895	176.182	160.548	162.277	154.101	144.736	143.855	132.436	132.66	118.598	110.555	117.83	106.201	97.4125	95.5106	106.099	99.3612	88.6302	139.748	89.0472	88.9286	121.614	100.683	94.5389	92.4034	79.2502	82.0011	89.6482	79.7528	75.0631	66.7842	69.8067	67.4502	69.5176	106.333	98.627	84.0303	82.7175	93.1073	90.0222	84.9193	78.5061	77.5085	79.8372	77.8185	82.0885	71.0052	80.3416	59.8239
1.39107	13-1512	172.142	156.442	158.675	150.458	141.423	139.875	127.583	128.046	114.631	107.34	112.55	101.975	96.8294	90.8741	99.5874	93.8344	85.182	136.333	87.8747	84.7857	119.837	98.4217	90.091	88.9074	76.8399	75.2404	82.2186	75.5165	74.1261	64.9878	66.6688	62.5905	62.4885	104.698	92.9692	83.9822	81.9992	87.7603	83.7679	80.0959	80.2195	75.7241	76.664	74.3038	77.1936	70.4268	72.1779	60.8602
1.39226	24-1464	184.655	169.496	169.415	161.656	153.693	152.346	141.086	142.403	127.201	119.593	126.811	116.934	101.598	103.909	117.106	109.862	98.1059	149.643	94.3795	97.1767	128.803	108.571	102.649	101.432	86.4443	93.1684	99.3201	86.0725	80.2702	71.723	78.4534	77.12	80.3605	114.418	110.339	90.2826	90.1492	105.587	100.136	94.6171	80.7604	88.499	87.1312	85.6874	92.3668	77.5498	92.354	63.0114
1.39276	61-2008	181.094	164.285	166.506	157.91	149.101	148.073	136.824	137.715	123.315	114.278	120.531	111.237	100.753	97.0492	110.229	100.616	92.9623	145.473	91.9842	89.6733	125.604	105.05	98.845	95.7969	83.2723	86.1463	90.5858	80.4149	77.8948	69.7308	70.8805	69.0892	72.6466	110.133	102.717	89.007	87.9799	96.9066	94.3411	87.6834	83.719	84.5874	84.3438	80.1631	86.1578	73.4659	81.9254	65.1828
1.39507	04-1338	191.388	174.972	176.945	168.564	159.847	158.71	147.995	148.457	134.466	124.986	132.148	122.004	109.912	108.029	122.094	112.455	103.491	156.301	101.126	100.84	136.282	115.175	109.672	107.319	93.8293	97.6351	103.02	91.1812	87.4994	79.7414	81.5084	80.8904	84.5072	120.571	115.015	98.6279	97.8705	108.566	106.224	98.6411	91.5022	94.742	94.7474	91.4945	97.7349	82.7313	95.3102	73.5387
1.39511	24-2261	177.069	159.602	163.521	154.951	145.828	143.955	132.466	133.454	119.971	110.476	114.973	106.095	101.655	93.3265	102.772	93.5879	90.0924	141.274	91.4637	84.4985	123.593	103.321	95.1015	92.3398	81.6747	80.1058	82.8874	78.3029	78.6155	70.8805	68.3243	64.8578	65.0375	109.083	97.539	90.2855	87.1129	89.2884	89.3482	83.6766	88.4995	82.2994	82.5811	79.1592	81.4595	73.3099	74.1935	70.1537
1.39574	29-1698	192.28	175.071	177.231	169.04	160.879	159.484	148.837	149.712	135.515	126.039	131.814	123.274	109.631	107.352	122.445	111.343	104.325	158.93	100.447	98.7936	136.429	116.979	110.784	107.501	94.2053	98.5356	101.583	89.5348	86.2751	80.2275	80.6794	79.5923	83.673	121.455	115.987	101.047	100.101	109.849	107.405	98.7912	93.4789	97.6284	95.9878	92.1906	98.1276	82.9606	94.3044	76.1232
1.39592	29-1774	183.26	166.274	168.339	160.53	152.447	150.078	138.306	139.576	124.737	117.111	121.421	112.863	103.476	99.3335	109.666	101.073	94.8236	148.639	93.7953	89.0733	127.741	109.617	100.78	97.4854	84.4769	86.8838	88.6346	81.3365	77.8475	72.1116	73.7023	68.3974	69.1402	114.041	103.999	94.142	91.8254	98.6544	94.8933	89.8096	87.8395	87.2347	85.3461	84.2857	86.9853	77.4665	80.0062	69.3933
1.39638	24-1920	187.896	171.49	173.108	165.418	157.051	155.037	143.335	144.497	130.06	121.745	127.251	117.769	106.817	104.389	116.152	107.57	99.3501	153.137	97.1317	95.4628	132.76	112.762	104.51	102.696	88.9079	92.2403	95.9856	86.2945	82.5785	75.1746	78.1359	74.408	76.4223	118.466	110.126	96.5771	94.6361	104.08	100.303	94.6635	89.3242	90.9678	89.7009	88.2938	92.5148	80.3548	87.86	70.493
1.39686	23-1030	192.781	176.971	177.929	170.12	161.552	160.281	148.752	149.743	134.862	127.002	133.625	123.274	110.621	110.618	122.778	115.038	104.49	157.675	102.234	102.812	137.19	116.76	110.325	108.327	93.7325	98.4337	104.303	92.8823	87.3402	79.6401	83.8868	81.533	83.895	122.448	116.118	99.2624	98.9208	110.933	106.564	101.046	90.9121	94.9532	94.8728	92.9312	98.3364	84.9975	96.1208	72.4389
1.3971	04-1331	194.25	176.674	179.953	171.512	162.991	161.025	150.33	151.222	137.773	127.049	132.641	124.236	114.054	108.954	122.955	111.108	106.395	159.892	103.675	99.5028	139.768	118.883	111.798	109.545	97.0137	99.3454	100.797	91.9473	90.6838	83.6463	82.4745	80.4936	83.6565	124.715	116.718	104.29	102.182	108.757	108.052	100.024	99.0666	99.8279	97.8136	94.5671	99.9429	85.5027	93.4742	81.0329
1.39753	24-1466	192.535	175.808	177.225	169.535	161.383	159.473	148.359	149.674	134.655	125.928	131.899	122.856	109.907	108.899	121.421	112.027	103.969	157.995	100.376	99.2297	136.157	117.165	110.036	107.078	92.8402	97.9829	101.269	90.3139	85.4997	79.3991	82.4357	79.2908	81.2201	122.077	115.547	100.333	98.9045	109.634	106.384	99.7644	92.0514	96.1489	94.3191	93.0056	96.9342	83.8025	93.9289	74.7806
1.39862	13-0725	195.563	178.123	181.261	172.964	164.455	162.484	151.341	152.247	138.593	128.737	133.796	125.004	115.354	110.301	123.098	112.436	107.296	161.192	105.195	100.593	140.916	120.595	112.918	110.457	97.6286	99.5115	101.431	93.2827	91.2315	84.6908	83.5504	80.7147	82.8851	126.232	117.28	105.82	103.726	109.873	108.532	101.38	100.313	100.214	98.6625	95.9112	100.429	87.3697	93.3424	81.42
1.39913	23-1026	153.113	139.742	140.331	131.741	121.66	122.317	111.391	110.726	97.5024	91.2892	100.688	87.3605	82.4231	82.0979	89.8496	87.3006	72.9438	114.223	77.6634	81.2941	101.174	79.676	77.1569	75.8936	66.2961	68.0548	80.8662	71.3093	67.5794	57.3466	62.95	63.0935	65.5862	85.4345	79.7773	63.6543	63.4511	76.2218	72.569	70.3064	62.281	57.7669	65.1282	62.3295	67.0797	60.3817	71.8664	48.6202
1.39951	30-1853	199.806	182.87	184.107	176.041	168.218	166.924	155.718	157.248	141.987	133.48	139.192	130.839	116.055	115.18	129.546	119.441	111.466	166.072	107.333	106.288	142.913	124.292	117.941	114.287	100.503	105.798	108.889	96.6461	92.1179	86.082	88.5795	86.7584	90.2069	128.492	123.211	106.958	107.04	118.114	114.261	106.693	98.5777	104.337	102.44	98.8752	105.048	90.4941	101.507	80.4635
1.3999	59-2350	199.24	182.121	183.89	176.131	168.356	166.3	155.227	156.375	141.993	132.926	138.133	129.873	116.371	114.38	128.01	117.659	110.92	165.928	106.566	104.139	143.244	124.519	117.045	114.01	100.096	104.884	106.353	95.7284	91.4954	86.3231	87.9432	84.6387	87.6696	129.17	122.243	108.365	106.986	116.488	113.103	105.912	100.012	104.428	101.38	99.6399	104.228	90.3298	98.7985	82.3661
1.40328	24-1558	207.04	189.377	192.06	184.36	176.328	173.778	162.654	164.033	149.813	140.159	144.804	136.797	125.591	121.734	134.368	123.167	118.462	173.417	114.733	110.331	151.59	132.742	124.351	121.433	108.082	111.534	111.679	103.304	100.29	94.9842	95.2851	91.0218	92.9865	137.848	129.071	117.527	115.164	122.056	120.156	113.105	110.365	112.217	109.415	107.958	111.472	98.4733	104.215	92.5138
1.40444	29-2414	211.322	193.363	196.216	188.021	179.888	177.834	166.996	168.398	153.817	143.84	148.987	141.163	129.057	125.366	139.162	127.291	122.586	177.138	119.041	114.762	155.181	135.92	128.688	125.385	112.312	115.917	116.574	107.433	104.567	98.655	98.4947	95.8177	98.7076	140.734	133.35	120.282	118.66	126.218	124.742	117.054	113.397	116.072	113.89	110.885	116.027	101.713	109.293	95.3932
1.40702	13-0760	210.522	194.694	195.853	188.375	180.241	178.222	165.685	167.185	152.278	145.636	150.258	140.562	129.987	127.738	137.235	130.942	122.359	176.11	120.989	118.911	155.924	136.709	127.706	125.864	111.545	113.491	118.298	109.705	105.453	98.091	101.97	97.2354	96.4169	142.181	132.52	120.188	118.712	127.569	122.543	118.251	111.807	113.607	112.867	111.733	114.148	105.147	109.486	91.8867
1.40732	24-2254	210.323	193.771	196.048	187.993	179.198	177.591	165.317	166.8	152.188	144.171	149.143	139.515	130.643	126.568	136.383	128.849	121.81	174.779	121.23	117.715	155.643	135.325	127.194	124.958	111.758	112.56	117.081	109.521	106.615	98.4621	100.125	96.453	96.4581	141.298	131.381	119.535	118.048	124.953	121.995	117.265	113.356	112.909	113.138	110.325	113.827	103.86	108.17	93.083
1.40735	13-1498	169.944	155.99	156.361	148.33	139.066	138.32	126.607	126.679	112.532	106.595	114.421	101.89	94.7248	94.3036	102.033	98.6647	85.6181	132.011	88.0566	89.8031	116.506	96.0703	90.3034	88.9406	76.7643	78.9864	88.9294	79.5862	74.9026	65.5019	71.8558	68.7152	69.6693	101.703	93.5744	79.1236	77.8113	89.8508	84.8605	82.4422	73.794	71.9854	75.8057	75.2833	78.354	70.907	79.2256	56.3147
1.40811	25-1870	172.018	157.763	157.107	149.157	140.601	140.374	128.995	129.794	114.511	108.349	116.144	104.978	91.3349	94.569	106.221	101.018	86.8925	135.875	85.7562	90.2518	116.361	96.2651	91.8144	89.9992	76.0891	82.7226	91.884	78.1295	71.7822	62.8756	70.4334	69.9692	73.0246	101.517	98.0879	77.3683	78.3303	94.7505	88.7229	84.2222	69.0048	75.1757	76.7891	74.4743	81.1117	68.2578	84.076	52.0328
1.40813	13-1483	219.672	202.936	205.449	197.333	188.768	186.964	175.116	176.179	162.278	153.488	158.721	149.324	139.379	135.093	146.978	138.088	131.148	185.022	129.726	126.685	165.797	144.592	136.53	135.046	121.526	122.306	126.507	118.017	115.501	107.443	108.626	105.649	106.744	150.652	141.37	128.895	127.653	134.875	131.956	126.056	122.077	123.167	122.559	119.564	124.167	112.473	117.944	102.135
1.40924	25-1633	175.048	159.96	161.8	153.291	143.541	142.973	131.693	131.408	117.903	110.101	117.897	105.831	99.6931	96.8216	106.043	100.26	89.5949	137.117	92.1098	91.7362	121.697	99.9106	94.7355	93.0006	81.3913	82.3247	91.0966	82.6744	79.1583	69.7492	72.8878	70.7357	72.6509	105.887	97.4584	83.9785	82.6897	91.9678	89.2992	85.5078	80.4328	76.9489	80.9564	78.4343	82.6647	73.3364	81.2188	62.7207
1.41112	24-2023	182.483	167.735	167.293	159.518	151.001	150.674	139.128	140.077	124.693	118.418	125.567	114.937	100.908	103.347	114.695	108.953	96.4053	147.124	94.1506	97.1844	126.097	107.133	102.111	99.145	85.4225	91.0888	99.1398	85.5811	79.337	71.8405	78.3583	76.7984	78.876	111.845	107.459	88.7965	89.058	104.047	98.2224	92.9007	79.8732	85.5988	86.5674	83.9988	89.0827	77.2836	90.9372	62.356
1.41131	24-1431	184.527	170.805	170.327	162.428	153.378	153.239	141.601	142.09	127.425	121.435	129.661	117.594	106.076	108.298	117.975	114.107	99.8541	147.754	99.8659	103.893	130.322	109.568	104.994	103.618	89.9838	93.8822	104.617	92.1586	86.4055	76.8754	84.2783	82.855	84.431	115.284	110.121	91.348	91.8284	106.814	100.945	97.2623	83.458	87.3126	90.1672	88.0383	93.0472	82.6796	95.7748	65.835
1.41161	25-1324	230.764	213.283	215.03	207.23	199.731	197.708	186.297	188.472	173.399	164.292	168.678	161.458	146.643	144.972	159.085	147.952	142.464	197.825	137.211	134.284	174.476	155.433	147.773	145.126	131.164	135.75	136.223	125.859	122.612	116.728	117.972	115.657	117.985	160.835	154.369	139.25	138.449	147.702	144.492	137.208	130.609	136.513	132.995	129.885	136.172	120.973	129.762	112.082
1.41216	31-1944	184.704	167.688	170.349	161.555	152.375	151.88	141.412	141.417	127.59	118.133	125.082	115.473	105.575	101.76	114.977	104.555	97.5255	148.899	96.7774	94.2747	128.921	109.324	104.613	100.094	88.9086	91.6181	96.1886	85.5159	82.8174	76.3992	76.3774	75.1614	79.2121	113.013	106.635	93.577	92.3298	100.75	99.5935	91.6544	88.9316	88.7425	90.0378	85.3789	90.4515	77.8892	87.2831	72.2299
1.41428	24-2290	185.345	168.811	171.527	162.68	153.457	152.71	141.164	141.199	127.634	119.54	125.363	115.481	108.623	102.721	113.337	105.158	98.3035	148.995	100.011	95.6369	131.008	111.01	104.578	100.908	90.01	89.8117	94.8014	87.1591	85.3918	77.8437	78.1185	75.0659	77.175	115.316	105.41	95.908	94.2897	100.273	97.7209	92.1964	92.1651	88.9299	90.3181	86.2181	90.2972	81.4406	84.3903	73.3776
1.41502	29-1769	187.202	170.092	173.58	165.017	155.756	154.152	143.196	143.236	130.16	120.419	126.262	116.638	110.078	103.96	115.002	105.123	99.709	151.127	100.16	95.2029	133.233	112.241	105.317	102.734	91.2928	91.6931	94.8786	88.0414	86.5426	79.3685	78.3633	74.9257	77.2772	117.798	107.655	97.9582	95.3059	100.46	99.7594	93.5435	94.4347	91.0346	91.4515	88.6185	92.2004	81.1993	85.4865	76.5958
1.41519	29-1777	193.397	179.575	179.357	171.789	162.881	162.114	150.444	150.665	136.444	130.08	138.242	125.775	114.659	116.433	126.434	122.119	107.943	157.044	107.562	111.441	139.805	118.913	113.086	112.378	98.1374	102.093	112.072	100.345	93.9003	84.6498	92.1042	89.5541	91.3451	124.74	118.651	100.761	100.713	114.952	109.21	105.662	92.0343	95.5118	98.2232	97.4432	101.77	91.2701	102.925	74.1558
1.41613	57-1582	186.824	169.423	173.081	164.425	155.264	153.736	142.291	142.678	129.432	120.213	125.028	116.093	110.323	102.957	113.337	103.628	99.3437	150.926	100.437	93.7651	132.702	112.561	104.881	101.774	90.9568	90.5692	92.6818	87.1797	86.25	79.3653	77.7005	73.697	75.5876	117.723	106.463	98.646	95.9458	99.5733	98.5347	92.859	95.7426	91.2875	91.3066	88.0441	91.4872	81.9024	82.9079	77.4286
1.41696	23-2081	193.071	177.305	178.364	170.173	161.273	160.465	148.931	149.826	135.005	127.057	134.095	123.62	112.272	111.458	123.148	115.531	105.276	156.78	104.052	104.173	137.303	116.937	110.936	108.528	94.931	98.9646	105.25	94.4926	89.5755	81.2781	85.3647	83.0783	85.59	122.283	115.629	99.4391	99.0743	110.597	106.702	101.302	92.3243	94.9935	95.8598	93.1359	98.4968	86.3238	96.4491	73.7537
1.41803	24-1416	149.575	137.684	136.395	127.779	118.687	119.939	109.122	108.257	94.9944	91.0207	100.546	87.3146	79.6337	82.2212	90.3221	90.0434	73.0522	111.621	77.3743	84.19	98.1912	78.5423	77.253	75.7479	66.4926	69.251	84.066	71.756	67.6393	58.0877	65.9033	67.2024	70.02	82.3943	79.6827	61.556	63.35	79.2628	72.7763	70.6106	58.1148	58.005	65.0091	61.7929	67.3413	61.9168	75.5434	45.5961
1.41862	61-2097	201.481	186.215	186.658	178.655	170.116	169.203	157.865	158.915	144.029	135.971	143.438	132.747	119.067	120.106	133.072	125.4	114.181	165.775	111.277	113.365	145.831	125.102	119.405	117.773	103.307	108.452	115.251	102.733	97.4429	88.6738	93.8931	92.6854	95.222	130.861	126.044	106.881	107.006	120.545	116.384	110.445	98.1605	103.878	104.26	101.843	108.179	93.6669	107.465	79.5922
1.41873	57-1993	192.854	175.618	178.016	169.557	161.366	159.62	148.153	149.212	134.725	126.058	130.949	122.447	112.27	108.042	120.082	110.161	104.429	157.798	102.988	98.4265	136.881	117.837	110.314	106.807	94.3837	96.571	98.8254	90.3024	87.7765	81.3737	81.9467	78.4896	80.5066	122.25	113.712	102.231	100.555	107.507	104.853	98.3201	96.3706	96.6353	95.4363	92.3419	96.7454	85.1136	90.3495	77.7056
1.419	13-2060	189.469	172.916	174.909	166.861	158.289	156.514	145.025	145.771	131.477	123.107	128.775	119.359	109.931	106.393	116.738	108.839	101.475	153.857	100.45	97.6268	134.172	114.511	107.059	104.243	91.5012	93.5825	97.6994	89.0091	85.7127	78.6376	80.9416	76.7788	78.1458	119.575	110.542	98.647	96.6781	104.827	101.764	96.3028	92.5398	92.5781	92.1784	90.216	92.6961	82.9509	88.7095	74.4712
1.4204	24-1463	202.152	185.243	187.923	179.531	170.431	169.078	158.008	158.555	144.651	135.07	141.392	131.666	122.245	118.459	130.443	120.476	113.888	166.141	112.541	109.371	146.863	126.202	119.727	116.837	104.444	106.787	110.222	101.458	98.5859	91.2577	91.9765	89.1176	91.7377	131.738	123.378	110.545	108.7	116.415	114.93	108.427	104.922	104.932	105.119	102.189	106.796	93.9529	101.461	86.5231
1.42157	31-1951	205.609	189.776	191.081	183.003	174.47	173.009	161.275	162.217	147.631	139.649	146.017	135.633	124.463	122.963	134.526	126.781	117.529	169.751	115.873	114.936	150.263	129.925	122.897	120.955	107.066	110.188	115.58	105.641	101.195	93.1304	96.7547	93.6834	95.0962	135.523	127.835	112.81	111.801	122.121	118.376	113.088	105.091	107.525	107.768	105.939	110.451	98.3539	106.804	85.7505
1.42335	23-1032	212.897	196.403	196.846	189.245	181.732	180.285	169.425	171.155	155.836	147.253	153.083	145.025	127.49	129.3	144.216	134.078	125.627	179.798	119.218	119.851	155.691	137.096	131.009	128.344	113.657	120.949	123.371	110.023	104.582	98.9949	102.432	101.326	104.869	142.03	138.55	119.554	119.434	132.936	128.754	121.158	109.366	118.509	115.416	112.885	119.792	103.001	117.138	92.3311
1.42373	25-1630	208.296	191.226	193.868	185.462	176.902	175.101	164.022	164.937	150.98	141.174	147.068	137.805	127.179	123.708	136.386	126.205	119.849	172.956	117.52	114.399	153.268	132.337	125.283	123.224	109.919	112.279	115.316	106.311	103.64	96.3651	96.672	94.3324	96.5783	138.118	130.174	116.517	115.094	122.831	121.198	114.336	110.299	111.669	110.645	107.825	113.209	99.3592	107.329	91.2712
1.42374	61-1725	212.532	196.627	197.673	190.07	181.606	180.069	168.634	169.285	154.607	146.833	153.301	142.933	130.498	130.263	141.879	133.896	124.148	177.501	121.617	121.497	156.793	137.284	130.436	127.948	113.539	117.807	122.953	112.034	106.262	99.7503	103.9	100.425	102.137	142.183	135.26	119.82	118.852	130.14	126.05	120.384	110.783	114.583	114.671	113.463	117.356	104.924	114.304	92.7298
1.42386	61-1914	213.797	197.9	198.838	190.89	182.461	181.418	170.043	170.907	156.135	148.103	154.731	144.627	130.683	130.903	144.034	135.628	125.6	179.002	122.532	123.09	157.898	137.726	131.547	129.359	114.794	119.447	125.039	112.932	107.595	100.33	104.063	102.287	104.806	142.878	137.334	120.002	119.797	132.101	127.978	121.533	110.886	116.353	116.181	113.565	119.422	105.255	116.818	92.2747
1.42405	29-1701	200.637	184.385	186.01	178.25	169.933	168.061	155.819	156.979	142.341	135.135	139.774	130.402	120.527	117.286	127.178	120.152	112.331	165.755	111.404	108.687	145.649	126.165	117.547	115.377	102.001	103.658	108.044	99.4144	95.9465	88.6904	91.5862	87.2166	87.427	131.46	121.869	110.09	108.247	116.499	112.27	107.419	102.836	103.584	103.124	101.225	103.955	94.5575	99.0754	83.4734
1.42449	24-1418	210.255	193.504	195.734	187.554	178.732	177.169	165.769	166.609	152.319	143.33	149.304	139.721	129.317	126.323	138.116	128.77	121.538	174.467	119.864	117.114	154.837	134.142	127.174	124.785	111.53	114.216	117.7	108.768	105.27	97.8782	99.4858	96.6557	98.6271	139.891	131.704	117.941	116.532	125.002	122.467	116.61	111.243	112.645	112.259	109.765	114.66	101.728	109.293	92.4361
1.42505	30-1859	216.534	200.807	201.121	193.231	185.307	184.15	172.441	174.039	158.732	151.081	157.301	147.882	132.549	133.56	147.024	138.838	128.701	182.046	124.791	125.751	160.289	140.437	133.9	132.033	117.272	122.619	127.652	115.151	109.973	102.25	106.938	105.177	107.617	145.865	140.709	122.21	122.578	135.762	130.772	124.608	112.622	119.883	118.64	115.928	122.456	107.871	119.984	93.6899
1.42551	61-1919	203.26	186.375	189.064	180.954	172.221	170.455	158.498	159.526	145.272	137.178	141.624	132.261	124.058	119.242	128.927	120.926	114.953	168.03	114.586	109.907	148.453	128.697	120.414	117.821	105.108	105.596	109.224	102.248	99.553	92.6028	92.87	89.0326	88.9312	134.15	123.932	113.515	111.441	117.232	114.861	109.603	107.878	106.265	106.395	103.846	106.605	96.8933	100.225	88.2456
1.42574	57-1584	217.899	202.386	202.555	194.708	186.804	185.658	174.022	175.428	160.211	152.695	159.17	149.409	134.004	135.34	148.77	140.866	130.15	183.379	126.405	127.946	161.953	142.024	135.552	133.819	118.821	124.115	129.818	117.005	111.598	103.824	108.85	107.115	109.516	147.217	142.291	123.708	124.084	137.588	132.445	126.353	113.684	121.132	120.175	117.63	124.083	109.774	121.994	94.7128
1.42665	29-1702	213.034	195.696	198.294	190.434	182.233	179.839	168.298	169.42	155.039	146.353	150.839	142.361	132.089	128.14	139.385	129.578	124.324	178.514	122.03	117.205	157.447	138.495	129.998	127.136	113.958	116.387	117.504	110.045	106.662	100.876	101.779	97.289	98.3744	143.541	134.044	122.917	120.614	127.373	124.824	118.942	115.926	116.72	115.003	113.537	116.887	105.069	109.271	97.2696
1.42831	61-2003	225.619	209.081	210.991	203.034	194.292	192.839	181.511	182.309	168.18	159.105	165.495	155.56	143.829	141.722	154.289	145.057	136.969	190.448	134.24	132.911	170.446	149.807	142.833	140.736	126.939	130.018	134.214	124.105	119.982	112.681	114.887	112.155	114.295	155.386	147.828	133.084	132.06	141.621	138.822	132.409	125.143	128.201	127.891	125.439	130.205	117.06	125.646	106.239
1.42941	61-1724	177.056	163.441	162.205	154.293	145.867	145.928	134.605	135.183	120.047	114.461	122.865	111.212	97.1872	101.173	112.736	108.405	93.1435	140.916	91.9738	97.8015	121.676	102.599	98.4959	96.4312	82.6049	89.1593	99.6829	85.361	78.3146	69.4497	78.1834	77.7264	80.6527	106.759	104.161	83.2823	84.5662	101.778	95.2851	90.8442	73.8535	80.7941	83.3657	81.2335	87.2118	75.9206	91.5123	57.6374
1.42993	61-1738	179.512	166.265	164.963	157.165	148.771	148.491	136.93	137.28	122.508	117.323	125.492	113.505	100.562	103.98	114.564	111.033	95.6644	143.305	95.1366	100.54	125.113	105.425	100.693	99.3743	85.4322	90.7646	101.467	87.8982	81.316	72.2425	81.0686	79.7736	81.795	110.161	106.108	86.5237	87.402	103.893	96.8112	93.0595	77.0795	83.0551	85.3825	84.0433	89.212	78.994	92.8721	60.1133
1.4326	04-1349	223.309	206.119	208.035	199.888	191.892	190.209	178.473	180.365	165.327	156.615	161.292	153.127	140.697	137.687	150.291	140.552	134.646	188.888	131.378	128.105	167.139	147.827	140.103	137.262	123.783	126.767	129.039	119.484	116.623	109.784	110.936	108.493	109.629	152.968	145.399	131.397	130.546	138.776	135.952	129.205	123.87	127.368	125.524	122.2	127.053	114.227	121.555	104.463
1.43345	61-1740	223.555	206.134	209.51	201.378	192.703	190.404	178.718	179.905	166.146	156.796	161.242	152.451	144.603	138.705	148.914	139.597	135.204	188.42	134.097	128.486	169.524	149.092	140.389	138.39	125.716	125.857	127.734	121.809	119.958	112.885	112.324	108.398	108.469	155.113	144.267	134.373	132.078	136.571	135.26	129.625	128.838	127.531	126.569	124.297	127.237	116.727	119.343	109.246
1.43364	61-1722	223.742	205.701	210.234	201.914	193.354	190.683	178.983	179.91	166.946	157.579	160.734	152.961	147.993	138.778	147.958	138.119	136.68	189.019	137.044	128.169	170.98	151.482	141.841	139.255	128.325	126.17	126.006	122.935	122.928	116.424	114.195	109.064	108.602	156.764	143.576	138.42	135.025	135.749	135.321	129.974	134.446	130.108	128.898	126.478	128.047	119.993	117.094	115.153
1.43392	30-1855	186.228	170.373	172.636	164.188	154.823	153.706	142.471	142.195	128.692	120.447	127.501	116.354	109.543	105.734	115.485	108.113	99.407	149.044	100.71	98.5425	131.915	111.681	105.34	102.61	90.7777	91.8926	98.244	90.2379	86.6592	78.8214	81.3684	77.5548	79.2038	116.392	107.161	95.6997	93.6858	101.619	99.351	94.412	91.0704	88.2149	90.7412	88.8785	91.5312	82.4947	88.0526	73.4382
1.4355	61-1727	228.328	210.66	214.338	206.227	197.648	195.448	183.326	184.688	170.693	162.517	165.531	157.413	150.758	143.512	152.227	143.498	140.63	193.731	140.573	132.969	174.389	155.609	146.066	143.075	131.348	130.062	131.249	126.732	125.565	119.407	118.017	113.281	111.691	160.615	148.345	141.502	138.616	141.298	139.832	134.522	136.423	133.476	132.713	130.064	131.648	123.717	122.366	116.4
1.43571	61-2095	196.612	182.732	181.798	173.989	165.363	165.298	153.858	154.7	139.454	133.277	141.353	129.841	115.572	119.218	130.99	125.766	111.77	160.41	109.804	114.498	141.168	120.995	116.689	115.125	100.689	106.723	116.252	102.682	95.9095	86.761	94.3884	93.8542	96.2299	126.434	123.217	102.081	103.182	119.426	113.631	109.21	92.5084	99.5794	101.735	99.2823	105.899	92.8208	108.181	75.2643
1.43586	13-1499	192.648	177.966	177.656	169.557	161.243	160.834	149.61	150.41	135.432	128.366	135.851	125.196	110.531	112.756	126.034	119.304	106.768	157.101	104.219	107.675	136.905	116.408	111.881	110.099	95.6861	101.361	109.609	95.7913	90.1434	81.3934	87.2728	87.2804	90.448	121.724	118.386	98.0905	99.0472	114.006	108.757	103.08	88.7765	95.9399	96.7806	93.5927	100.897	86.4751	101.881	71.1752
1.43793	23-1023	202.847	187.898	187.85	179.714	171.083	171.062	160.148	160.653	145.488	138.486	146.54	135.491	120.718	123.251	136.278	129.304	116.818	167.103	114.418	117.705	146.477	127.186	123.246	120.215	106.12	111.667	120.374	106.479	99.8784	92.1389	97.6912	97.5357	100.597	131.135	128.368	108.311	109.427	124.317	119.741	113.56	99.0496	105.487	107.785	104.351	110.761	97.1119	112.129	82.0139
1.44003	57-1992	203.035	186.603	187.813	179.568	171.146	170.24	159.468	160.149	145.389	136.683	143.44	134.037	119.892	119.847	133.488	123.95	115.262	167.893	111.692	111.334	146.007	126.714	121.456	118.033	104.399	109.719	113.955	101.933	96.7536	90.4194	93.145	91.7893	95.1123	131.063	126.353	109.258	108.926	120.795	117.57	110.466	101.078	106.213	105.659	102.58	108.492	93.7637	105.998	83.5953
1.4401	04-1356	197.173	181.886	182.709	174.616	166.204	165.098	153.011	153.49	138.789	132.706	138.439	127.791	117.438	115.959	125.784	120.066	109.731	161.508	109.92	109.236	142.139	122.866	115.734	113.073	99.6612	101.212	108.755	98.4969	94.0924	86.5938	90.7988	87.3755	87.6753	127.063	118.951	105.741	104.945	115.029	109.83	105.174	97.9909	99.1619	100.567	98.1686	101.726	92.6398	99.0447	78.6344
1.44049	23-1029	202.131	185.595	186.805	178.625	170.215	169.287	158.078	159.099	143.935	135.899	141.982	132.823	119.263	118.62	131.72	122.461	113.915	167.023	111.081	110.125	144.957	126.132	120.207	116.592	103.037	107.968	112.13	100.564	95.6295	89.1261	92.0516	89.9847	92.9401	130.265	124.606	108.675	108.296	119.544	115.959	109.241	100.505	105.038	104.665	101.421	106.978	93.3885	103.821	82.9175
1.44067	25-1316	209.017	193.205	194.175	185.736	176.978	176.639	165.679	166.435	151.589	143.22	150.655	140.491	126.646	126.915	140.752	132.044	121.937	173.134	119.365	120.48	152.82	132.281	127.64	125.124	111.36	116.083	122.654	110.069	105.219	96.9351	100.556	100.413	103.594	137.227	133.164	114.407	114.771	127.616	124.335	117.619	106.384	111.815	112.828	108.736	115.874	101.067	114.607	88.4238
1.44099	09-0366	206.189	191.458	191.718	183.831	174.987	174.131	162.196	163.083	148.187	141.495	148.402	137.247	125.997	126.368	136.527	130.773	119.535	169.491	118.542	119.498	151.083	130.667	124.359	122.791	108.76	112.277	119.656	109.29	103.971	95.2568	100.647	97.8676	98.6923	136.524	129.362	112.917	112.499	124.697	119.803	115.903	104.944	107.915	109.289	107.506	112.245	101.156	110.525	85.7003
1.4413	24-1924	202.53	186.611	187.764	179.87	171.317	169.765	158.225	158.957	144.302	136.489	142.786	132.748	121.658	120.313	131.493	123.605	114.47	166.504	112.895	112.019	146.866	126.891	119.957	117.704	104.033	107.546	112.438	102.491	97.8477	90.3793	94.3737	90.7399	92.4841	132.069	124.295	109.807	108.628	119.045	115.118	110.084	102.078	104.514	104.586	102.977	107.068	95.4317	103.497	83.8774
1.44372	31-1956	214.124	199.044	199.661	191.528	182.767	182.044	170.418	171.118	156.577	148.973	156.144	145.12	132.808	133.066	144.944	137.963	127.006	177.961	125.229	126.314	158.918	137.907	132.143	130.63	116.525	120.248	127.386	116.001	110.886	102.307	106.798	105.11	107.075	143.777	137.751	120.142	120.105	132.446	128.192	122.946	111.868	116.035	117.213	114.676	120.526	107.348	118.66	92.8377
1.44417	25-2392	213.102	197.8	198.556	190.705	181.971	180.669	169.119	169.823	155.146	147.505	154.554	143.723	132.082	132.083	143.087	135.946	125.502	176.625	123.849	124.358	157.716	137.205	130.707	129.051	115.018	118.932	125.065	114.507	109.297	101.108	106.077	103.016	104.718	142.876	135.899	119.567	118.63	130.573	126.456	121.664	111.16	114.643	115.443	114.082	118.652	106.328	116.269	92.7769
1.44423	24-2026	207.014	190.303	193.104	184.658	175.514	174.045	162.316	162.928	149.073	140.676	146.11	136.382	129.317	123.797	133.585	125.277	119.16	170.573	119.706	115.265	152.673	132.452	124.777	122.066	110.093	109.598	114.089	107.345	105.358	97.518	98.1953	94.3179	94.769	137.551	126.919	117.099	115.147	120.654	118.611	113.393	112.321	109.74	110.699	107.637	110.693	101.692	104.356	92.8815
1.44456	13-0720	213.571	197.119	199.09	190.828	181.873	180.65	169.241	170.01	155.381	146.979	153.272	143.237	132.865	130.702	141.755	133.191	125.464	177.135	124.074	121.672	157.524	137.624	131.183	128.269	115.179	117.979	122.423	113.502	109.185	101.956	104.143	101.131	102.504	142.845	134.948	120.845	119.625	128.688	126.21	120.669	114.262	115.298	116.147	113.66	117.929	105.873	113.485	95.4869
1.44483	23-1031	217.92	202.883	202.663	194.919	186.684	185.88	174.641	175.469	160.267	153.12	160.638	149.953	134.998	137.497	150.003	142.825	130.904	182.492	127.709	130.538	161.776	142.286	136.943	134.562	119.799	125.234	132.664	119.349	112.978	105.519	111.499	109.737	112.171	146.779	142.692	123.562	124.115	138.437	133.385	127.647	113.47	120.342	121.182	118.867	124.488	111.146	124.449	95.9362
1.44608	30-1718	217.957	201.402	203.426	195.147	186.397	185.18	174.103	174.682	160.638	151.402	157.836	148.218	136.337	134.205	147.403	137.683	129.796	182.675	127.336	125.901	162.636	141.59	135.432	133.361	119.63	122.899	127.243	116.907	113.049	105.511	107.46	105.573	108.375	147.188	140.445	125.017	124.307	134.025	131.466	124.767	117.622	120.96	120.703	117.555	123.375	109.148	118.925	99.4429
1.44639	09-2056	221.324	206.813	206.426	198.752	190.561	189.477	177.539	178.605	163.547	157.009	163.938	153.157	139.374	141.167	152.491	146.552	134.574	185.77	132.086	134.283	166.18	145.988	139.532	138.287	123.415	127.902	135.089	123.182	117.303	108.908	115.428	112.784	114.008	151.603	145.65	127.493	127.773	141.538	135.619	131.124	117.653	123.845	124.053	122.443	127.754	115.506	126.53	98.6119
1.44725	29-1776	221.883	206.154	206.727	198.729	190.355	189.426	177.98	179.015	163.905	156.182	162.841	152.892	138.692	139.342	152.218	144.043	133.954	186.501	130.953	131.639	165.58	145.487	139.614	137.344	122.96	127.736	133.298	121.29	115.942	108.366	112.601	110.845	113.254	150.636	145.287	127.5	127.619	140.231	135.841	129.923	118.27	124.237	124.187	121.362	127.487	113.475	125.038	99.8403
1.4487	23-1027	225.371	208.742	211.004	202.6	193.782	192.469	181.263	181.789	167.736	158.668	164.955	155.283	144.371	141.484	153.911	144.356	137.125	189.522	135.345	132.923	170.114	149.215	142.781	140.465	127.199	129.525	133.648	124.196	120.852	113.307	114.923	112.428	114.581	154.633	146.888	132.82	131.672	140.463	138.103	131.75	125.877	127.966	128.031	124.941	130.061	116.947	124.843	107.023
1.44941	24-1616	226.425	210.651	210.754	203.087	195.251	194.011	182.665	184.184	168.933	160.934	167.273	158.043	142.032	143.574	157.509	148.673	138.762	192.212	133.945	135.386	170.013	150.263	144.158	142.164	127.104	133.064	137.698	124.832	119.341	112.251	116.75	115.296	117.854	155.619	151.199	132.266	132.702	145.964	141.243	134.808	121.982	130.186	128.645	126.076	132.609	117.458	130.474	104.123
1.4503	24-0982	226.933	211.204	211.929	204.14	195.869	194.442	182.567	183.824	168.663	161.263	167.264	157.367	144.506	144.074	155.834	148.08	138.662	191.589	136.165	135.946	171.005	151.18	144.125	141.996	127.699	131.306	136.704	125.889	121.074	113.201	117.791	114.947	115.949	156.476	149.689	133.622	132.997	144.26	139.82	134.456	124.319	129.016	128.979	126.811	131.534	119.105	128.455	105.597
1.45246	29-1785	222.234	205.438	207.653	199.538	190.892	189.368	177.496	178.523	164.005	155.894	160.93	151.578	141.489	138.017	148.595	140.273	133.463	186.959	132.15	128.687	166.705	147.096	139.369	136.582	123.362	124.983	128.76	120.434	116.827	109.966	111.427	107.928	108.47	152.097	143.09	130.821	129.541	137.004	134.101	128.432	123.815	124.713	124.689	121.984	125.36	114.71	119.835	104.542
1.45303	24-1553	229.775	213.964	214.862	206.764	198.335	197.411	185.626	186.724	171.686	164.149	170.422	160.328	147.313	146.606	158.699	151.254	141.575	194.438	139.338	139.316	173.973	153.891	147.472	145.114	130.905	134.091	140.334	129.091	124.283	116.299	120.089	118.37	119.516	158.865	152.716	136.157	136.272	147.425	143.237	137.427	127.209	131.903	132.434	129.181	134.312	122.083	131.907	108.036
1.45332	24-1474	234.654	217.969	219.584	211.474	203.209	201.881	190.494	191.707	177.124	168.302	173.995	164.947	151.278	150.21	163.565	153.84	146.209	200.122	142.549	141.137	178.689	158.341	151.612	149.509	135.32	139.006	142.736	131.986	127.949	120.954	122.868	121.135	123.471	163.839	157.65	141.448	141.064	151.197	148	141.222	133.105	137.897	136.856	133.508	139.808	125.069	134.991	114.147
1.45362	29-1778	235.904	218.914	220.355	212.326	204.346	202.776	191.493	193.177	177.937	169.107	174.512	166.277	151.869	150.873	164.594	154.102	147.423	201.356	143.052	141.025	178.966	159.651	152.85	150.076	136.052	140.856	142.848	132.282	128.17	121.623	123.797	121.572	123.814	164.775	158.643	142.626	141.983	152.31	149.22	142.37	133.871	139.646	137.637	134.707	140.714	125.873	135.479	115.492
1.45438	25-1314	234.259	217.358	219.364	211.102	202.624	201.264	189.415	190.752	175.966	167.589	172.775	163.859	152.448	149.231	161.29	152.072	145.36	198.944	143.352	140.293	178.392	158.501	151.102	148.287	135.029	137.142	140.619	131.514	128.297	120.905	122.547	119.699	120.883	163.56	155.288	141.963	141.098	149.288	146.222	140.231	134.449	137.011	136.442	132.933	137.811	125.84	131.959	114.866
1.45438	20-1682	232.643	215.6	218.063	209.606	201.019	199.731	188.126	189.166	174.766	166.043	171.243	162.223	151.404	147.524	159.521	150.145	144.109	197.4	142.285	138.628	176.968	157.031	149.942	146.952	134.106	135.639	139.152	130.169	127.463	120.241	121.01	118.567	119.69	162.004	153.831	140.959	139.756	147.218	144.955	138.314	133.961	135.692	135.553	131.792	136.132	124.228	130.585	114.547
1.45453	36-1571	234.631	217.922	219.013	211.035	203.517	201.789	189.956	191.73	176.476	168.606	173.301	165.154	150.708	149.543	162.734	153.33	146.166	200.647	142.235	140.119	178.09	159.273	151.566	148.947	134.743	138.761	141.239	130.768	126.727	120.182	122.932	120.123	121.823	163.931	157.177	142.133	141.663	151.719	147.385	141.11	132.898	138.596	136.336	133.466	139.213	125.735	133.466	113.715
1.4551	24-2289	245.101	228.818	230.072	222.254	213.842	212.434	201.143	202.212	187.513	178.886	185.218	175.6	161.653	161.423	174.521	165.156	156.692	210.268	152.822	152.369	189.075	168.877	162.25	160.234	145.807	150.073	154.191	143.085	138.278	131.145	134.381	132.031	134.255	174.375	168.238	151.499	150.835	162.123	158.731	152.165	142.229	147.742	147.112	144.697	150.21	135.68	146.206	123.803
1.45551	04-1648	241.188	224.374	225.44	217.411	209.712	208.207	196.788	198.558	182.997	174.786	180.193	171.901	156.835	156.508	170.065	160.089	152.825	206.817	148.478	146.856	183.981	165.367	158.583	155.529	141.299	146.045	148.759	137.762	133.162	126.779	129.7	127.276	129.264	169.812	164.079	147.767	147.593	158.454	154.72	147.933	138.547	144.819	143.151	140.108	145.905	131.673	141.194	119.905
1.4566	24-0968	196.234	179.908	182.224	173.287	163.998	163.704	153.223	152.83	139.237	130.249	137.659	127.184	117.576	114.5	126.994	117.853	109.741	159.51	109.498	107.874	140.722	120.735	116.351	112.46	101.064	103.326	109.333	98.8585	95.5892	88.4428	89.339	88.378	91.6508	124.562	118.403	104.49	103.523	112.567	111.169	103.954	99.2278	99.3441	101.707	97.466	102.439	90.1945	100.025	82.1043
1.45683	24-1562	199.463	185.559	185.269	176.981	168.006	168.199	157.074	157.048	142.895	136.017	144.552	132.701	120.329	122.302	134.077	128.489	115.021	162.628	114.312	118.139	145.007	123.825	120.075	118.611	105.279	109.88	119.485	106.432	100.851	91.7426	97.9043	97.6091	100.586	129.242	125.342	105.641	106.471	121.359	116.382	111.447	97.487	102.731	105.42	102.496	109.002	96.2823	110.756	80.5601
1.4588	13-1500	199.467	184.51	184.563	176.418	167.899	167.261	156.205	156.725	141.714	134.492	142.255	131.448	118.11	119.724	131.84	124.817	113.092	162.927	111.171	113.479	143.176	123.556	118.784	116.204	102.51	107.739	115.181	102.499	96.7013	88.7167	94.4613	93.1032	95.8512	127.994	123.731	105.107	105.261	119.253	114.774	109.239	96.3614	101.671	103.164	100.833	106.445	93.4089	106.846	79.3571
1.45957	24-1842	199.767	184.259	185.802	177.076	167.922	167.373	156.149	156.199	142.319	134.173	141.445	130.412	120.919	119.102	130.114	122.828	113.163	162.416	113.296	112.668	144.898	123.648	118.467	116.29	103.856	105.826	112.967	102.932	99.3402	90.8696	93.4526	91.8026	94.1849	128.991	121.959	106.883	106.331	116.301	113.451	108.074	101.196	101.723	103.923	100.527	106.03	94.0813	103.532	82.6666
1.46028	24-1105	203.057	187.642	188.324	180.14	171.255	170.595	159.399	159.937	145.107	137.453	144.791	134.122	121.994	122.457	134.021	126.558	115.97	166.346	114.415	115.259	146.84	126.708	121.587	119.039	105.536	109.989	116.575	105.195	99.7994	91.977	96.3905	94.5999	96.901	131.73	126.187	108.846	108.7	121.077	117.273	111.906	101.115	104.773	106.219	103.661	108.957	96.163	107.913	83.5944
1.46191	25-2400	255.252	237.215	239.761	231.821	224.073	221.971	210.687	212.465	197.818	188.364	192.398	185.395	172.213	168.771	182.269	170.554	166.799	221.931	162.17	157.401	198.891	180.398	172.462	169.166	155.984	159.405	158.843	150.223	147.348	142.077	142.124	139.064	140.964	185.17	177.342	164.668	163.264	170.426	168.241	160.928	156.67	160.75	157.721	154.647	159.732	145.774	151.625	138.078
1.46268	25-1312	216.157	202.123	201.854	193.771	184.923	184.54	173.078	173.513	158.929	152.197	160.472	148.819	136.788	138.198	149.02	143.436	130.837	178.953	129.889	132.73	161.47	141.037	136.118	134.376	120.874	124.709	133.479	121.455	116.148	106.94	113.585	111.672	113.553	146.153	140.756	122.699	122.845	136.742	131.757	127.332	114.121	118.689	120.958	118.735	123.925	112.513	124.384	96.2331
1.46418	29-1761	213.236	197.076	198.892	190.459	181.69	180.409	169.164	169.42	155.486	146.955	153.508	143.471	133.398	130.546	141.991	133.346	125.526	176.752	124.415	122.443	158.064	137.834	131.206	128.571	115.936	117.898	122.636	113.037	109.981	102.501	104.941	101.665	103.625	142.487	134.267	121.301	119.727	128.661	125.882	119.781	114.624	115.75	116.139	113.452	117.674	106.282	113.193	95.8589
1.46498	13-0727	211.966	195.859	197.317	188.941	180.285	179.067	167.824	168.404	153.957	145.527	152.234	142.252	131.043	129.256	141.236	132.6	124.069	175.419	122.478	121.242	156.01	135.873	129.697	127.04	113.965	117.183	122.028	111.85	107.905	100.203	103.257	100.599	103.023	140.746	133.628	118.788	117.81	127.939	124.865	118.976	111.444	114.03	114.425	111.872	116.735	104.209	113.131	93.1976
1.46508	30-1887	263.398	247.187	248.368	240.649	232.397	230.974	219.048	220.364	205.314	197.628	203.218	193.694	180.244	179.495	191.272	183.152	174.7	228.943	171.521	170.451	207.496	187.915	180.679	178.317	163.738	166.936	171.561	161.161	156.173	149.162	152.707	149.84	150.638	193.03	186.042	170.412	170.035	180.462	176.385	170.532	160.85	165.858	165.548	162.955	167.469	154.934	163.269	141.814
1.46549	30-1880	219.089	204.327	204.661	196.336	187.581	187.168	175.642	176.098	161.523	154.277	161.971	150.623	138.286	138.942	150.59	144.134	132.529	182.314	131.245	132.919	163.824	143.267	137.961	136.068	122.312	125.89	133.944	122.168	116.876	108.191	113.319	111.703	113.683	148.281	142.771	124.928	125.26	138.133	133.723	128.565	116.647	120.917	122.876	120.089	125.807	113.412	124.788	97.7019
1.46554	24-1850	215.316	199.606	200.885	192.64	183.964	182.655	171.377	171.788	157.476	149.263	156.194	145.799	134.559	133.245	145.044	136.951	127.707	178.773	126.215	125.71	159.97	139.247	133.011	131.101	117.565	120.599	126.243	115.964	111.729	103.571	107.333	104.73	106.815	144.517	137.478	122.024	121.072	131.779	128.383	122.866	114.336	117.201	117.884	115.683	120.633	108.02	117.353	95.9236
1.46555	25-1322	222.156	207.245	207.724	199.519	190.597	190.155	178.553	179.12	164.676	157.069	164.559	153.606	141.347	141.52	153.509	146.405	135.406	185.645	133.787	135.117	167.005	145.948	140.487	138.873	125.131	128.845	136.039	124.589	119.627	110.613	115.813	113.925	116.205	151.619	145.659	128.067	128.13	140.73	136.378	131.207	119.767	124.314	125.698	122.8	128.701	115.912	126.992	101.359
1.46614	29-1699	217.154	200.265	202.509	194.16	185.211	184.182	173.02	173.573	159.418	150.412	156.411	147.025	136.452	133.428	145.409	135.544	128.993	181.269	127.054	124.059	160.926	141.433	135.033	131.506	119.15	122.027	125.195	115.845	112.376	105.978	107.038	104.03	106.425	146.036	138.167	125.213	123.677	131.985	130.012	123.325	118.727	119.992	120.157	116.982	121.292	108.883	116.091	100.496
1.46861	13-0901	221.884	207.236	207.789	200.022	191.256	189.934	177.854	178.334	164.165	157.39	164.063	152.829	142.652	142.021	151.692	146.146	135.168	185.231	134.713	135.139	167.922	146.85	139.643	139.021	124.977	127.221	134.459	125.102	120.125	111.216	116.638	113.114	113.915	152.948	144.639	129.476	128.7	139.8	134.758	131.373	121.377	123.659	125.001	123.828	128.018	117.546	124.969	102.284
1.46876	24-0970	229.889	213.95	214.474	206.384	198.148	197.608	186.744	187.68	172.663	164.444	171.376	161.815	145.781	147.319	161.818	152.502	142.658	195.314	138.328	139.759	173.03	153.499	148.662	145.873	131.598	137.241	142.738	129.307	123.773	116.844	120.567	120.121	123.512	158.01	154.766	135.402	136.07	149.458	145.621	138.271	125.715	133.393	133.394	129.654	136.621	120.908	135.149	108.491
1.46942	23-1021	230.927	215.939	215.899	207.874	199.596	198.886	187.55	188.361	173.359	165.994	173.343	162.814	148.036	149.923	162.745	155.321	143.988	195.189	140.988	143.149	174.99	154.749	149.393	147.543	133.066	138.009	144.89	132	126.391	118.365	123.753	122.382	124.668	159.774	155.417	136.202	136.679	150.681	145.889	140.073	126.444	133.443	134.011	131.317	137.567	123.528	136.626	108.194
1.47083	13-0893	225.571	208.995	210.859	202.699	193.998	192.752	181.08	182.013	167.257	159.259	164.714	155.178	144.185	141.842	153.033	144.309	137.057	189.928	135.331	132.655	169.325	149.908	142.907	139.862	126.565	128.944	133.226	124.016	119.998	113.171	115.154	112.167	112.899	154.721	146.834	133.217	132.041	140.694	137.828	131.902	125.846	127.617	128.066	125.179	129.216	117.439	124.456	106.931
1.47088	25-2401	231.048	214.741	216.386	208.14	199.37	198.443	187.296	187.869	173.704	164.702	171.32	161.323	148.926	147.582	160.608	151.29	142.967	195.516	140.12	139.287	175.274	154.615	148.689	146.324	132.673	136.178	140.929	130.08	125.77	118.601	120.622	118.973	121.508	159.972	153.704	137.655	137.12	147.374	144.734	138.001	129.792	133.565	133.796	130.576	136.356	122.105	132.439	111.129
1.47208	29-1693	236.57	222.043	222.069	214.461	205.856	204.67	193.045	193.72	179.088	171.91	179.362	168.067	155.393	156.867	167.808	161.472	149.816	200.262	147.624	149.596	181.738	161	154.746	153.809	139.051	143.309	150.434	139.266	133.257	124.862	130.961	128.2	129.543	166.943	160.765	142.807	142.521	155.758	150.93	146.53	133.236	138.489	139.493	138.476	143.323	130.721	141.779	115.119
1.47248	23-1111	235.367	218.69	220.566	212.109	203.409	202.367	191.064	191.938	177.4	168.512	174.749	165.384	153.566	151.293	163.908	154.195	147.064	199.35	144.706	142.407	179.099	159.015	152.764	149.844	136.823	139.842	143.501	133.715	130.037	122.718	124.672	122.235	124.458	163.996	156.825	142.183	141.351	150.675	148.111	141.594	134.813	137.859	137.836	134.382	139.684	126.525	134.766	115.94
1.47322	09-1659	229.462	213.554	214.521	206.566	198.321	196.887	184.864	185.954	170.927	163.785	169.325	159.583	147.583	146.218	157.419	149.938	141.053	193.919	139.287	138.06	173.578	154.02	146.633	144.273	130.299	132.997	138.204	128.235	123.687	116.187	119.957	116.751	117.437	158.864	151.164	136.631	135.995	146.089	141.634	136.564	127.881	131.399	131.475	129.105	133.432	122.113	129.313	108.655
1.47434	24-1844	233.349	216.716	218.385	210.267	201.644	200.427	188.616	189.702	174.822	166.863	172.243	163.003	151.942	149.323	160.587	151.879	144.67	197.554	142.971	140.266	177.155	157.608	150.424	147.411	134.261	136.757	140.521	131.433	127.522	120.575	122.805	119.582	120.591	162.464	154.224	140.873	139.881	148.558	145.271	139.649	133.27	135.615	135.569	132.512	136.858	125.418	131.586	114.189
1.47434	13-0757	237.519	221.441	222.978	215.119	206.486	204.637	193.253	193.981	179.786	171.116	177.588	167.57	156.495	154.79	166.173	157.567	149.401	201.36	147.088	145.823	182.48	161.684	154.508	152.994	139.109	141.899	146.196	136.938	132.814	125.105	128.421	124.901	126.443	167.518	159.397	144.814	143.52	153.141	150.052	144.73	136.822	139.638	139.495	137.947	142.157	129.704	137.53	118.286
1.47525	61-1899	241.653	224.624	226.872	218.313	209.902	208.566	197.639	198.437	184.219	174.596	180.817	171.836	159.17	156.734	170.49	159.817	153.294	206.395	150.09	147.777	185.791	165.405	159.125	156.503	143.007	145.947	149.264	139.027	135.805	128.732	129.952	128.139	130.695	170.247	163.735	148.703	148.004	157.043	155.022	147.568	141.159	144.971	144.194	140.527	146.519	132.112	141.142	122.435
1.47691	25-1321	247.954	232.307	232.5	224.837	216.785	215.5	203.851	205.155	189.868	182.387	188.708	179.047	164.274	165.265	177.818	169.691	159.936	212.784	156.199	156.807	191.499	172.038	165.383	163.265	148.623	153.596	158.31	146.595	141.057	133.901	138.734	136.056	137.827	177.05	171.265	153.855	153.686	166.362	161.607	155.972	143.655	150.492	149.81	147.76	153.095	139.635	150.058	125.333
1.47783	09-0364	244.131	226.406	229.06	220.551	212.492	210.792	199.45	200.744	186.277	177.006	181.707	173.887	162.069	158.04	171	159.899	155.578	209.357	152.516	147.654	187.725	168.988	161.446	157.862	145.246	147.619	148.551	140.054	137.579	131.491	131.732	128.617	130.524	173.156	165.024	152.972	151.521	158.394	156.431	149.267	145.831	148.316	146.619	143.112	148.004	135.151	140.312	126.774
1.48032	13-1511	257.024	240.901	241.85	233.89	225.609	224.382	212.8	214.098	199.133	190.864	197.031	187.552	173.394	173.305	186.238	177.207	168.689	221.903	164.929	164.349	200.694	180.693	174.075	171.995	157.532	161.797	165.911	154.966	150.105	142.844	146.321	143.976	145.731	186.094	179.916	162.995	162.72	174.095	170.323	164.12	153.667	159.568	158.852	156.231	161.898	147.804	157.759	134.873
1.48268	13-1496	206.662	192.205	192.098	184.153	175.231	174.977	163.771	163.838	149.17	142.664	150.55	139.062	127.254	128.826	138.61	133.401	121.225	169.667	120.338	122.717	150.913	131.844	127.084	124.246	111.17	115.361	123.94	111.999	105.749	98.2422	104.3	102.063	103.66	135.908	130.809	113.567	113.426	126.997	122.393	117.702	105.195	108.914	111.742	109.776	113.158	103.074	114.643	88.5886
1.48407	59-2352	268.271	251.873	252.886	244.984	236.922	235.54	224.341	225.578	210.594	201.966	208.243	199.099	183.968	184.1	197.909	188.139	179.875	233.687	175.413	175.028	211.826	191.996	185.686	183.387	168.76	173.453	177.099	165.623	160.634	153.797	157.123	155.166	157.376	197.053	191.682	174.252	174.189	185.772	182.191	175.394	164.337	171.333	170.197	167.49	173.509	158.544	169.416	146.243
1.48915	23-1124	228.72	213.654	214.518	206.21	197.196	196.495	184.936	185.275	170.865	163.43	170.801	159.593	149.018	148.307	158.878	152.179	141.958	191.198	141.326	141.365	173.46	153.072	147.252	145.138	132.013	134.731	141.662	131.639	126.821	118.349	122.794	120.112	121.454	158.154	151.021	135.393	134.779	145.924	142.248	137.636	127.804	130.146	132.269	129.99	134.441	123.287	132.036	109.108
1.48948	30-1891	232.126	216.831	217.163	208.866	200.076	200.046	189.125	189.662	174.664	166.936	174.75	164.178	149.877	151.576	164.52	156.483	145.622	195.82	142.976	144.801	175.535	155.693	151.649	148.73	134.856	139.961	147.108	134.337	128.45	120.851	125.347	124.746	127.611	160.161	156.622	137.258	138.073	151.669	147.906	141.717	128.457	134.619	136.349	132.704	139.258	124.995	138.713	111.306
1.48956	24-1471	230.15	214.907	215.603	207.218	198.236	197.988	186.675	187.013	172.475	164.826	172.337	161.502	149.185	149.276	161.193	153.708	143.274	193.308	141.779	142.511	174.301	153.96	148.979	146.434	133.079	136.746	143.718	132.24	127.209	119.125	123.342	121.67	124.079	158.76	153.135	136.033	136.089	148.271	144.468	138.882	127.952	132.089	133.889	130.605	136.285	123.57	134.459	109.779
1.49274	61-1737	236.708	219.499	222.732	213.926	204.699	203.704	192.846	193.048	179.588	169.696	175.825	166.327	157.1	152.646	164.752	154.258	149.034	200.312	147.661	143.45	181.328	160.88	154.802	151.676	139.824	141.202	144.257	136.146	133.63	126.753	126.236	123.954	126.121	165.871	157.603	145.329	143.657	150.211	149.717	142.728	139.899	139.816	140.598	136.837	141.498	128.657	135.157	121.165
1.49378	25-1320	241.33	226.149	227.032	218.881	209.673	209.129	197.799	198.225	183.748	175.901	183.548	172.263	160.72	161.003	172.035	164.891	154.447	204.12	152.977	153.671	185.965	165.043	159.807	157.965	144.236	147.52	154.649	144.177	138.715	130.406	134.551	132.634	134.355	170.673	164.544	147.203	147.226	158.89	155.536	150.656	139.375	142.661	144.931	142.34	147.644	134.929	145.57	121.084
1.49473	09-0369	239.151	222.92	224.806	216.499	207.667	206.47	194.843	195.303	181.249	172.873	178.9	169.037	158.57	155.774	167.301	158.64	151.089	202.917	149.69	147.308	183.785	163.291	156.422	154.151	140.948	143.034	147.437	138.56	134.799	127.082	129.682	126.544	128.177	168.553	160.276	146.669	145.477	154.225	151.221	145.759	139.294	141.275	141.74	138.98	143.65	131.58	138.136	120.354
1.49477	20-0987	241.559	226.933	227.049	218.988	210.147	209.73	197.841	198.65	183.731	177.021	184.258	172.982	160.708	161.462	172.304	166.389	154.907	204.731	153.631	155.203	186.341	165.798	160.056	158.431	144.407	147.379	155.715	144.489	139.102	130.222	135.445	133.744	134.616	171.166	165.253	147.513	147.921	160.442	155.775	151.263	138.797	143.112	145.354	142.477	147.795	136.159	146.667	119.812
1.49616	24-2024	246.7	231.085	232.098	224.009	215.07	214.14	202.785	203.414	188.805	180.612	187.785	177.212	165.026	164.855	176.467	168.374	158.932	209.945	156.709	156.668	190.854	170.216	164.324	162.293	148.481	152.154	157.689	147.217	142.197	134.298	138.248	135.815	137.607	175.713	169.202	152.515	151.995	163.401	160.067	154.652	144.146	148.194	149.141	146.774	151.965	138.798	148.848	125.744
1.49636	24-1564	252.451	237.941	237.933	229.996	221.392	220.796	209.293	209.794	195.343	188.028	195.582	184.389	170.671	172.156	184.361	177.642	165.967	216.435	163.484	165.724	197.577	176.49	171.02	169.957	155.388	159.48	166.973	154.836	149.158	140.666	146.043	144.534	146.424	182.219	177.09	158.228	158.613	172.18	167.425	162.203	148.483	154.857	156.008	153.631	159.694	146.091	158.259	130.169
1.49664	09-2045	247.33	231.117	232.073	223.706	215.245	214.653	203.457	204.415	189.359	181.071	187.733	178.227	163.963	164.003	177.365	168.102	159.409	211.664	156.119	155.73	190.409	170.725	165.28	162.363	148.52	153.015	157.659	146.101	141.094	134.055	137.158	135.736	138.155	175.279	170.228	152.67	153.048	164.773	161.325	154.599	144.04	149.898	149.934	146.278	152.629	138.227	149.334	125.665
1.49763	25-1323	255.373	240.343	240.196	232.278	224.028	223.349	212.114	213.114	198.128	190.354	197.674	187.504	171.906	173.98	187.506	179.366	168.574	219.932	164.627	166.83	199.346	178.888	173.696	172.053	157.338	162.671	168.87	155.899	150.399	142.35	147.582	146.505	149.046	184.344	180.397	160.532	161.06	175.179	170.615	164.499	150.247	158.434	158.476	155.621	162.422	147.331	161.024	132.586
1.49831	25-1635	248.609	231.742	234.114	225.612	216.763	215.488	204.445	205.207	191.111	181.42	187.715	178.305	167.047	164.305	177.002	166.782	160.411	212.358	157.796	155.138	192.832	171.936	165.7	163.356	150.293	152.908	156.151	147.024	143.777	136.314	137.335	135.308	137.456	177.59	170.267	155.556	154.515	162.954	161.414	154.82	148.605	151.183	151.096	147.791	153.38	139.282	147.791	129.742
1.49936	13-1504	252.927	237.318	238.016	230.247	221.688	220.393	209.078	209.902	195.09	187.092	193.981	183.638	170.19	170.945	182.851	174.748	165.058	216.998	161.889	162.363	196.969	176.624	170.427	168.708	154.046	158.246	163.701	152.799	147.198	139.77	144.003	141.58	143.255	182.14	176.146	158.681	158.425	170.386	166.583	161.084	149.371	154.66	155.021	153.125	158.344	144.603	155.365	131.22
1.5033	61-1906	266.187	250.493	251.145	243.132	234.83	233.788	222.344	223.213	208.337	200.416	207.184	197.086	182.837	183.38	196.082	187.693	178.181	230.665	174.815	175.127	210.014	190.105	183.907	181.735	167.199	171.339	176.691	165.207	159.869	152.56	156.735	154.478	156.182	194.939	189.291	171.89	171.893	183.976	179.953	173.864	162.233	168.321	168.426	165.876	171.365	157.678	168.153	143.542
1.50692	04-1342	270.035	253.331	254.701	246.898	238.7	236.936	225.533	227.012	212.127	203.246	208.876	200.143	186.597	185.639	198.275	188.323	181.48	234.882	177.284	175.444	213.603	193.737	186.622	184.476	170.298	174.397	176.703	166.928	162.671	155.945	158.554	155.614	157.238	199.359	192.321	176.68	175.847	185.782	182.751	176.589	167.725	173.009	171.457	169.198	174.416	160.275	168.916	149.283
1.50985	24-2288	268.9	252.485	254.23	246.052	237.479	235.988	224.179	225.24	210.58	202.326	208.083	198.492	187.281	184.958	195.89	187.497	180.255	232.718	178.27	175.836	213.214	193.011	185.734	183.422	169.842	171.782	175.923	167.096	163.329	155.745	158.396	155.142	155.791	198.262	189.964	175.975	175.094	183.751	180.726	175.288	167.974	170.751	170.876	168.176	172.319	160.656	167.099	148.495
1.51105	30-1861	288.266	271.829	273.182	265.295	256.779	255.51	244.428	245.349	230.823	221.695	228.389	218.793	204.744	204.434	217.758	207.911	199.808	253.099	195.673	195.199	232.219	211.776	205.626	203.482	189.165	193.263	197.138	186.208	181.334	174.372	177.325	175.207	177.488	217.175	211.297	194.271	194.05	204.966	202.03	195.352	184.896	190.831	190.386	187.669	193.35	178.624	189.109	166.864
1.51161	13-1487	283.831	266.195	268.759	260.565	252.327	250.469	239.45	240.823	226.431	216.452	221.679	213.669	200.781	198.039	211.497	199.963	195.261	249.084	191.02	187.349	227.661	207.651	200.598	198.111	184.641	187.864	188.757	179.899	176.792	170.397	170.96	168.463	170.415	213.127	205.776	191.468	190.331	198.283	196.693	189.535	183.509	187.766	185.908	182.833	188.307	173.582	181.235	164.945
1.51257	09-0367	286.17	269.434	271.349	263.298	254.76	253.303	241.607	242.664	228.049	219.601	225.169	215.8	203.589	201.45	213.358	204.155	197.22	250.816	194.439	191.982	230.27	210.338	202.98	200.558	186.748	189.001	192.674	183.439	179.398	172.421	174.524	171.536	172.364	215.392	207.492	193.296	192.415	201.256	198.347	192.239	184.74	188.271	188.124	185.249	189.723	177.238	183.983	165.339
1.5146	23-1113	245.425	230.434	230.527	222.345	213.623	213.502	202.375	203.001	188.427	180.405	188.127	177.512	163.119	164.889	177.912	169.964	159.007	209.319	155.811	158.048	189.518	168.785	164.272	162.342	148.371	153.275	160.101	147.278	141.863	133.881	138.463	137.739	140.583	174.154	170.228	150.525	151.36	164.957	160.969	154.814	141.542	148.277	149.321	145.832	152.73	137.941	151.792	123.824
1.5164	29-1705	250.075	234.389	235.857	227.479	218.248	217.673	206.474	206.511	192.518	184.2	191.482	180.668	169.95	168.51	179.828	171.715	162.814	212.926	161.559	160.73	194.638	174.047	168.616	166.027	153.187	155.742	161.514	151.502	147.049	139.391	142.464	140.019	141.936	179.05	171.979	156.857	156.181	166.303	163.562	157.947	149.351	151.819	153.626	150.717	155.393	143.17	151.966	131.135
1.51682	36-1569	297.173	280.518	282.297	274.19	265.764	264.407	252.693	254.062	239.406	230.681	236.208	227.031	214.001	212.379	224.93	215.547	208.503	262.075	205.142	203.103	241.468	220.828	213.712	211.947	197.764	200.44	204.019	194.425	190.49	183.176	185.101	182.959	183.952	226.623	219.438	203.707	203.366	212.717	209.833	203.595	195.147	199.812	199.18	195.979	201.653	187.71	195.931	175.591
1.51998	25-2398	258.614	243.235	244.324	236.046	227.015	226.253	215.019	215.31	201.018	192.816	200.286	189.313	177.557	177.201	188.766	180.939	171.356	221.492	169.534	169.579	203.201	182.234	176.736	174.837	161.207	164.236	170.461	160.031	155.166	147.076	150.768	148.748	150.423	187.675	181.305	164.588	164.192	175.382	172.302	166.869	156.42	160.093	161.688	159.094	164.394	151.288	161.414	137.869
1.52017	29-1766	301.484	284.429	286.778	278.698	270.193	268.468	256.931	258.104	243.717	234.567	239.964	231.059	219.057	216.334	228.434	218.593	212.64	266.349	209.516	206.438	245.98	225.454	218.071	216.059	202.229	204.412	207.087	198.437	194.882	187.77	189.423	186.577	187.535	231.11	223.07	208.879	207.902	216.028	213.725	207.437	200.58	204.26	203.503	200.645	205.324	192.182	198.957	181.525
1.52267	13-0900	253.734	237.911	239.608	231.223	222.193	221.345	209.591	209.938	195.763	187.979	194.299	183.648	173.558	171.233	181.582	174.338	165.905	217.028	165.129	163.366	198.521	178.168	171.595	169.23	156.045	157.348	163.385	154.299	150.127	142.398	144.974	142.298	142.849	183.113	175.036	161.093	160.33	169.219	166.233	160.925	153.665	155.159	156.914	153.963	157.843	147.039	153.796	134.229
1.52544	29-1783	272.957	257.044	257.467	249.299	241.021	240.513	229.232	230.355	215.118	207.137	213.805	204.294	188.935	189.871	203.443	194.397	185.311	237.523	181.331	181.699	215.891	196.371	191.127	188.267	174.176	178.944	183.811	171.641	166.389	159.323	163.051	161.73	164.091	200.973	196.493	178.062	178.778	191.181	187.3	180.754	168.508	175.67	175.69	172.013	178.599	163.824	175.612	150.404
1.52667	25-1627	267.315	250.832	252.357	244.193	235.794	234.34	222.838	223.632	209.095	200.66	206.612	197.189	185.033	183.296	195.15	186.012	178.693	231.328	176.02	173.891	211.11	191.331	184.41	181.753	168.205	171.063	174.55	165.033	160.872	154.035	156.727	153.551	155.077	196.092	188.532	174.139	173.295	182.581	179.419	173.548	165.68	169.365	169.034	166.481	171.24	158.548	165.753	146.881
1.5286	20-1687	273.703	257.399	258.888	250.497	241.847	240.943	229.1	230.245	215.433	207.282	213.143	203.551	191.386	189.622	201.519	192.905	185.271	237.52	182.989	181.044	217.575	197.319	190.606	188.266	174.644	177.09	181.563	171.992	167.987	160.329	162.752	160.496	161.352	202.543	195.211	179.869	179.633	189.134	186	180.203	171.861	175.62	175.865	172.413	177.789	165.057	172.771	152.214
1.52887	59-2355	283.099	267.211	267.789	259.696	251.47	250.559	239.082	240.236	225.186	217.102	223.709	214.128	199.309	199.718	212.941	204.047	195.062	247.594	191.268	191.329	226.523	206.765	200.656	198.327	184.022	188.404	192.999	181.488	176.43	169.027	173.095	171.007	172.938	211.577	206.118	188.47	188.73	200.794	196.809	190.534	178.739	185.594	185.253	182.27	188.157	174.115	184.613	160.312
1.52989	61-1733	283.387	267.743	268.524	260.619	252.167	250.833	239.413	240.22	225.472	217.351	224.257	213.996	200.681	200.842	212.884	204.538	195.372	247.265	192.228	192.171	227.463	207.27	200.891	198.971	184.524	188.326	193.323	182.772	177.471	169.976	174.259	171.505	172.845	212.492	206.113	189.273	188.913	200.382	196.691	191.13	179.732	185.144	185.383	183.454	188.371	175.104	184.748	161.355
1.53414	24-1545	295.572	279.717	280.853	272.913	264.363	262.962	251.54	252.446	237.87	229.376	236.032	225.895	212.735	212.54	224.673	216.015	207.462	259.579	204.132	203.568	239.907	219.182	212.622	211.14	196.586	200.073	204.677	194.528	189.609	182.09	185.537	183.079	184.259	224.971	218.34	201.521	201.015	211.959	208.744	202.998	192.31	197.472	197.481	195.403	200.65	186.774	196.328	173.516
1.53717	24-1565	299.535	282.435	284.105	275.893	267.89	266.37	255.246	256.61	241.656	232.552	238.193	229.819	215.355	214.31	227.88	217.158	210.983	264.565	206.573	204.264	242.676	223.155	216.564	213.876	199.926	203.854	205.934	195.76	191.752	185.358	187.279	185.041	186.849	227.98	221.828	205.782	205.421	215.263	212.653	205.615	196.867	202.799	201.322	198.189	204.014	189.16	198.23	178.257
1.54178	30-1856	303.504	287.077	288.423	280.609	272.412	270.807	258.963	260.292	245.442	237.383	242.67	233.497	220.178	219.047	230.853	222.138	214.836	268.604	211.327	209.483	247.481	227.7	220.144	218.166	203.76	206.581	210.239	200.63	196.232	189.328	192.054	189.115	189.732	232.998	225.557	210.41	209.746	219.412	215.879	209.968	201.037	205.921	205.274	202.723	207.235	194.49	201.93	181.782
1.54308	25-2408	270.087	255.278	255.881	247.64	238.54	238.194	226.872	227.098	212.869	205.065	212.809	201.504	189.247	189.802	201.357	194.203	183.612	232.913	181.828	182.923	215.008	193.747	188.676	187.19	173.437	176.724	183.874	172.848	167.623	159.192	163.49	161.919	163.699	199.413	193.711	175.85	175.928	188.152	184.578	179.435	167.365	171.908	173.927	171.097	176.893	163.627	174.731	149.001
1.54693	61-1901	282.873	268.024	267.588	259.694	251.361	251.005	239.744	240.559	225.515	218.084	225.663	215.251	199.602	201.976	215.115	207.311	196.204	247.139	192.409	194.796	226.598	206.746	201.822	199.689	185.108	190.367	196.889	183.9	177.834	170.219	175.725	174.376	176.635	211.52	207.688	187.956	188.843	203.049	198.317	192.381	177.431	185.682	186.301	183.405	189.688	175.49	188.528	160.101
1.54754	13-0714	318.211	301.097	303.467	295.436	286.989	285.268	273.414	274.485	260.057	251.581	256.416	247.556	236.115	232.96	244.143	234.82	229.204	283.147	226.576	222.628	262.468	242.875	235.011	232.411	218.832	220.507	222.891	214.951	211.183	204.726	206.292	202.709	203.032	247.881	238.965	226.27	225.116	232.478	229.795	223.916	217.855	220.765	220.178	217.555	221.32	209.528	214.225	198.524
1.54939	24-1427	278.927	264.119	264.133	256.087	247.515	247.131	235.481	236.092	221.221	214.273	221.373	210.646	196.918	197.926	209.617	202.872	192.044	242.751	189.768	191.161	223.245	203.036	197.604	195.552	181.433	184.957	192.169	180.319	174.84	166.752	171.824	170.16	171.487	207.904	202.694	184.704	185.229	197.968	193.288	187.989	174.924	181.045	182.521	179.401	184.777	172.318	183.271	156.739
1.55169	24-2038	286.985	271.145	272.012	263.792	255.277	254.343	243.011	243.985	229.12	220.76	227.484	217.65	203.828	204.017	216.638	207.84	199.248	250.679	195.859	195.5	230.623	210.081	204.281	202.339	188.213	192.137	196.795	186.045	181.248	173.633	177.05	175.291	176.952	215.624	209.892	192.163	192.196	203.712	200.404	194.454	183.277	189.068	189.161	186.209	192.345	177.861	188.53	164.62
1.55202	13-1507	290.038	274.494	275.066	267.01	258.399	257.584	246.257	247.097	232.178	224.129	231.221	220.971	206.941	207.877	220.168	211.782	202.347	253.689	199.054	199.47	233.71	213.388	207.73	205.713	191.351	195.507	200.922	189.736	184.371	176.814	180.976	178.966	180.672	218.634	213.188	195.157	195.274	207.466	203.83	198.052	185.813	191.836	192.404	189.703	195.539	181.436	192.42	167.466
1.55302	25-1631	292.53	276.514	277.388	269.092	260.634	259.872	248.569	249.607	234.686	226.224	232.955	223.331	208.975	209.182	222.285	213.008	204.608	256.505	200.936	200.568	235.838	215.717	210.026	207.638	193.686	197.726	202.208	191.005	186.342	178.908	182.275	180.512	182.565	220.758	215.355	197.747	197.839	209.404	206.119	199.673	188.65	194.804	194.833	191.465	197.696	183.168	193.867	170.065
1.55414	24-1563	295.364	279.965	280.98	272.967	264.012	263.125	251.438	251.945	237.693	229.682	236.545	225.835	213.767	213.387	224.681	216.957	207.626	258.827	205.413	205.09	240.153	219.087	212.787	211.319	197.237	200.175	205.713	195.804	190.715	182.84	186.662	184.098	185.332	224.929	217.876	201.456	201.126	212.002	208.38	203.335	192.663	196.93	197.885	195.539	200.719	187.764	196.636	173.836
1.555	57-1585	290.533	275.092	276.007	267.815	259.026	258.291	246.485	247.131	232.549	225.036	231.683	221.091	208.96	208.216	219.337	212.132	202.816	253.979	200.985	200.574	235.028	214.551	208.3	206.291	192.501	194.743	201.017	190.8	186.07	177.999	181.796	179.446	180.338	219.68	212.747	196.766	196.676	207.309	203.514	198.281	187.938	192.013	193.443	190.416	195.135	183.316	191.771	168.856
1.55507	13-1403	293.102	277.207	278.555	270.497	261.664	260.541	248.682	249.454	234.831	227.077	233.179	222.999	211.466	210.203	220.936	212.998	204.833	256.604	202.91	201.267	237.318	217.085	210.227	208.121	194.318	196.585	201.517	192.333	187.731	180.261	183.508	180.361	180.831	222.412	214.51	199.669	198.921	208.608	205.254	200.123	191.16	194.45	195.318	192.862	197.144	185.219	192.354	172.063
1.55609	29-1771	300.584	284.467	285.635	277.361	268.703	267.922	256.737	257.588	242.886	234.164	241.06	231.2	217.24	217.343	230.217	220.87	212.526	264.548	208.958	208.475	244.171	223.788	218.134	215.859	201.769	205.595	210.184	199.246	194.421	187.172	190.215	188.44	190.364	228.942	223.393	205.799	205.953	217.193	214.273	207.751	196.995	202.686	202.933	199.708	205.77	191.099	201.813	178.425
1.55627	59-2354	291.627	276.028	277.089	268.948	260.073	259.274	247.441	248.167	233.569	225.875	232.31	221.921	209.936	209.155	220.05	212.584	203.682	255.092	201.756	200.972	236.052	215.375	209.006	207.08	193.26	195.649	201.331	191.448	186.807	178.929	182.432	179.927	180.728	220.837	213.63	197.708	197.538	207.913	204.294	199.125	189.201	193.119	194.211	191.244	196.044	183.841	192.208	170.034
1.55914	24-1436	304.566	288.043	289.518	281.063	272.605	271.803	260.268	261.461	246.67	238.058	244.013	234.878	221.298	220.073	233.041	223.43	216.251	268.916	212.938	211.254	248.139	227.926	221.722	219.194	205.548	208.416	212.427	202.02	198.259	190.893	193.099	191.351	192.813	232.983	226.706	210.453	210.488	220.411	217.504	210.844	201.999	207.148	206.985	202.947	208.971	194.979	204.09	182.726
1.56331	13-1405	309.884	293.861	295.21	287.017	278.449	277.268	265.298	266.407	251.84	243.675	249.599	239.841	227.716	225.98	237.507	229.28	221.545	273.766	219.024	217.318	254.303	233.703	226.644	224.829	210.942	213.105	217.595	208.26	204.272	196.326	199.362	196.618	197.266	239.311	231.521	216.393	215.901	225.385	222.013	216.529	207.655	211.828	211.952	209.02	213.776	201.536	208.759	188.142
1.56522	04-1646	320.287	303.539	304.632	296.528	288.563	287.492	276.106	277.442	262.336	253.909	259.521	250.956	235.685	235.484	249.026	238.978	231.853	285.668	227.368	225.827	263.262	243.965	237.607	234.873	220.647	224.813	227.643	216.811	212.093	205.924	208.375	206.446	208.25	248.583	243.022	226.152	226.422	237.13	233.648	226.772	216.617	223.468	222.281	218.84	225.071	210.285	219.755	197.991
1.57196	04-1332	296.402	281.404	281.556	273.465	264.791	264.372	253.311	253.909	239.106	231.167	238.944	228.232	213.61	215.423	228.225	220.183	209.697	259.9	206.338	208.064	240.339	219.796	215.021	213.194	198.803	203.39	209.917	197.782	192.037	184.111	188.831	187.714	189.749	225.018	220.874	201.338	201.857	215.261	211.533	205.648	191.596	198.602	199.823	196.908	203.27	188.655	201.555	173.98
1.57429	61-1730	295.836	279.986	280.713	272.462	264.08	263.249	252.062	252.848	238.103	229.707	236.591	226.859	212.455	212.786	225.911	216.8	208.08	259.782	204.453	204.492	239.409	219.151	213.504	211.307	197.259	201.201	206.004	194.547	189.834	182.451	186.052	184.296	186.412	224.025	218.756	201.152	201.237	213.008	209.563	203.133	191.816	198.167	198.236	194.983	201.179	186.805	197.569	173.553
1.57661	25-2399	298.839	282.72	283.499	275.28	266.923	266.076	254.831	255.967	240.872	232.46	239.022	229.651	215.002	215.4	228.504	219.084	210.909	262.893	206.947	206.477	241.811	222.009	216.35	213.82	199.725	204.028	208.17	197.099	192.204	185.056	188.387	186.614	188.567	226.936	221.689	203.931	204.207	215.713	212.416	206.044	194.732	201.171	201.001	197.726	203.924	189.254	200.003	176.483
1.57689	24-1104	300.991	285.52	285.889	277.878	269.322	268.694	257.025	257.918	242.821	235.429	242.106	231.925	218.131	218.683	230.547	222.675	213.203	264.75	210.332	210.545	244.479	224.777	218.87	216.404	202.325	205.955	211.679	200.515	195.182	187.795	192.073	189.881	190.986	229.503	223.723	206.515	206.67	218.523	214.441	208.856	196.904	202.697	203.594	200.618	205.831	193.008	202.86	178.51
1.57905	13-0726	305.662	290.552	291.008	282.934	274.21	273.555	261.671	262.458	247.695	240.357	247.157	236.501	223.651	223.967	235.183	227.984	218.131	269.09	215.888	216.132	250.043	229.501	223.382	221.652	207.437	210.346	216.72	206.164	200.977	192.939	197.371	195.013	195.828	234.873	228.407	211.334	211.552	223.073	218.906	213.886	202.145	207.193	208.406	205.62	210.89	198.352	207.651	183.192
1.58271	61-2102	315.214	299.564	299.607	291.891	283.974	282.813	271.356	272.6	257.387	249.593	255.952	246.563	230.849	232.227	245.377	236.577	227.458	280.082	222.921	223.458	258.485	238.904	232.771	230.722	215.879	220.798	225.18	213.506	207.955	200.976	205.5	203.456	205.222	243.935	239.019	220.636	220.926	233.5	229.092	223.144	209.938	217.949	217.26	214.778	220.805	206.215	217.309	192.17
1.58275	30-1867	319.69	303.537	304.344	296.425	288.152	287.109	275.856	276.885	261.957	253.595	259.977	250.483	235.477	236.059	249.236	239.852	231.585	284.427	227.217	226.898	262.898	243.194	237.161	234.86	220.365	224.657	228.82	217.614	212.363	205.665	208.946	206.972	208.76	248.147	242.827	225.232	225.259	236.828	233.428	226.907	215.318	222.065	221.849	218.988	224.742	210.108	220.669	197.197
1.58342	29-1770	323.515	307.743	308.61	300.512	291.974	291.072	279.772	280.526	265.982	257.461	264.395	254.405	240.332	240.488	253.448	244.475	235.646	287.608	232.073	232.06	267.58	246.877	241.074	239.228	224.896	228.694	233.524	222.541	217.561	210.003	213.667	211.718	213.568	252.283	246.572	229.001	229.108	240.643	237.198	231.091	219.41	225.76	225.904	223.003	228.896	214.619	225.046	201.187
1.58499	25-1623	310.478	293.91	295.947	287.664	278.848	277.504	265.952	266.801	252.443	243.639	249.566	239.989	228.764	226.32	237.613	228.626	221.969	273.954	219.639	217.005	254.736	234.093	227.252	225.122	211.632	213.534	217.279	208.732	204.963	197.451	199.492	196.736	197.537	239.619	231.577	217.228	216.379	224.735	222.447	216.758	209.236	212.269	212.582	209.657	214.187	201.688	208.55	190.153
1.58501	24-1550	315.063	298.978	300.243	292.124	283.571	282.549	270.944	271.744	257.077	248.976	255.139	245.245	232.152	231.338	243.287	234.854	226.706	279.291	223.767	222.657	258.973	238.839	232.351	230.147	215.932	218.737	223.624	213.485	208.679	201.468	204.447	202.197	203.125	243.842	237.235	221.179	220.966	231.199	227.932	221.955	211.957	216.847	217.335	214.353	219.29	206.314	214.934	193.08
1.58694	25-1313	316.324	300.837	301.136	293.226	285.041	284.095	271.972	273.267	257.988	251.04	256.794	247.122	233.243	233.278	244.814	237.449	228.383	280.722	225.552	225.221	260.187	240.371	233.608	231.624	217.219	220.28	225.699	215.06	210.152	202.489	206.762	204.428	204.8	245.44	239.017	222.346	222.513	233.802	229.158	223.941	212.332	218.468	218.674	215.684	220.732	208.499	217.155	193.468
1.59252	13-1408	298.261	283.501	283.829	275.53	266.563	266.422	255.145	255.414	241.017	233.335	241.118	230.044	216.891	217.844	229.834	222.425	211.921	261.136	209.692	210.921	242.735	221.923	217.135	215.332	201.588	205.176	212.128	200.686	195.322	187.07	191.619	190.154	192.061	227.158	222.038	203.731	204.113	216.73	212.999	207.6	194.716	200.306	202.218	199.108	205.093	191.61	202.997	176.75
1.59378	29-1695	335.842	319.095	320.829	312.698	304.411	302.951	291.271	292.533	277.97	269.208	274.531	265.659	252.656	250.814	263.052	253.54	247.185	300.519	243.632	241.147	279.826	259.511	252.329	250.308	236.443	238.931	241.856	232.542	228.883	221.857	223.831	221.226	222.195	265.006	257.528	242.573	241.939	250.832	248.032	241.772	233.699	238.482	237.684	234.524	239.631	226.257	233.607	214.513
1.60215	23-2072	317.692	302.163	302.655	294.467	285.915	285.286	273.888	274.709	259.841	251.831	258.811	248.731	234.518	235.248	247.787	239.29	230.107	281.314	226.756	226.933	261.266	241.013	235.453	233.357	219.122	223.158	228.321	217.221	211.953	204.448	208.441	206.542	208.149	246.126	240.692	222.699	223.091	235.109	231.393	225.556	213.293	219.683	220.139	217.162	223.087	209.079	219.682	195.002
1.60238	04-1517	324.255	308.385	309.017	300.622	292.33	291.759	281.025	281.702	267.059	258.211	265.631	255.965	240.469	241.607	255.387	245.757	237.075	288.285	232.719	233.172	267.604	247.542	242.72	240.237	226.313	230.81	235.487	223.308	218.461	211.441	214.915	213.6	216.251	252.135	248.017	229.27	229.784	242.237	239.124	232.046	219.836	227.282	227.252	223.752	230.313	214.962	227.257	202.078
1.60277	25-1328	309.739	294.686	295.047	286.92	278.284	277.643	265.786	266.487	251.676	244.545	251.213	240.669	227.867	227.951	239.054	232.13	222.426	272.983	220.349	220.433	253.999	233.629	227.575	225.721	211.677	214.535	220.819	210.342	205.251	197.179	201.622	199.348	200.076	238.809	232.35	215.558	215.661	227.127	222.89	217.992	206.194	211.356	212.59	209.761	214.772	202.685	211.68	187.441
1.60523	09-1672	326.511	310.416	311.458	303.014	294.53	293.876	282.756	283.581	268.871	260.157	267.009	257.36	242.923	242.966	256.358	246.826	238.698	290.42	234.953	234.428	269.95	249.634	244.205	241.866	227.894	231.7	236.138	225.014	220.383	213.078	216.042	214.611	216.584	254.577	249.412	231.602	231.945	243.257	240.313	233.601	222.531	228.894	229.01	225.457	231.869	216.997	227.807	204.062
1.60988	29-1768	332.616	317.001	317.966	309.798	301.048	300.346	288.654	289.343	274.718	266.874	273.491	263.119	250.134	249.799	261.444	253.558	244.69	296.292	242.08	241.574	276.711	256.336	250.179	248.161	234.034	236.81	242.467	232.103	227.129	219.498	223.064	220.883	221.807	261.465	255.029	238.422	238.353	249.219	245.748	240.076	229.175	234.179	235.256	232.25	237.281	224.485	233.495	210.336
1.61194	61-1904	333.798	317.702	318.787	310.617	302.164	301.144	289.375	290.373	275.54	267.551	273.578	264.013	250.838	249.866	261.756	253.21	245.387	297.768	242.426	240.994	277.457	257.527	250.88	248.541	234.606	237.488	241.718	231.807	227.259	219.936	223.221	220.579	221.444	262.466	255.502	239.794	239.551	249.738	246.215	240.431	230.471	235.682	235.774	232.792	237.621	225.052	232.922	211.627
1.61581	24-1434	340.641	324.947	325.928	317.88	309.334	308.286	296.167	297.138	282.3	274.978	280.817	270.774	258.475	257.373	268.198	260.789	252.437	304.429	250.274	248.96	284.927	264.774	257.8	255.8	241.731	243.668	249.021	239.545	234.954	227.253	230.801	228.016	228.083	269.928	262.354	247.095	246.838	256.692	252.83	247.788	237.83	242.163	242.978	240.105	244.545	232.923	239.975	218.484
1.61771	24-1546	355.312	339.344	340.365	332.453	323.931	322.756	311.027	312.062	297.264	289.138	295.348	285.456	272.067	271.724	283.609	275.049	266.868	319.384	263.518	262.599	299.24	278.928	272.232	270.37	255.933	258.984	263.506	253.535	248.578	241.334	244.664	242.118	242.829	284.353	277.561	261.128	260.913	271.413	267.998	262.363	251.584	256.976	257.185	254.588	259.674	246.384	254.936	232.675
1.618	25-1326	345.744	329.818	331.108	323.214	314.505	313.168	301.089	302.001	287.373	279.707	285.456	275.444	263.89	262.461	272.705	265.046	257.32	309.289	255.11	253.103	290.084	269.891	262.553	260.643	246.664	248.653	253.028	244.453	239.804	232.5	235.706	232.297	232.292	275.352	266.953	252.477	251.75	260.921	257.436	252.693	243.587	247.093	247.636	245.406	249.377	237.848	243.922	224.212
1.6191	13-0908	347.13	331.203	332.578	324.617	315.919	314.576	302.379	303.42	288.757	281.147	286.736	276.834	265.531	263.755	273.906	266.319	258.729	310.717	256.76	254.626	291.682	271.357	263.868	262.045	248.179	249.744	254.3	245.856	241.579	233.939	237.122	233.708	233.462	276.892	268.256	254.067	253.334	262.22	258.746	254.003	245.294	248.627	249.215	246.735	250.605	239.442	245.205	225.791
1.61951	13-1411	354.677	338.067	340.148	331.934	323.109	321.733	310.136	311.046	296.698	287.783	293.764	284.152	272.531	270.331	281.718	272.534	266.013	318.282	263.278	260.635	298.904	278.334	271.338	269.304	255.654	257.667	261.117	252.591	248.629	241.277	243.433	240.521	241.142	283.888	275.839	261.286	260.4	268.909	266.686	260.851	252.916	256.407	256.628	253.898	258.312	245.636	252.421	233.767
1.62022	36-1580	359.921	343.537	345.079	337.188	328.572	327.068	315.424	316.513	301.822	293.304	299.202	289.607	277.007	275.938	287.423	278.373	271.268	323.832	267.986	266.045	303.871	283.513	276.476	274.621	260.431	263.157	266.722	257.675	253.138	246.09	248.787	245.851	246.391	289.181	281.626	266.167	265.427	274.893	272.117	266.506	257.119	261.603	261.568	259.229	263.934	250.679	258.289	238.187
1.62117	25-1329	353.74	337.484	339.1	330.975	322.344	321.044	309.036	310.077	295.482	287.401	293.063	283.392	271.622	269.615	280.562	272.243	265.093	317.583	262.702	260.396	298.05	277.79	270.467	268.411	254.63	256.309	260.486	251.709	247.668	240.199	242.917	239.865	240.023	283.09	274.885	260.505	259.827	268.616	265.521	260.062	251.726	255.411	255.754	252.935	257.163	245.348	251.598	232.248
1.63982	23-1116	355.39	339.365	340.715	332.577	323.905	322.764	311.19	312.01	297.562	289.101	295.452	285.513	272.749	271.753	283.569	274.986	267.139	319.085	264.132	262.948	299.632	278.91	272.308	270.599	256.583	259.068	263.643	253.92	249.535	241.904	244.848	242.488	243.447	284.407	277.418	261.391	260.988	270.99	268.022	262.208	252.315	257.106	257.543	254.668	259.679	246.553	254.96	233.344
1.64057	29-1710	351.43	335.459	336.871	328.793	320.096	318.842	306.714	307.661	292.991	285.386	290.971	281.097	269.817	267.914	278.187	270.507	263.092	314.838	261.193	258.881	295.779	275.581	268.25	266.258	252.49	254.044	258.566	250.146	245.891	238.308	241.361	238.078	237.816	280.927	272.415	258.276	257.544	266.347	263.015	258.174	249.542	252.867	253.553	250.959	254.875	243.678	249.421	230.111
1.64091	25-1625	364.602	348.924	349.419	341.469	333.133	332.164	320.356	321.537	306.43	298.746	305.054	295.264	280.995	281.418	293.481	285.172	276.457	328.692	272.94	272.582	308.205	288.259	281.81	279.826	265.262	268.734	273.589	263.057	257.871	250.469	254.559	252.082	252.895	293.383	287.199	270.003	270.218	281.594	277.59	272.021	260.041	266.443	266.595	263.82	269.2	255.898	265.019	241.366
1.64213	29-1694	368.517	352.29	353.636	345.304	336.799	335.878	324.287	325.234	310.609	302.153	308.354	298.749	285.268	284.344	296.853	287.724	280.164	332.557	276.887	275.461	312.391	291.968	285.621	283.5	269.51	272.135	276.431	266.36	262.071	254.702	257.402	255.293	256.343	297.111	290.546	274.227	274.265	284.313	281.267	275.032	265.17	270.534	270.693	267.279	272.894	259.202	267.815	246.011
1.64357	24-1849	366.538	350.446	351.763	343.64	335.052	333.839	322.17	323.08	308.415	300.143	306.386	296.531	283.767	282.746	294.338	285.753	278.106	330.217	275.114	273.583	310.485	290.234	283.53	281.481	267.384	269.928	274.256	264.77	260.198	252.808	255.941	253.229	253.85	295.452	288.262	272.562	272.138	281.991	278.927	273.225	263.341	268.107	268.47	265.809	270.458	257.713	265.525	244.396
1.64916	25-2397	387.147	371.151	371.674	363.859	355.73	354.64	342.985	344.286	329.15	321.203	327.293	317.942	302.794	303.291	316.068	307.133	298.833	351.93	294.572	294.213	330.605	310.805	304.312	302.238	287.619	291.377	295.578	284.68	279.597	272.597	276.296	274.033	275.176	315.843	310.027	292.622	292.927	304.344	300.383	294.332	282.307	289.479	289.084	286.121	291.761	277.815	287.333	263.818
1.66096	13-0758	364.81	348.974	350.028	341.853	333.131	332.258	320.598	321.399	306.684	298.641	305.12	295.089	282.198	281.692	293.332	284.87	276.691	328.157	273.922	272.865	308.627	288.275	282.059	279.956	266.004	268.762	273.573	263.745	258.959	251.456	254.846	252.349	253.218	293.494	286.713	270.464	270.31	280.705	277.436	271.935	261.335	266.275	267.049	264.12	269.224	256.247	264.659	242.612
1.66208	24-0975	363.641	348.163	348.712	340.632	332.098	331.297	319.509	320.38	305.503	297.938	304.445	294.366	280.879	280.903	292.468	284.627	275.787	327.18	272.923	272.501	307.467	287.359	281.125	279.073	264.954	267.972	273.203	262.849	257.852	250.214	254.311	251.807	252.651	292.4	285.933	269.257	269.302	280.455	276.532	271.173	259.576	265.307	266.003	263.135	268.119	255.525	264.25	240.976
1.66219	25-1318	356.672	341.084	341.756	333.657	325.095	324.253	312.208	313.302	298.203	290.935	296.967	287.019	274.217	273.875	284.65	277.14	268.7	320.039	266.279	265.248	300.421	280.495	273.899	271.771	257.715	260.221	265.494	255.795	250.987	243.366	247.195	244.541	244.624	285.574	278.574	262.5	262.479	272.917	269.068	264.049	253.277	258.148	258.989	256.043	260.698	248.784	256.582	234.228
1.69008	30-1892	399.743	384.504	384.596	376.688	368.33	367.65	356.3	357.195	342.318	334.34	341.433	331.325	315.874	317.556	330.506	321.983	312.435	363.923	308.241	309.198	343.566	323.186	317.664	316.035	301.226	305.595	310.898	299.3	293.653	286.218	290.644	288.927	290.506	328.504	323.76	304.68	305.316	318.11	314.125	308.199	294.287	302.145	302.416	299.597	305.806	291.108	302.562	276.387
1.69659	25-2042	399.076	383.637	384.303	376.295	367.73	366.839	354.781	355.802	340.96	333.488	339.701	329.526	316.434	316.173	327.348	319.821	311.107	362.717	308.379	307.73	343.288	322.904	316.237	314.571	300.213	302.672	308.126	298.256	293.336	285.537	289.44	286.928	287.196	328.298	321.376	304.906	304.938	315.592	311.715	306.601	295.253	300.629	301.43	298.609	303.508	291.127	299.236	276.221
1.70671	24-1422	425.212	408.925	410.153	402.024	393.712	392.551	380.787	382.055	367.163	358.891	364.634	355.346	341.503	340.731	352.889	343.878	336.74	389.525	333.062	331.443	368.93	348.762	341.964	339.974	325.73	328.315	332.257	322.452	318.202	310.952	313.74	311.472	311.977	354.021	347.33	331.056	330.935	340.854	337.72	331.615	321.566	327.31	327.171	323.93	329.207	315.719	323.97	302.364
1.71049	04-1337	397.31	381.59	382.463	374.183	365.565	364.809	353.575	354.266	339.703	331.128	338.162	328.12	314.099	314.383	327.057	317.996	309.647	360.691	306.038	305.683	341.071	320.46	314.842	312.982	298.829	302.369	307.031	296.43	291.532	284.038	287.496	285.609	287.093	325.756	320.131	302.43	302.529	313.853	310.851	304.744	292.996	299.259	299.728	296.75	302.642	288.284	298.474	274.682
[truncated: 311 more columns]
